# Supplementary material for: Impact of m6A modification and transcript quantity on mRNA composition in plant stress granules under hypoxia
Source: J Exp Bot. 2025 Feb 5;76(8):2338–55. doi: 10.1093/jxb/eraf046 (PMC12116189; doi:10.1093/jxb/eraf046)
Supplement: eraf046_suppl_Supplementary_Table_S2 [file eraf046_suppl_supplementary_table_s2.xlsx]

## Sheet: Arkusz1
Tab. S2 Annotation of the *ab initio* transcriptome with results of BLASTP search against SwissProt proteins and orthologs in *Arabidopsis thaliana* obtained from ENSEMBL Plants 55.
BLAST results					ENSEMBL Plants
Transcript_ID	UniProt_ID	BLASTP_score	BLASTP_Evalue	UniProt_description	Arabidopsis_ortholog_ID	Arabidopsis_ortholog_name	Arabidopsis_ortholog_description
ENSRNA050030830-T1	NA	NA	NA	NA	NA	NA	NA
OIW18417	P2C52_ARATH	211.0	1.36e-65	Probable protein phosphatase 2C 52	NA	NA	NA
OIV94335	SCAM_PEA	320.0	1.38e-109	Secretory carrier-associated membrane protein	NA	NA	NA
MSTRG.11041.1	ASR3_ARATH	215.0	3.97e-68	Trihelix transcription factor ASR3 {ECO:0000303|PubMed:25770109}	AT2G33550	AT2G33550	Homeodomain-like superfamily protein
MSTRG.21591.1	NA	NA	NA	NA	NA	NA	NA
MSTRG.7407.1	GSTX4_TOBAC	354.0	2.26e-124	Probable glutathione S-transferase	AT1G53680	GSTU28	glutathione S-transferase TAU 28
ENSRNA049993472-T1	NA	NA	NA	NA	NA	NA	NA
MSTRG.3188.4	NA	NA	NA	NA	AT1G13940	AT1G13940	T-box transcription factor, putative (DUF863)
MSTRG.3188.3	NA	NA	NA	NA	AT1G13940	AT1G13940	T-box transcription factor, putative (DUF863)
MSTRG.3188.2	NA	NA	NA	NA	AT1G13940	AT1G13940	T-box transcription factor, putative (DUF863)
MSTRG.3188.1	NA	NA	NA	NA	AT1G13940	AT1G13940	T-box transcription factor, putative (DUF863)
ENSRNA049993680-T1	NA	NA	NA	NA	NA	NA	NA
ENSRNA049759353-T1	NA	NA	NA		NA	NA	NA
MSTRG.9396.1	MTEF2_ARATH	138.0	5.23e-33	Transcription termination factor MTERF2, chloroplastic {ECO:0000305}	AT1G78930	AT1G78930	Mitochondrial transcription termination factor family protein
MSTRG.22881.1	OFT39_ARATH	417.0	5.48e-145	O-fucosyltransferase 39 {ECO:0000305}	AT5G65470	AT5G65470	O-fucosyltransferase family protein
MSTRG.21116.1	PRL1_ARATH	749.0	0.0	Protein pleiotropic regulatory locus 1	AT4G15900	PRL1	pleiotropic regulatory locus 1
MSTRG.10001.1	PDI14_ARATH	749.0	0.0	Protein disulfide isomerase-like 1-4	AT5G60640	PDIL1-4	PDI-like 1-4
OIV91515	NA	NA	NA	NA	AT5G49920	AT5G49920	Octicosapeptide/Phox/Bem1p family protein
MSTRG.13284.2	CIP7_ARATH	134.0	2.71e-30	COP1-interacting protein 7 {ECO:0000303|PubMed:9668129}	AT1G17360	AT1G17360	LOW protein: protein phosphatase 1 regulatory subunit-like protein
MSTRG.13284.1	CIP7_ARATH	134.0	2.71e-30	COP1-interacting protein 7 {ECO:0000303|PubMed:9668129}	AT1G17360	AT1G17360	LOW protein: protein phosphatase 1 regulatory subunit-like protein
ENSRNA050030946-T1	NA	NA	NA	NA	NA	NA	NA
MSTRG.13892.5	PAPS4_ARATH	400.0	5.75e-132	Nuclear poly(A) polymerase 4 {ECO:0000303|PubMed:18479511}	NA	NA	NA
MSTRG.13892.4	PAPS4_ARATH	400.0	5.75e-132	Nuclear poly(A) polymerase 4 {ECO:0000303|PubMed:18479511}	NA	NA	NA
OIW07169	2AB2B_ARATH	887.0	0.0	Serine/threonine protein phosphatase 2A regulatory subunit B''beta	AT5G28900	AT5G28900	Calcium-binding EF-hand family protein
OIW07168	PP213_ARATH	740.0	0.0	Pentatricopeptide repeat-containing protein At3g04760, chloroplastic	AT3G04760	AT3G04760	Pentatricopeptide repeat (PPR-like) superfamily protein
MSTRG.13062.1	AHL9_ARATH	315.0	2.53e-105	AT-hook motif nuclear-localized protein 9 {ECO:0000312|EMBL:FAA00280.1}	AT3G61310	AT3G61310	AT hook motif DNA-binding family protein
MSTRG.2588.1	ODO1_DICDI	1043.0	0.0	2-oxoglutarate dehydrogenase, mitochondrial	AT3G55410	AT3G55410	2-oxoglutarate dehydrogenase, E1 component
MSTRG.13892.3	PAPS4_ARATH	399.0	2.05e-131	Nuclear poly(A) polymerase 4 {ECO:0000303|PubMed:18479511}	NA	NA	NA
MSTRG.13892.2	PAPS4_ARATH	812.0	0.0	Nuclear poly(A) polymerase 4 {ECO:0000303|PubMed:18479511}	NA	NA	NA
OIW07163	PXG2_ARATH	318.0	5.02e-110	Peroxygenase 2	AT5G29560	AT5G29560	caleosin-related family protein
OIW07162	SRC2_SOYBN	55.1	3.29e-07	Protein SRC2 {ECO:0000305}	AT3G04360	AT3G04360	Calcium-dependent lipid-binding (CaLB domain) family protein
OIW07161	MYO11_ARATH	2670.0	0.0	Myosin-11	AT1G54560	XIE	Myosin family protein with Dil domain-containing protein
OIW07160	GIF1_ARATH	178.0	1.73e-55	GRF1-interacting factor 1 {ECO:0000303|PubMed:15326298}	AT5G28640	AN3	SSXT family protein
OIW07167	PPR22_ARATH	534.0	0.0	Pentatricopeptide repeat-containing protein At1g08610	AT1G08610	AT1G08610	Pentatricopeptide repeat (PPR) superfamily protein
OIW07166	LSH6_ARATH	230.0	1.25e-76	Protein LIGHT-DEPENDENT SHORT HYPOCOTYLS 6	AT5G28490	LSH1	LIGHT-DEPENDENT SHORT HYPOCOTYLS-like protein (DUF640)
OIW07165	THA1_ARATH	543.0	0.0	Low-specificity L-threonine aldolase 1 {ECO:0000303|PubMed:15255874, ECO:0000303|PubMed:17172352}	AT3G04520	THA2	threonine aldolase 2
OIW07164	PHL1_ARATH	235.0	1.00e-72	Protein PHR1-LIKE 1	AT2G20400	AT2G20400	myb-like HTH transcriptional regulator family protein
OIW03899	AP2A2_ARATH	1667.0	0.0	AP-2 complex subunit alpha-2	AT5G22780	AT5G22780	Adaptor protein complex AP-2, alpha subunit
OIW03898	SM3L2_ARATH	1478.0	0.0	DNA repair protein RAD5A {ECO:0000305}	AT5G22750	RAD5	DNA/RNA helicase protein
OIV95509	JAL3_ARATH	565.0	0.0	Jacalin-related lectin 3	AT1G19715	AT1G19715	Mannose-binding lectin superfamily protein
OIW03893	NA	NA	NA	NA	AT2G27770	AT2G27770	DUF868 family protein (DUF868)
OIW03892	RPB1_PLAFD	58.5	2.55e-07	DNA-directed RNA polymerase II subunit RPB1	NA	NA	NA
OIW03891	SGS3_SOLLC	53.9	2.59e-07	Protein SUPPRESSOR OF GENE SILENCING 3	NA	NA	NA
OIW03890	D6KL2_ARATH	424.0	5.26e-143	Serine/threonine-protein kinase D6PKL2	AT3G44610	AT3G44610	Protein kinase superfamily protein
OIW03897	CSLA2_ARATH	499.0	1.51e-175	Glucomannan 4-beta-mannosyltransferase 2 {ECO:0000305}	AT5G22740	CSLA02	cellulose synthase-like A02
OIW03896	HDT1_SOYBN	259.0	3.29e-85	Histone deacetylase HDT1	AT3G44750	HDA3	histone deacetylase 3
OIW03895	Y4276_ARATH	63.5	3.99e-11	Uncharacterized protein At4g22758	AT2G27830	AT2G27830
OIW03894	NAT12_ARATH	815.0	0.0	Nucleobase-ascorbate transporter 12	AT2G27810	NAT12	nucleobase-ascorbate transporter 12
MSTRG.17747.1	UBC26_ARATH	385.0	5.12e-126	Probable ubiquitin-conjugating enzyme E2 26	AT3G15355	UBC25	ubiquitin-conjugating enzyme 25
MSTRG.17747.2	UBC26_ARATH	386.0	8.27e-126	Probable ubiquitin-conjugating enzyme E2 26	AT3G15355	UBC25	ubiquitin-conjugating enzyme 25
OIV96945	NA	NA	NA	NA	NA	NA	NA
MSTRG.24782.2	IAA16_ARATH	259.0	1.24e-87	Auxin-responsive protein IAA16	AT3G04730	IAA16	indoleacetic acid-induced protein 16
MSTRG.24782.1	IAA16_ARATH	310.0	2.96e-106	Auxin-responsive protein IAA16	AT3G04730	IAA16	indoleacetic acid-induced protein 16
MSTRG.16084.3	ELMOA_DICDI	82.0	1.30e-17	ELMO domain-containing protein A	AT2G44770	AT2G44770	ELMO/CED-12 family protein
MSTRG.16084.2	ELMOA_DICDI	83.6	4.27e-18	ELMO domain-containing protein A	AT2G44770	AT2G44770	ELMO/CED-12 family protein
MSTRG.16084.1	ELMOA_DICDI	119.0	2.86e-29	ELMO domain-containing protein A	AT2G44770	AT2G44770	ELMO/CED-12 family protein
MSTRG.18082.3	IQD19_ARATH	137.0	4.69e-37	Protein IQ-DOMAIN 19 {ECO:0000303|PubMed:16368012}	NA	NA	NA
MSTRG.18082.2	IQD19_ARATH	295.0	5.28e-95	Protein IQ-DOMAIN 19 {ECO:0000303|PubMed:16368012}	NA	NA	NA
MSTRG.18082.1	IQD19_ARATH	243.0	9.19e-75	Protein IQ-DOMAIN 19 {ECO:0000303|PubMed:16368012}	NA	NA	NA
OIV96947	NA	NA	NA	NA	AT3G48240	AT3G48240	Octicosapeptide/Phox/Bem1p family protein
MSTRG.8897.1	VATE_GOSHI	196.0	1.06e-63	V-type proton ATPase subunit E	AT1G64200	VHA-E3	vacuolar H+-ATPase subunit E
MSTRG.18082.4	IQD19_ARATH	249.0	5.38e-78	Protein IQ-DOMAIN 19 {ECO:0000303|PubMed:16368012}	NA	NA	NA
MSTRG.3476.1	IBR5_ARATH	179.0	5.02e-57	Protein-tyrosine-phosphatase IBR5	AT2G04550	IBR5	indole-3-butyric acid response 5
OIV96940	NA	NA	NA	NA	NA	NA	NA
OIV94474	DOF57_ARATH	209.0	5.06e-64	Dof zinc finger protein DOF5.7	AT5G65590	AT5G65590	Dof-type zinc finger DNA-binding family protein
MSTRG.26084.1	Y4919_ARATH	253.0	1.85e-80	Uncharacterized zinc finger CCHC domain-containing protein At4g19190	AT4G19190	AT4G19190	zinc knuckle (CCHC-type) family protein
MSTRG.26084.2	Y4919_ARATH	446.0	5.24e-154	Uncharacterized zinc finger CCHC domain-containing protein At4g19190	AT4G19190	AT4G19190	zinc knuckle (CCHC-type) family protein
OIV96941	NA	NA	NA	NA	AT5G53620	AT5G53620	RNA polymerase II degradation factor
OIW17544	PMEU1_SOLLC	564.0	0.0	Pectinesterase/pectinesterase inhibitor U1	AT3G14310	PME3	pectin methylesterase 3
OIV96942	OFP6_ARATH	112.0	7.51e-32	Transcription repressor OFP6	NA	NA	NA
OIW17545	RPM1_ARATH	340.0	1.73e-101	Disease resistance protein RPM1 {ECO:0000303|PubMed:7638602}	AT3G07040	RPM1	NB-ARC domain-containing disease resistance protein
OIV96943	COPIA_DROME	62.8	9.68e-12	Copia protein	NA	NA	NA
OIW17546	RPM1_ARATH	340.0	3.09e-101	Disease resistance protein RPM1 {ECO:0000303|PubMed:7638602}	AT3G07040	RPM1	NB-ARC domain-containing disease resistance protein
MSTRG.22219.3	PUX7_ARATH	500.0	8.96e-175	Plant UBX domain-containing protein 7 {ECO:0000303|Ref.5}	AT1G14570	AT1G14570	UBX domain-containing protein
OIW12795	HMGB7_ARATH	155.0	4.59e-46	High mobility group B protein 7	NA	NA	NA
MSTRG.154.1	PBL3_ARATH	550.0	0.0	Probable serine/threonine-protein kinase PBL3 {ECO:0000305}	AT1G14370	APK2A	protein kinase 2A
OIW17540	FAB1B_ARATH	152.0	1.89e-40	1-phosphatidylinositol-3-phosphate 5-kinase FAB1B	NA	NA	NA
OIW12793	NSN1_ARATH	677.0	0.0	Guanine nucleotide-binding protein-like NSN1 {ECO:0000305}	AT3G07050	NSN1	GTP-binding family protein
OIW18202	HIT4_ARATH	464.0	8.14e-163	Protein HEAT INTOLERANT 4 {ECO:0000303|PubMed:23408827}	AT5G64910	AT5G64910	Serine/Threonine-kinase
OIW18203	AB1K8_ARATH	1089.0	0.0	Protein ACTIVITY OF BC1 COMPLEX KINASE 8, chloroplastic {ECO:0000303|PubMed:22694836}	AT5G64940	ATH13	ABC2 homolog 13
OIW18200	NA	NA	NA	NA	AT2G21960	AT2G21960	transmembrane protein
OIW18201	HIT4_ARATH	226.0	4.97e-72	Protein HEAT INTOLERANT 4 {ECO:0000303|PubMed:23408827}	AT5G64910	AT5G64910	Serine/Threonine-kinase
OIW18206	R1A_CVHN2	49.7	5.65e-06	Replicase polyprotein 1a	NA	NA	NA
OIW18207	NA	NA	NA	NA	NA	NA	NA
OIW18204	NA	NA	NA	NA	AT4G39630	AT4G39630	translation initiation factor
OIW18205	NA	NA	NA	NA	NA	NA	NA
OIW18411	MYO6_ARATH	2315.0	0.0	Myosin-6	AT2G20290	XIG	myosin-like protein XIG
MSTRG.13293.2	TM87A_XENTR	97.1	2.27e-21	Transmembrane protein 87A {ECO:0000305}	AT1G72480	AT1G72480	Lung seven transmembrane receptor family protein
OIW18208	TSR3_MOUSE	143.0	3.84e-41	18S rRNA aminocarboxypropyltransferase {ECO:0000305}	AT5G10070	AT5G10070	RNase L inhibitor protein-like protein
OIW18209	CSI1_ARATH	3363.0	0.0	Protein CELLULOSE SYNTHASE INTERACTIVE 1 {ECO:0000303|PubMed:20616083}	AT2G22125	CSI1	binding protein
OIV96949	LOB_ARATH	222.0	2.14e-73	Protein LATERAL ORGAN BOUNDARIES	NA	NA	NA
MSTRG.18113.4	BCHC2_ARATH	1494.0	0.0	BEACH domain-containing protein C2 {ECO:0000303|PubMed:25618824}	AT2G45540	AT2G45540	WD-40 repeat family protein / beige-like protein
MSTRG.18113.5	BCHC2_ARATH	1510.0	0.0	BEACH domain-containing protein C2 {ECO:0000303|PubMed:25618824}	AT2G45540	AT2G45540	WD-40 repeat family protein / beige-like protein
MSTRG.18113.6	BCHC2_ARATH	1301.0	0.0	BEACH domain-containing protein C2 {ECO:0000303|PubMed:25618824}	AT2G45540	AT2G45540	WD-40 repeat family protein / beige-like protein
OIV95685	WTR16_ARATH	473.0	2.20e-165	WAT1-related protein At3g02690, chloroplastic	AT3G02690	AT3G02690	nodulin MtN21 /EamA-like transporter family protein
MSTRG.27290.2	GACP2_ARATH	962.0	0.0	Gamma-tubulin complex component 2	AT5G17410	AT5G17410	Spc97 / Spc98 family of spindle pole body (SBP) component
MSTRG.18113.1	BCHC2_ARATH	2474.0	0.0	BEACH domain-containing protein C2 {ECO:0000303|PubMed:25618824}	AT2G45540	AT2G45540	WD-40 repeat family protein / beige-like protein
MSTRG.18113.2	BCHC2_ARATH	2474.0	0.0	BEACH domain-containing protein C2 {ECO:0000303|PubMed:25618824}	AT2G45540	AT2G45540	WD-40 repeat family protein / beige-like protein
ENSRNA049759514-T1	NA	NA	NA	NA	NA	NA	NA
OIV95682	JOX3_ARATH	235.0	1.12e-73	Jasmonate-induced oxygenase 3 {ECO:0000303|PubMed:28559313}	AT4G16330	AT4G16330	2-oxoglutarate (2OG) and Fe(II)-dependent oxygenase superfamily protein
MSTRG.18113.8	BCHC2_ARATH	1520.0	0.0	BEACH domain-containing protein C2 {ECO:0000303|PubMed:25618824}	AT2G45540	AT2G45540	WD-40 repeat family protein / beige-like protein
MSTRG.11658.2	Y5957_ARATH	189.0	6.88e-56	Uncharacterized protein At5g39570	AT3G29075	AT3G29075	glycine-rich protein
MSTRG.11658.1	Y5957_ARATH	201.0	2.82e-60	Uncharacterized protein At5g39570	AT3G29075	AT3G29075	glycine-rich protein
OIV95683	TIC40_PEA	480.0	1.06e-169	Protein TIC 40, chloroplastic	AT5G16620	TIC40	hydroxyproline-rich glycoprotein family protein
OIV97099	PHOX2_ARATH	135.0	2.52e-37	Protein CLMP1 {ECO:0000303|PubMed:22025705}	NA	NA	NA
MSTRG.1557.1	NA	NA	NA	NA	AT3G59845	AT3G59845	Zinc-binding dehydrogenase family protein
MSTRG.2381.2	NOP56_HUMAN	396.0	2.30e-133	Nucleolar protein 56	AT1G56110	NOP56	NOP56-like pre RNA processing ribonucleoprotein
MSTRG.2381.1	NOP56_HUMAN	502.0	3.34e-173	Nucleolar protein 56	AT1G56110	NOP56	NOP56-like pre RNA processing ribonucleoprotein
MSTRG.17995.1	NDADB_ARATH	177.0	4.14e-58	NADH dehydrogenase [ubiquinone] 1 alpha subcomplex subunit 13-B	AT1G04630	MEE4	GRIM-19 protein
MSTRG.17339.3	BPA1_ARATH	256.0	2.78e-83	Binding partner of ACD11 1 {ECO:0000303|PubMed:18845362}	AT5G16840	BPA1	binding partner of acd11 1
MSTRG.17339.2	BPA1_ARATH	203.0	1.52e-64	Binding partner of ACD11 1 {ECO:0000303|PubMed:18845362}	AT5G16840	BPA1	binding partner of acd11 1
MSTRG.17339.1	BPA1_ARATH	277.0	1.14e-91	Binding partner of ACD11 1 {ECO:0000303|PubMed:18845362}	AT5G16840	BPA1	binding partner of acd11 1
OIV95681	CBSX3_ARATH	332.0	2.73e-116	CBS domain-containing protein CBSX3, mitochondrial	AT5G10860	CBSX3	Cystathionine beta-synthase (CBS) family protein
MSTRG.17339.4	BPA1_ARATH	275.0	2.95e-91	Binding partner of ACD11 1 {ECO:0000303|PubMed:18845362}	AT5G16840	BPA1	binding partner of acd11 1
MSTRG.16758.1	GCAL1_ARATH	394.0	1.76e-138	Gamma carbonic anhydrase-like 1, mitochondrial	AT3G48680	GAMMA CAL2	gamma carbonic anhydrase-like 2
OIV94473	10HGO_CATRO	127.0	3.52e-36	8-hydroxygeraniol dehydrogenase	NA	NA	NA
MSTRG.26311.4	NSTU1_ARATH	405.0	3.52e-141	Nucleotide-sugar uncharacterized transporter 1 {ECO:0000305}	AT5G57100	AT5G57100	Nucleotide/sugar transporter family protein
OIW05161	GIR2_ARATH	110.0	1.93e-31	Protein GL2-INTERACTING REPRESSOR 2 {ECO:0000303|PubMed:28526410}	NA	NA	NA
MSTRG.7620.1	Y5625_ARATH	203.0	1.39e-62	B3 domain-containing protein At5g06250	NA	NA	NA
OIW05160	CREC_ASPNC	215.0	2.88e-61	Probable catabolite repression protein creC	AT3G53390	AT3G53390	Transducin/WD40 repeat-like superfamily protein
MSTRG.25844.1	ZDH14_ARATH	513.0	0.0	Probable protein S-acyltransferase 14	AT3G60800	AT3G60800	DHHC-type zinc finger family protein
MSTRG.25844.2	ZDH14_ARATH	516.0	0.0	Probable protein S-acyltransferase 14	AT3G60800	AT3G60800	DHHC-type zinc finger family protein
MSTRG.10069.2	PSAO_ARATH	159.0	4.88e-51	Photosystem I subunit O	AT1G08380	PSAO	photosystem I subunit O
MSTRG.18462.7	NA	NA	NA	NA	AT1G27310	NTF2A	nuclear transport factor 2A
MSTRG.10069.1	PSAO_ARATH	203.0	2.59e-67	Photosystem I subunit O	AT1G08380	PSAO	photosystem I subunit O
MSTRG.26976.1	NA	NA	NA	NA	AT1G63830	AT1G63830	PLAC8 family protein
OIW11265	ADF6_ARATH	247.0	1.19e-84	Actin-depolymerizing factor 6	AT2G31200	ADF6	actin depolymerizing factor 6
OIV97091	PNSB4_ARATH	189.0	2.28e-60	Photosynthetic NDH subunit of subcomplex B 4, chloroplastic {ECO:0000303|PubMed:21785130}	AT1G18730	PnsB4	NDH dependent flow 6
OIW19079	NA	NA	NA	NA	NA	NA	NA
OIV97090	NC100_ARATH	360.0	9.37e-123	NAC domain-containing protein 100 {ECO:0000303|PubMed:15029955}	NA	NA	NA
OIW11263	NA	NA	NA	NA	AT2G20515	AT2G20515	pollen Ole e I family allergen protein
MSTRG.20049.4	CSLCC_ARATH	711.0	0.0	Probable xyloglucan glycosyltransferase 12 {ECO:0000303|PubMed:11027699}	AT4G07960	CSLC12	Cellulose-synthase-like C12
MSTRG.20049.3	CSLCC_ARATH	650.0	0.0	Probable xyloglucan glycosyltransferase 12 {ECO:0000303|PubMed:11027699}	AT4G07960	CSLC12	Cellulose-synthase-like C12
MSTRG.20049.2	CSLCC_ARATH	792.0	0.0	Probable xyloglucan glycosyltransferase 12 {ECO:0000303|PubMed:11027699}	AT4G07960	CSLC12	Cellulose-synthase-like C12
MSTRG.20049.1	CSLCC_ARATH	432.0	1.18e-147	Probable xyloglucan glycosyltransferase 12 {ECO:0000303|PubMed:11027699}	AT4G07960	CSLC12	Cellulose-synthase-like C12
OIW11262	CONA1_LUPAN	1046.0	0.0	Conglutin alpha 1 {ECO:0000303|PubMed:21457583}	AT4G28520	CRU3	cruciferin 3
OIV97092	CB24_PEA	475.0	1.89e-171	Chlorophyll a-b binding protein P4, chloroplastic	AT3G47470	LHCA4	light-harvesting chlorophyll-protein complex I subunit A4
MSTRG.21648.1	KAN2_ARATH	239.0	2.05e-74	Probable transcription factor KAN2	AT4G17695	KAN3	Homeodomain-like superfamily protein
OIW05169	NA	NA	NA	NA	NA	NA	NA
MSTRG.20825.1	NCA1_ARATH	496.0	1.87e-175	Protein NCA1 {ECO:0000303|PubMed:24285797}	AT3G54360	AT3G54360	zinc ion binding protein
OIW05168	NA	NA	NA	NA	NA	NA	NA
OIW19072	PATL6_ARATH	634.0	0.0	Patellin-6	AT3G51670	AT3G51670	SEC14 cytosolic factor family protein / phosphoglyceride transfer family protein
MSTRG.27143.1	DCMC_HUMAN	293.0	5.17e-92	Malonyl-CoA decarboxylase, mitochondrial {ECO:0000305}	AT4G04320	AT4G04320	malonyl-CoA decarboxylase family protein
OIV97097	GASA6_ARATH	144.0	5.00e-45	Gibberellin-regulated protein 6	NA	NA	NA
MSTRG.18184.1	RP25L_HUMAN	68.6	1.41e-12	Ribonuclease P protein subunit p25-like protein	AT3G07030	AT3G07030	Alba DNA/RNA-binding protein
OIV97096	EM514_ARATH	169.0	4.53e-52	Protein EMBRYO DEFECTIVE 514 {ECO:0000303|PubMed:15341625}	AT5G62440	AT5G62440	EMB514 (DUF3223)
OIW19070	P2C65_ARATH	324.0	1.54e-108	Probable protein phosphatase 2C 65	AT5G01700	AT5G01700	Protein phosphatase 2C family protein
MSTRG.13535.1	IQD33_ARATH	232.0	3.41e-71	Protein IQ-DOMAIN 33 {ECO:0000303|PubMed:16368012}	AT5G35670	iqd33	IQ-domain 33
MSTRG.21192.5	AAPC_CENCI	431.0	1.28e-151	Putative glucose-6-phosphate 1-epimerase {ECO:0000250|UniProtKB:Q03161}	AT3G61610	AT3G61610	Galactose mutarotase-like superfamily protein
OIW14087	AGL80_ARATH	139.0	1.98e-39	Agamous-like MADS-box protein AGL80	AT1G31640	AGL92	AGAMOUS-like 92
ENSRNA049994743-T1	NA	NA	NA	NA	NA	NA	NA
OIW19076	PSA4A_ARATH	481.0	1.09e-173	Proteasome subunit alpha type-4-A	AT3G22110	PAC1	20S proteasome alpha subunit C1
OIW19077	ECH1P_ARATH	68.2	3.28e-14	Probable enoyl-CoA hydratase 1, peroxisomal {ECO:0000305}	NA	NA	NA
MSTRG.19364.2	NA	NA	NA	NA	NA	NA	NA
MSTRG.19364.1	NA	NA	NA	NA	NA	NA	NA
MSTRG.21192.6	AAPC_CENCI	431.0	1.28e-151	Putative glucose-6-phosphate 1-epimerase {ECO:0000250|UniProtKB:Q03161}	AT3G61610	AT3G61610	Galactose mutarotase-like superfamily protein
OIW11269	LBD29_ARATH	207.0	1.33e-66	LOB domain-containing protein 29	NA	NA	NA
OIW19075	TBL34_ARATH	548.0	0.0	Protein trichome birefringence-like 34	AT2G38320	TBL34	TRICHOME BIREFRINGENCE-LIKE 34
OIV97305	NA	NA	NA	NA	NA	NA	NA
OIV97304	NA	NA	NA	NA	NA	NA	NA
OIV97307	NA	NA	NA	NA	NA	NA	NA
OIV97306	NA	NA	NA	NA	NA	NA	NA
OIV97301	NA	NA	NA	NA	NA	NA	NA
OIV97300	NA	NA	NA	NA	NA	NA	NA
OIV97303	NA	NA	NA	NA	NA	NA	NA
OIV97302	NA	NA	NA	NA	NA	NA	NA
OIV92159	FLA11_ARATH	248.0	7.02e-82	Fasciclin-like arabinogalactan protein 11	AT5G03170	FLA11	FASCICLIN-like arabinogalactan-protein 11
OIV92158	DNJ36_ARATH	584.0	0.0	DnaJ protein P58IPK homolog	AT5G03160	P58IPK	DnaJ P58IPK-like protein
OIV97309	NA	NA	NA	NA	NA	NA	NA
OIV97308	NA	NA	NA	NA	NA	NA	NA
MSTRG.24005.8	WTF9_ARATH	209.0	6.86e-62	Protein WHAT'S THIS FACTOR 9, mitochondrial {ECO:0000303|PubMed:22060106}	AT4G24320	AT4G24320	Ubiquitin carboxyl-terminal hydrolase family protein
MSTRG.9391.1	CEMA_RHDSA	96.7	1.35e-21	Chloroplast envelope membrane protein	AT4G31040	AT4G31040	CemA-like proton extrusion protein-like protein
MSTRG.9391.2	CEMA_RHDSA	146.0	6.20e-40	Chloroplast envelope membrane protein	AT4G31040	AT4G31040	CemA-like proton extrusion protein-like protein
MSTRG.20550.1	FBL4_ARATH	815.0	0.0	F-box/LRR-repeat protein 4	AT4G15475	AT4G15475	F-box/RNI-like superfamily protein
MSTRG.336.2	LC7L2_HUMAN	92.0	7.11e-20	Putative RNA-binding protein Luc7-like 2	AT5G17440	AT5G17440	LUC7 related protein
MSTRG.336.1	LUC7L_MOUSE	100.0	2.28e-22	Putative RNA-binding protein Luc7-like 1	AT5G17440	AT5G17440	LUC7 related protein
MSTRG.22687.1	NA	NA	NA	NA	AT4G34420	AT4G34420	P-loop containing nucleoside triphosphate hydrolases superfamily protein
OIV92488	NA	NA	NA	NA	AT5G64130	AT5G64130	cAMP-regulated phosphoprotein 19-related protein
MSTRG.4160.1	IF415_TOBAC	816.0	0.0	Eukaryotic initiation factor 4A-15	AT3G13920	EIF4A1	eukaryotic translation initiation factor 4A1
MSTRG.24005.2	WTF9_ARATH	209.0	1.22e-62	Protein WHAT'S THIS FACTOR 9, mitochondrial {ECO:0000303|PubMed:22060106}	AT4G24320	AT4G24320	Ubiquitin carboxyl-terminal hydrolase family protein
OIV92481	NA	NA	NA	NA	NA	NA	NA
OIV92480	DRL28_ARATH	231.0	2.34e-61	Probable disease resistance protein At4g27220	NA	NA	NA
OIV92483	YJU2_DICDI	236.0	8.31e-75	Splicing factor YJU2 {ECO:0000255|HAMAP-Rule:MF_03226}	AT1G17130	AT1G17130	coiled-coil protein (DUF572)
OIV92482	G2OX1_PEA	535.0	0.0	Gibberellin 2-beta-dioxygenase 1	AT1G78440	ATGA2OX1	gibberellin 2-beta-dioxygenase
OIV92485	NCED1_PHAVU	971.0	0.0	9-cis-epoxycarotenoid dioxygenase NCED1, chloroplastic	AT1G78390	NCED9	nine-cis-epoxycarotenoid dioxygenase 9
OIV92484	AIR3_ARATH	594.0	0.0	Subtilisin-like protease SBT5.3	NA	NA	NA
OIV92487	RUBB_PEA	1085.0	0.0	RuBisCO large subunit-binding protein subunit beta, chloroplastic	AT3G13470	Cpn60beta2	TCP-1/cpn60 chaperonin family protein
MSTRG.14580.1	GDL48_ARATH	402.0	2.98e-140	GDSL esterase/lipase At2g42990	AT2G42990	AT2G42990	GDSL-like Lipase/Acylhydrolase superfamily protein
OIW18357	NA	NA	NA	NA	AT5G50090	AT5G50090	D-ribose-binding periplasmic protein
MSTRG.24005.7	IQD9_ARATH	246.0	1.68e-79	Protein IQ-DOMAIN 9 {ECO:0000303|PubMed:16368012}	AT4G24320	AT4G24320	Ubiquitin carboxyl-terminal hydrolase family protein
ENSRNA049759391-T1	NA	NA	NA	NA	NA	NA	NA
OIW20979	AUXI2_ARATH	516.0	1.49e-168	Auxilin-related protein 2	AT4G12770	AT4G12770	Chaperone DnaJ-domain superfamily protein
MSTRG.24005.6	WTF9_ARATH	209.0	6.86e-62	Protein WHAT'S THIS FACTOR 9, mitochondrial {ECO:0000303|PubMed:22060106}	AT4G24320	AT4G24320	Ubiquitin carboxyl-terminal hydrolase family protein
MSTRG.12432.2	DPB_ARATH	421.0	2.17e-146	Transcription factor-like protein DPB	NA	NA	NA
MSTRG.11314.2	NA	NA	NA	NA	AT1G15060	AT1G15060	alpha/beta hydrolase family protein
MSTRG.11314.3	NA	NA	NA	NA	AT1G15060	AT1G15060	alpha/beta hydrolase family protein
MSTRG.12432.3	DPB_ARATH	426.0	1.95e-148	Transcription factor-like protein DPB	NA	NA	NA
OIW21775	LCAT3_ARATH	599.0	0.0	Phospholipase A(1) LCAT3	AT3G03310	LCAT3	lecithin:cholesterol acyltransferase 3
MSTRG.11314.4	NA	NA	NA	NA	AT1G15060	AT1G15060	alpha/beta hydrolase family protein
MSTRG.11314.5	NA	NA	NA	NA	AT1G15060	AT1G15060	alpha/beta hydrolase family protein
OIW09085	NAA15_ARATH	895.0	0.0	N-terminal acetyltransferase A complex auxiliary subunit NAA15 {ECO:0000303|PubMed:25966763}	AT1G80410	EMB2753	tetratricopeptide repeat (TPR)-containing protein
MSTRG.18111.1	PEX16_ARATH	354.0	1.38e-119	Peroxisome biogenesis protein 16 {ECO:0000303|PubMed:16040658}	AT2G45690	SSE1	shrunken seed protein (SSE1)
OIW19982	GONS1_ARATH	513.0	0.0	GDP-mannose transporter GONST1 {ECO:0000303|PubMed:11595802}	AT2G13650	GONST1	golgi nucleotide sugar transporter 1
MSTRG.12025.1	T184A_HUMAN	146.0	8.16e-40	Transmembrane protein 184A	NA	NA	NA
MSTRG.12025.2	T1843_DICDI	100.0	1.90e-24	Transmembrane protein 184 homolog DDB_G0279555	NA	NA	NA
OIW19981	PEN2_ARATH	180.0	2.57e-58	Probable gamma-secretase subunit PEN-2	AT5G09310	AT5G09310	gamma-secretase subunit
OIW19986	NAMT1_SOYBN	481.0	1.80e-170	Nicotinate N-methyltransferase 1 {ECO:0000305}	NA	NA	NA
OIW19987	RR31_ARATH	97.1	4.18e-26	30S ribosomal protein S31, chloroplastic	AT2G38140	PSRP4	plastid-specific ribosomal protein 4
OIW19984	NAC82_ARATH	275.0	8.17e-88	NAC domain-containing protein 82 {ECO:0000303|PubMed:15029955}	AT5G64060	NAC103	NAC domain containing protein 103
MSTRG.14464.1	CKX7_ARATH	647.0	0.0	Cytokinin dehydrogenase 7	AT5G21482	CKX7	cytokinin oxidase 7
ENSRNA049759116-T1	NA	NA	NA	NA	NA	NA	NA
OIW19988	LAX2_MEDTR	867.0	0.0	Auxin transporter-like protein 2	NA	NA	NA
OIW19989	OTU12_ARATH	365.0	5.45e-129	OVARIAN TUMOR DOMAIN-containing deubiquitinating enzyme 12 {ECO:0000303|PubMed:24659992}	AT3G02070	AT3G02070	Cysteine proteinases superfamily protein
MSTRG.8067.1	RS30_ARATH	100.0	7.09e-29	40S ribosomal protein S30	AT2G19750	AT2G19750	Ribosomal protein S30 family protein
MSTRG.9809.1	C86B1_ARATH	761.0	0.0	Cytochrome P450 86B1	AT5G23190	CYP86B1	cytochrome P450, family 86, subfamily B, polypeptide 1
MSTRG.14965.3	PUR7_ARATH	547.0	0.0	Phosphoribosylaminoimidazole-succinocarboxamide synthase, chloroplastic	AT3G21110	PUR7	purin 7
MSTRG.14965.2	PUR7_ARATH	443.0	1.82e-155	Phosphoribosylaminoimidazole-succinocarboxamide synthase, chloroplastic	AT3G21110	PUR7	purin 7
MSTRG.14965.1	PUR7_ARATH	547.0	0.0	Phosphoribosylaminoimidazole-succinocarboxamide synthase, chloroplastic	AT3G21110	PUR7	purin 7
MSTRG.18421.6	SNAA_VITVI	429.0	6.53e-152	Alpha-soluble NSF attachment protein	AT3G56450	ALPHA-SNAP1	alpha-soluble NSF attachment protein 1
OIV94657	IP5P2_ARATH	646.0	0.0	Type I inositol polyphosphate 5-phosphatase 2 {ECO:0000303|PubMed:11402208}	AT4G18010	IP5PII	myo-inositol polyphosphate 5-phosphatase 2
OIV94654	NA	NA	NA	NA	AT3G59840	AT3G59840	allyl alcohol dehydrogenase-like protein
MSTRG.18421.5	NA	NA	NA	NA	AT3G56450	ALPHA-SNAP1	alpha-soluble NSF attachment protein 1
MSTRG.18421.2	CHX14_ARATH	266.0	5.48e-80	Cation/H(+) antiporter 14	AT3G56450	ALPHA-SNAP1	alpha-soluble NSF attachment protein 1
OIV94653	SGGP_ARATH	353.0	2.51e-123	Haloacid dehalogenase-like hydrolase domain-containing protein Sgpp	AT2G38740	AT2G38740	Haloacid dehalogenase-like hydrolase (HAD) superfamily protein
OIV94650	RENT1_ARATH	1981.0	0.0	Regulator of nonsense transcripts 1 homolog	AT5G47010	LBA1	RNA helicase
MSTRG.18421.1	CHX15_ARATH	452.0	3.66e-147	Cation/H(+) antiporter 15	AT3G56450	ALPHA-SNAP1	alpha-soluble NSF attachment protein 1
MSTRG.20372.2	ARAE1_ARATH	697.0	0.0	UDP-arabinose 4-epimerase 1 {ECO:0000305}	AT4G20460	AT4G20460	NAD(P)-binding Rossmann-fold superfamily protein
MSTRG.4954.3	SHH1_ARATH	80.5	1.05e-17	Protein SAWADEE HOMEODOMAIN HOMOLOG 1	NA	NA	NA
MSTRG.4954.2	SHH1_ARATH	207.0	1.02e-65	Protein SAWADEE HOMEODOMAIN HOMOLOG 1	NA	NA	NA
OIV93688	DF322_SOLTU	56.6	6.04e-11	Defensin-like protein P322	NA	NA	NA
MSTRG.4954.4	SHH2_ARATH	208.0	4.57e-65	Protein SAWADEE HOMEODOMAIN HOMOLOG 2	NA	NA	NA
OIV94658	PER20_ARATH	459.0	2.28e-162	Peroxidase 20	AT2G35380	AT2G35380	Peroxidase superfamily protein
OIV94659	NA	NA	NA	NA	NA	NA	NA
OIW20658	CP18A_ARATH	317.0	9.58e-112	Peptidyl-prolyl cis-trans isomerase CYP18-1	AT1G01940	AT1G01940	Cyclophilin-like peptidyl-prolyl cis-trans isomerase family protein
OIW10488	FB145_ARATH	79.7	2.41e-15	Putative F-box protein At3g16210	NA	NA	NA
OIW20659	NA	NA	NA	NA	AT2G45460	AT2G45460	SMAD/FHA domain-containing protein
MSTRG.23369.2	IDM1_ARATH	790.0	0.0	Increased DNA methylation 1 {ECO:0000303|PubMed:22700931}	AT3G14980	ROS4	Acyl-CoA N-acyltransferase with RING/FYVE/PHD-type zinc finger protein
OIW20656	RRP36_NEMVE	134.0	1.92e-37	Ribosomal RNA processing protein 36 homolog	AT1G12650	AT1G12650	rRNA biosis RRP36-like protein
OIW16538	NA	NA	NA	NA	NA	NA	NA
OIW16539	NA	NA	NA	NA	NA	NA	NA
MSTRG.23369.1	IDM1_ARATH	793.0	0.0	Increased DNA methylation 1 {ECO:0000303|PubMed:22700931}	AT3G14980	ROS4	Acyl-CoA N-acyltransferase with RING/FYVE/PHD-type zinc finger protein
OIW21770	ERF92_ARATH	164.0	2.06e-49	Ethylene-responsive transcription factor 1B	NA	NA	NA
OIW20657	PP345_ARATH	832.0	0.0	Pentatricopeptide repeat-containing protein At4g32430, mitochondrial	AT4G32430	AT4G32430	Pentatricopeptide repeat (PPR) superfamily protein
OIW16532	LRKS7_ARATH	257.0	5.13e-75	Probable L-type lectin-domain containing receptor kinase S.7 {ECO:0000303|PubMed:19773388}	NA	NA	NA
OIW16533	NA	NA	NA	NA	AT3G61980	AT3G61980	serine protease inhibitor, Kazal-type family protein
ENSRNA049759759-T1	NA	NA	NA	NA	NA	NA	NA
OIW16531	RL9_PEA	364.0	1.55e-129	60S ribosomal protein L9	AT4G10450	AT4G10450	Ribosomal protein L6 family
OIW16536	LSU2_ARATH	73.6	4.55e-17	Protein RESPONSE TO LOW SULFUR 2 {ECO:0000303|PubMed:25628631}	AT5G24660	LSU2	response to low sulfur 2
OIW16537	AT13A_ARATH	505.0	4.42e-172	Autophagy-related protein 13a {ECO:0000303|PubMed:12114572}	AT3G49590	ATG13	Autophagy-related protein 13
OIW16534	NA	NA	NA	NA	AT3G49550	AT3G49550
OIW16535	CRJ35_CRYJA	243.0	6.90e-79	Pathogenesis-related thaumatin-like protein 3.5 {ECO:0000305}	AT5G24620	AT5G24620	Pathosis-related thaumatin superfamily protein
OIW02780	FRS3_ARATH	1118.0	0.0	Protein FAR1-RELATED SEQUENCE 3	AT2G27110	FRS3	FAR1-related sequence 3
MSTRG.6996.3	Y1677_ARATH	605.0	0.0	Probable LRR receptor-like serine/threonine-protein kinase At1g67720	AT2G37050	AT2G37050	Leucine-rich repeat protein kinase family protein
MSTRG.6996.2	Y1677_ARATH	362.0	1.29e-116	Probable LRR receptor-like serine/threonine-protein kinase At1g67720	AT2G37050	AT2G37050	Leucine-rich repeat protein kinase family protein
OIV93352	VAB_ARATH	102.0	1.52e-22	VAN3-binding protein {ECO:0000303|PubMed:19363154}	AT5G47440	AT5G47440	auxin canalization protein (DUF828)
OIV93353	PURU1_ARATH	418.0	1.63e-145	Formyltetrahydrofolate deformylase 1, mitochondrial	AT4G17360	AT4G17360	Formyl transferase
OIV93350	MPK9_ARATH	839.0	0.0	Mitogen-activated protein kinase 9	AT3G18040	MPK9	MAP kinase 9
OIV93351	FK172_ARATH	293.0	9.23e-100	Peptidyl-prolyl cis-trans isomerase FKBP17-2, chloroplastic	AT1G18170	AT1G18170	FKBP-like peptidyl-prolyl cis-trans isomerase family protein
OIV93356	ENAP2_ARATH	140.0	2.15e-39	Trihelix transcription factor ENAP2 {ECO:0000305}	NA	NA	NA
OIV93357	MAX2A_PETHY	860.0	0.0	F-box/LRR-repeat MAX2 homolog A	AT2G42620	MAX2	RNI-like superfamily protein
OIV93354	OFT29_ARATH	766.0	0.0	O-fucosyltransferase 29 {ECO:0000305}	AT4G16650	AT4G16650	O-fucosyltransferase family protein
OIV93355	LSH10_ARATH	251.0	4.12e-85	Protein LIGHT-DEPENDENT SHORT HYPOCOTYLS 10	AT2G42610	LSH10	LIGHT-DEPENDENT SHORT HYPOCOTYLS-like protein (DUF640)
MSTRG.27308.1	NA	NA	NA	NA	AT4G17420	AT4G17420	Tryptophan RNA-binding attenuator protein-like protein
MSTRG.3310.1	RNFT2_HUMAN	154.0	1.56e-40	RING finger and transmembrane domain-containing protein 2	NA	NA	NA
OIW21771	ERF98_ARATH	132.0	2.50e-39	Ethylene-responsive transcription factor ERF098	AT4G17490	ERF6	ethylene responsive element binding factor 6
OIW20650	CLB_ARATH	724.0	0.0	Calcium-dependent lipid-binding protein {ECO:0000303|PubMed:21252258}	AT3G61030	AT3G61030	Calcium-dependent lipid-binding (CaLB domain) family protein
OIW20651	AEE19_ARATH	903.0	0.0	Putative acyl-activating enzyme 19	AT5G35930	AT5G35930	AMP-dependent synthetase and ligase family protein
MSTRG.7941.2	AHK1_ARATH	1088.0	0.0	Histidine kinase 1	AT2G17820	HK1	histidine kinase 1
OIW02781	FBW3_ARATH	658.0	0.0	F-box/WD-40 repeat-containing protein At5g21040	NA	NA	NA
OIV96492	CESA1_ARATH	1449.0	0.0	Cellulose synthase A catalytic subunit 1 [UDP-forming]	AT2G25540	CESA10	cellulose synthase A catalytic subunit 3 UDP-forming-like protein
OIV98551	AGT23_ARATH	736.0	0.0	Alanine--glyoxylate aminotransferase 2 homolog 3, mitochondrial	AT2G38400	AGT3	alanine:glyoxylate aminotransferase 3
OIV96490	EGC_CITJA	49.3	9.08e-08	EG45-like domain containing protein	NA	NA	NA
OIV96491	BRT1_ARATH	521.0	0.0	Adenine nucleotide transporter BT1, chloroplastic/mitochondrial	AT4G32400	SHS1	Mitochondrial substrate carrier family protein
OIV96496	LYPA2_HUMAN	124.0	2.16e-33	Acyl-protein thioesterase 2	NA	NA	NA
OIV96497	CYP95_ARATH	260.0	9.17e-74	Peptidyl-prolyl cis-trans isomerase CYP95	AT4G32420	AT4G32420	Cyclophilin-like peptidyl-prolyl cis-trans isomerase family protein
OIV96494	Y3720_ARATH	171.0	3.10e-47	UPF0481 protein At3g47200	NA	NA	NA
OIV98550	PER1_ARAHY	193.0	2.53e-58	Cationic peroxidase 1	NA	NA	NA
OIV96498	NA	NA	NA	NA	AT2G25590	AT2G25590	Plant Tudor-like protein
MSTRG.12030.1	NA	NA	NA	NA	NA	NA	NA
MSTRG.13892.7	PAPS4_ARATH	812.0	0.0	Nuclear poly(A) polymerase 4 {ECO:0000303|PubMed:18479511}	NA	NA	NA
MSTRG.13892.6	PAPS4_ARATH	400.0	5.75e-132	Nuclear poly(A) polymerase 4 {ECO:0000303|PubMed:18479511}	NA	NA	NA
MSTRG.12502.4	PSB7B_ARATH	457.0	2.42e-163	Proteasome subunit beta type-7-B	AT3G27430	PBB1	N-terminal nucleophile aminohydrolases (Ntn hydrolases) superfamily protein
MSTRG.12502.5	PSB7B_ARATH	449.0	1.15e-160	Proteasome subunit beta type-7-B	AT3G27430	PBB1	N-terminal nucleophile aminohydrolases (Ntn hydrolases) superfamily protein
MSTRG.12502.6	PSB7A_ARATH	261.0	7.97e-88	Proteasome subunit beta type-7-A	AT3G27430	PBB1	N-terminal nucleophile aminohydrolases (Ntn hydrolases) superfamily protein
MSTRG.12502.7	PSB7B_ARATH	304.0	4.62e-105	Proteasome subunit beta type-7-B	AT3G27430	PBB1	N-terminal nucleophile aminohydrolases (Ntn hydrolases) superfamily protein
MSTRG.12502.1	PSB7B_ARATH	485.0	1.52e-174	Proteasome subunit beta type-7-B	AT3G27430	PBB1	N-terminal nucleophile aminohydrolases (Ntn hydrolases) superfamily protein
MSTRG.10626.1	PABP5_ARATH	592.0	0.0	Polyadenylate-binding protein 5	AT1G71770	PAB5	poly(A)-binding protein 5
MSTRG.12502.3	PSB7B_ARATH	206.0	3.98e-66	Proteasome subunit beta type-7-B	AT3G27430	PBB1	N-terminal nucleophile aminohydrolases (Ntn hydrolases) superfamily protein
ENSRNA049993960-T1	NA	NA	NA	NA	NA	NA	NA
MSTRG.6607.1	CINV2_ARATH	981.0	0.0	Alkaline/neutral invertase CINV2 {ECO:0000305}	AT1G72000	A/N-InvF	Plant neutral invertase family protein
MSTRG.6607.2	INVD_ARATH	516.0	0.0	Probable alkaline/neutral invertase D {ECO:0000305}	AT1G72000	A/N-InvF	Plant neutral invertase family protein
MSTRG.6607.3	CINV2_ARATH	962.0	0.0	Alkaline/neutral invertase CINV2 {ECO:0000305}	AT1G72000	A/N-InvF	Plant neutral invertase family protein
MSTRG.20798.1	NIK1_ARATH	63.5	1.78e-11	Protein NSP-INTERACTING KINASE 1 {ECO:0000303|PubMed:15489295}	NA	NA	NA
OIV98556	SNAA_VITVI	344.0	1.86e-118	Alpha-soluble NSF attachment protein	NA	NA	NA
MSTRG.12483.1	PTR49_ARATH	543.0	0.0	Protein NRT1/ PTR FAMILY 6.1	AT5G13400	AT5G13400	Major facilitator superfamily protein
MSTRG.12483.2	PTR49_ARATH	543.0	0.0	Protein NRT1/ PTR FAMILY 6.1	AT5G13400	AT5G13400	Major facilitator superfamily protein
MSTRG.12483.3	PTR49_ARATH	1002.0	0.0	Protein NRT1/ PTR FAMILY 6.1	AT5G13400	AT5G13400	Major facilitator superfamily protein
OIW20469	CKX3_ARATH	484.0	4.19e-167	Cytokinin dehydrogenase 3	AT5G56970	CKX3	cytokinin oxidase 3
OIV98559	SDR2A_ARATH	367.0	3.84e-127	Short-chain dehydrogenase reductase 2a	AT3G51680	SDR2	NAD(P)-binding Rossmann-fold superfamily protein
MSTRG.6716.1	LOX5_ARATH	1277.0	0.0	Linoleate 9S-lipoxygenase 5 {ECO:0000303|PubMed:17369372}	AT3G22400	LOX5	PLAT/LH2 domain-containing lipoxygenase family protein
MSTRG.7080.2	QKIL1_ARATH	272.0	4.74e-92	KH domain-containing protein At4g26480	AT4G26480	AT4G26480	RNA-binding KH domain-containing protein
MSTRG.6786.2	YTFP_BACSU	174.0	2.05e-48	Uncharacterized protein YtfP	AT3G28630	AT3G28630	actin cross-linking protein, putative (DUF569)
MSTRG.7080.1	QKIL2_ARATH	424.0	1.56e-149	KH domain-containing protein At5g56140	AT4G26480	AT4G26480	RNA-binding KH domain-containing protein
OIW20461	CAX5_ARATH	600.0	0.0	Vacuolar cation/proton exchanger 5	AT1G55730	CAX5	cation exchanger 5
OIW20460	C89A9_ARATH	520.0	0.0	Cytochrome P450 89A9 {ECO:0000303|PubMed:23723324}	NA	NA	NA
OIW20463	AAP3_ARATH	392.0	8.38e-134	Amino acid permease 3	NA	NA	NA
OIW20462	CAX5_ARATH	276.0	1.37e-91	Vacuolar cation/proton exchanger 5	AT1G55730	CAX5	cation exchanger 5
OIW20465	FBW2_ARATH	243.0	1.41e-78	F-box protein FBW2	NA	NA	NA
OIW20464	AAP7_ARATH	175.0	1.90e-52	Probable amino acid permease 7	NA	NA	NA
OIW20467	NA	NA	NA	NA	AT5G56120	AT5G56120	RNA polymerase II elongation factor
OIW20466	NA	NA	NA	NA	NA	NA	NA
MSTRG.2477.1	CYB5S_TOBAC	148.0	1.02e-46	Cytochrome b5, seed isoform	AT5G48810	CB5-D	cytochrome B5
MSTRG.23268.1	K0754_HUMAN	63.9	6.62e-10	Microtubule-actin cross-linking factor 1, isoforms 6/7 {ECO:0000305}	AT3G19170	PREP1	presequence protease 1
MSTRG.13892.8	PAPS4_ARATH	813.0	0.0	Nuclear poly(A) polymerase 4 {ECO:0000303|PubMed:18479511}	NA	NA	NA
MSTRG.4825.1	CGEP_ARATH	1457.0	0.0	Probable glutamyl endopeptidase, chloroplastic	AT2G47390	AT2G47390	Prolyl oligopeptidase family protein
MSTRG.4825.2	CGEP_ARATH	742.0	0.0	Probable glutamyl endopeptidase, chloroplastic	AT2G47390	AT2G47390	Prolyl oligopeptidase family protein
MSTRG.9813.3	NUCL2_ORYSJ	277.0	1.63e-82	Nucleolin 2	NA	NA	NA
MSTRG.9813.4	NUCL2_ORYSJ	277.0	2.81e-82	Nucleolin 2	NA	NA	NA
MSTRG.4964.1	F135B_XENLA	202.0	7.60e-53	Protein FAM135B	AT1G58350	ZW18	Putative serine esterase family protein
MSTRG.11685.1	APS2_ARATH	754.0	0.0	ATP sulfurylase 2	AT5G11390	WIT1	WPP domain-interacting protein 1
MSTRG.18409.1	CP19D_ARATH	113.0	1.94e-32	Peptidyl-prolyl cis-trans isomerase CYP19-4	AT3G55920	AT3G55920	Cyclophilin-like peptidyl-prolyl cis-trans isomerase family protein
MSTRG.18409.2	CP21B_ARATH	244.0	8.84e-82	Peptidyl-prolyl cis-trans isomerase CYP21-2	AT3G55920	AT3G55920	Cyclophilin-like peptidyl-prolyl cis-trans isomerase family protein
OIV95219	CWZF3_ORYSJ	200.0	3.17e-51	Cysteine-tryptophan domain-containing zinc finger protein 3 {ECO:0000303|PubMed:28818372}	AT4G15730	AT4G15730	CW-type Zinc Finger
OIV95218	NA	NA	NA	NA	NA	NA	NA
OIW20799	MIP3_ARATH	1048.0	0.0	Sec1 family domain-containing protein MIP3 {ECO:0000305}	AT2G42700	AT2G42700	vesicle docking protein
OIW20798	FHYRK_ARATH	244.0	4.11e-77	Bifunctional riboflavin kinase/FMN phosphatase	NA	NA	NA
OIV95215	P2C40_ARATH	592.0	0.0	Probable protein phosphatase 2C 40	AT3G16560	AT3G16560	Protein phosphatase 2C family protein
OIV95214	RS21_ORYSJ	150.0	2.61e-48	40S ribosomal protein S21	AT3G53890	AT3G53890	Ribosomal protein S21e
OIV95217	NA	NA	NA	NA	AT3G21400	AT3G21400	dynein beta chain, ciliary protein
OIV95216	TDPC2_ARATH	538.0	0.0	Mitochondrial thiamine diphosphate carrier 2 {ECO:0000305}	AT3G21390	AT3G21390	Mitochondrial substrate carrier family protein
OIV95211	GMCL2_HUMAN	72.4	8.60e-12	Germ cell-less protein-like 2 {ECO:0000305}	AT4G15840	AT4G15840	BTB/POZ domain-containing protein
MSTRG.9097.1	HIRL2_ORYSJ	307.0	7.29e-106	Hypersensitive-induced response protein-like protein 2	AT1G69840	AT1G69840	SPFH/Band 7/PHB domain-containing membrane-associated protein family
MSTRG.6617.1	RMR2_ARATH	518.0	0.0	Receptor homology region, transmembrane domain- and RING domain-containing protein 2	AT1G35625	AT1G35625	RING/U-box superfamily protein
MSTRG.9097.3	HIRL2_ORYSJ	307.0	7.29e-106	Hypersensitive-induced response protein-like protein 2	AT1G69840	AT1G69840	SPFH/Band 7/PHB domain-containing membrane-associated protein family
MSTRG.5151.2	SAMH1_DICDI	189.0	3.96e-55	Deoxynucleoside triphosphate triphosphohydrolase SAMHD1 homolog {ECO:0000305}	NA	NA	NA
MSTRG.5151.1	SAMH1_DICDI	318.0	2.58e-102	Deoxynucleoside triphosphate triphosphohydrolase SAMHD1 homolog {ECO:0000305}	NA	NA	NA
MSTRG.19809.4	SUT13_ARATH	832.0	0.0	Sulfate transporter 1.3	AT4G08620	SULTR1;1	sulfate transporter 1;1
MSTRG.19809.3	SUT2_STYHA	493.0	1.71e-171	High affinity sulfate transporter 2	AT4G08620	SULTR1;1	sulfate transporter 1;1
MSTRG.19809.2	SUT13_ARATH	978.0	0.0	Sulfate transporter 1.3	AT4G08620	SULTR1;1	sulfate transporter 1;1
OIW05839	SCP51_ARATH	110.0	2.80e-27	Serine carboxypeptidase-like 51	NA	NA	NA
OIW05838	NA	NA	NA	NA	NA	NA	NA
OIW05837	ATL6_ARATH	86.7	2.81e-19	E3 ubiquitin-protein ligase ATL6	NA	NA	NA
OIW05836	NEUR_DROME	62.0	2.53e-08	Protein neuralized	NA	NA	NA
OIW05835	CKS1_ORYSJ	157.0	4.83e-51	Cyclin-dependent kinases regulatory subunit 1	AT2G27970	CKS2	CDK-subunit 2
OIW05834	NA	NA	NA	NA	AT5G22875	AT5G22875	transmembrane protein
OIW05833	H2B1_MEDTR	203.0	1.45e-67	Probable histone H2B.1	NA	NA	NA
OIW05832	RK9_PEA	250.0	2.34e-84	50S ribosomal protein L9, chloroplastic	AT3G44890	RPL9	ribosomal protein L9
OIW05831	ZAT5_ARATH	164.0	1.03e-47	Zinc finger protein ZAT5	AT2G28200	AT2G28200	C2H2-type zinc finger family protein
OIW05830	SOK3_ARATH	464.0	1.46e-158	Protein SOSEKI 3 {ECO:0000303|PubMed:30737509}	AT2G28150	AT2G28150	UPSTREAM OF FLC protein (DUF966)
OIV92971	BZP16_ARATH	452.0	1.87e-157	bZIP transcription factor 16 {ECO:0000305}	AT2G35530	bZIP16	basic region/leucine zipper transcription factor 16
OIV92970	UVB31_ARATH	311.0	1.09e-99	UV-B-induced protein At3g17800, chloroplastic {ECO:0000305}	AT1G32160	AT1G32160	beta-casein (DUF760)
OIV92973	XTH30_ARATH	470.0	2.78e-166	Probable xyloglucan endotransglucosylase/hydrolase protein 30	AT4G18990	XTH29	xyloglucan endotransglucosylase/hydrolase 29
OIV92972	DJB12_BOVIN	63.9	1.55e-09	DnaJ homolog subfamily B member 12	AT2G35540	AT2G35540	DNAJ heat shock N-terminal domain-containing protein
OIV92975	AB17B_CHICK	224.0	4.43e-71	Alpha/beta hydrolase domain-containing protein 17B {ECO:0000305}	AT1G32190	AT1G32190	alpha/beta-Hydrolases superfamily protein
OIV92974	CSLD3_ARATH	1592.0	0.0	Cellulose synthase-like protein D3	AT1G32180	CSLD6	cellulose synthase-like D6
OIV92977	DAD1_ARATH	214.0	9.28e-73	Dolichyl-diphosphooligosaccharide--protein glycosyltransferase subunit DAD1	AT2G35520	DAD2	Defender against death (DAD family) protein
OIV92976	PLSB_PHAVU	627.0	0.0	Glycerol-3-phosphate acyltransferase, chloroplastic	AT1G32200	ATS1	phospholipid/glycerol acyltransferase family protein
MSTRG.3755.3	MBD7_ARATH	111.0	5.19e-28	Methyl-CpG-binding domain-containing protein 7 {ECO:0000303|PubMed:12954765}	AT5G59740	AT5G59740	UDP-N-acetylglucosamine (UAA) transporter family
OIV92978	DAD1_ARATH	214.0	9.28e-73	Dolichyl-diphosphooligosaccharide--protein glycosyltransferase subunit DAD1	AT2G35520	DAD2	Defender against death (DAD family) protein
MSTRG.3755.1	RAE1C_ARATH	399.0	1.47e-142	Ras-related protein RABE1c	AT5G59740	AT5G59740	UDP-N-acetylglucosamine (UAA) transporter family
MSTRG.3755.5	UTR5B_ARATH	536.0	0.0	UDP-galactose/UDP-glucose transporter 5B {ECO:0000305}	AT5G59740	AT5G59740	UDP-N-acetylglucosamine (UAA) transporter family
MSTRG.3755.4	MBD7_ARATH	111.0	8.52e-28	Methyl-CpG-binding domain-containing protein 7 {ECO:0000303|PubMed:12954765}	AT5G59740	AT5G59740	UDP-N-acetylglucosamine (UAA) transporter family
OIW17724	STY13_ARATH	217.0	9.42e-66	Serine/threonine-protein kinase STY13 {ECO:0000305}	AT5G50000	AT5G50000	Protein kinase superfamily protein
OIW17725	SIS3_ARATH	262.0	1.91e-86	E3 ubiquitin-protein ligase SIS3	NA	NA	NA
OIW17726	EXEC2_ARATH	592.0	0.0	Protein EXECUTER 2, chloroplastic {ECO:0000305}	AT1G27510	EX2	UvrB/UvrC domain protein (DUF3506)
OIW17727	KLCR3_ARATH	677.0	0.0	Protein KINESIN LIGHT CHAIN-RELATED 3 {ECO:0000303|PubMed:23204523}	AT1G27500	KLCR3	Tetratricopeptide repeat (TPR)-like superfamily protein
OIW17720	ATL46_ARATH	273.0	1.06e-88	RING-H2 finger protein ATL46	AT1G23980	AT1G23980	RING/U-box superfamily protein
OIW17721	NA	NA	NA	NA	AT3G48020	AT3G48020
OIW17722	NA	NA	NA	NA	NA	NA	NA
OIW17723	SPDE_COFAR	405.0	1.92e-141	Spermidine synthase	NA	NA	NA
MSTRG.25410.6	NIPA8_ARATH	633.0	0.0	Probable magnesium transporter NIPA8	AT3G26670	AT3G26670	magnesium transporter, putative (DUF803)
MSTRG.8.1	CRD1_GOSHI	402.0	2.88e-140	Magnesium-protoporphyrin IX monomethyl ester [oxidative] cyclase, chloroplastic	AT3G56940	CRD1	dicarboxylate diiron protein, putative (Crd1)
MSTRG.27031.3	HDA6_ARATH	696.0	0.0	Histone deacetylase 6 {ECO:0000303|PubMed:11340181, ECO:0000303|PubMed:28229965}	AT5G63110	HDA6	histone deacetylase 6
MSTRG.25410.5	NIPA8_ARATH	357.0	4.72e-122	Probable magnesium transporter NIPA8	AT3G26670	AT3G26670	magnesium transporter, putative (DUF803)
OIW17728	PEX14_ARATH	356.0	6.37e-117	Peroxisomal membrane protein PEX14	AT5G62810	PEX14	peroxin 14
OIW17729	DXR_MENPI	784.0	0.0	1-deoxy-D-xylulose 5-phosphate reductoisomerase, chloroplastic	AT5G62790	DXR	1-deoxy-D-xylulose 5-phosphate reductoisomerase
OIW12538	SPXM3_ARATH	1119.0	0.0	SPX domain-containing membrane protein At4g22990	AT4G11810	AT4G11810	Major Facilitator Superfamily with SPX (SYG1/Pho81/XPR1) domain-containing protein
OIW12539	MAKR5_ARATH	129.0	5.24e-34	Membrane-associated kinase regulator 5 {ECO:0000303|PubMed:21289069}	AT5G52870	MAKR5	membrane-associated kinase regulator
OIW19618	NA	NA	NA	NA	AT5G62550	AT5G62550	microtubule-associated futsch-like protein
OIW19619	AB7A_ARATH	1063.0	0.0	ABC transporter A family member 7	AT3G47750	ABCA4	ATP binding cassette subfamily A4
OIW14268	NEUR_DROME	74.7	2.59e-12	Protein neuralized	AT2G34920	EDA18	RING/U-box superfamily protein
OIW14269	FLA4_ARATH	369.0	6.33e-124	Fasciclin-like arabinogalactan protein 4	AT3G46550	SOS5	Fasciclin-like arabinogalactan family protein
OIW19612	FEI1_ARATH	573.0	0.0	LRR receptor-like serine/threonine-protein kinase FEI 1	AT5G62710	AT5G62710	Leucine-rich repeat protein kinase family protein
MSTRG.950.1	KN8A_ARATH	878.0	0.0	Kinesin-like protein KIN-8A {ECO:0000305}	AT1G18550	AT1G18550	ATP binding microtubule motor family protein
MSTRG.8300.2	BRG3_ARATH	111.0	2.00e-27	Probable BOI-related E3 ubiquitin-protein ligase 3	AT1G10650	AT1G10650	SBP (S-ribonuclease binding protein) family protein
OIW19611	PTR52_ARATH	694.0	0.0	Protein NRT1/ PTR FAMILY 2.8	AT5G28470	AT5G28470	Major facilitator superfamily protein
MSTRG.8300.4	BRG3_ARATH	111.0	2.00e-27	Probable BOI-related E3 ubiquitin-protein ligase 3	AT1G10650	AT1G10650	SBP (S-ribonuclease binding protein) family protein
OIW19617	WK72A_SOLLC	363.0	5.45e-118	WRKY transcription factor 72A {ECO:0000305}	AT1G18860	WRKY61	WRKY DNA-binding protein 61
OIW14262	QRT3_ARATH	571.0	0.0	Polygalacturonase QRT3	AT4G20050	QRT3	Pectin lyase-like superfamily protein
OIW19615	PTR19_ARATH	776.0	0.0	Protein NRT1/ PTR FAMILY 4.6	AT5G62730	AT5G62730	Major facilitator superfamily protein
OIW02788	UBA2B_ARATH	391.0	1.92e-131	UBP1-associated protein 2B	NA	NA	NA
OIW10978	NA	NA	NA	NA	AT4G37240	AT4G37240	HTH-type transcriptional regulator
OIW10979	NA	NA	NA	NA	AT4G37240	AT4G37240	HTH-type transcriptional regulator
OIW10974	XLG1_ARATH	815.0	0.0	Extra-large guanine nucleotide-binding protein 1	AT3G50390	AT3G50390	Transducin/WD40 repeat-like superfamily protein
OIW10975	NA	NA	NA	NA	AT4G37090	AT4G37090	UDP-N-acetylmuramoyl-L-alanyl-D-glutamate-2, 6-diaminopimelate ligase
OIW10976	NASP_HUMAN	59.7	3.72e-08	Nuclear autoantigenic sperm protein	AT4G37210	AT4G37210	Tetratricopeptide repeat (TPR)-like superfamily protein
OIW10977	PSBO_PEA	589.0	0.0	Oxygen-evolving enhancer protein 1, chloroplastic	AT5G66570	PSBO1	PS II oxygen-evolving complex 1
OIW10970	DOF34_ARATH	168.0	3.68e-51	Dof zinc finger protein DOF3.4	AT1G47655	AT1G47655	Dof-type zinc finger DNA-binding family protein
OIW10971	GDL38_ARATH	228.0	6.83e-74	GDSL esterase/lipase At2g23540	AT2G23540	AT2G23540	GDSL-like Lipase/Acylhydrolase superfamily protein
OIW10972	CDA7L_HUMAN	116.0	1.05e-27	Cell division cycle-associated 7-like protein	AT2G23530	AT2G23530	Zinc-finger domain of monoamine-oxidase A repressor R1
OIW10973	MOCOS_ARATH	87.0	4.09e-16	Molybdenum cofactor sulfurase {ECO:0000255|HAMAP-Rule:MF_03050}	AT2G23520	AT2G23520	Pyridoxal phosphate (PLP)-dependent transferases superfamily protein
MSTRG.23929.1	ARAE1_ARATH	717.0	0.0	UDP-arabinose 4-epimerase 1 {ECO:0000305}	AT4G20460	AT4G20460	NAD(P)-binding Rossmann-fold superfamily protein
MSTRG.2675.2	NA	NA	NA	NA	AT2G41960	AT2G41960
MSTRG.2675.1	NA	NA	NA	NA	AT2G41960	AT2G41960
MSTRG.25186.2	SNL6_ORYSJ	214.0	5.46e-67	Cinnamoyl-CoA reductase-like SNL6 {ECO:0000305}	AT5G14700	AT5G14700	NAD(P)-binding Rossmann-fold superfamily protein
MSTRG.25186.3	SNL6_ORYSJ	270.0	5.11e-88	Cinnamoyl-CoA reductase-like SNL6 {ECO:0000305}	AT5G14700	AT5G14700	NAD(P)-binding Rossmann-fold superfamily protein
MSTRG.20354.1	PAPS3_ARATH	530.0	0.0	Nuclear poly(A) polymerase 3 {ECO:0000303|PubMed:18479511}	AT3G06560	PAPS3	poly(A) polymerase 3
MSTRG.5391.1	YCV6_SCHPO	151.0	1.57e-42	Putative hydrolase C777.06c	AT1G30300	AT1G30300	Metallo-hydrolase/oxidoreductase superfamily protein
OIV94854	GDL56_ARATH	147.0	7.07e-42	GDSL esterase/lipase At3g43570	NA	NA	NA
OIV94855	SKP1A_ARATH	251.0	8.01e-86	SKP1-like protein 1A {ECO:0000303|PubMed:10778750}	AT3G60010	SK13	SKP1-like 13
OIW21882	ARID1_ARATH	107.0	1.96e-24	AT-rich interactive domain-containing protein 1	NA	NA	NA
OIV94856	PP278_ARATH	411.0	4.02e-139	Pentatricopeptide repeat-containing protein At3g51320	AT3G51320	AT3G51320	Pentatricopeptide repeat (PPR) superfamily protein
OIV94857	PREY_XENTR	64.7	7.20e-14	Protein preY, mitochondrial	AT4G35905	AT4G35905	Trm112p-like protein
MSTRG.2104.1	NT101_ARATH	1511.0	0.0	RNA cytidine acetyltransferase 1 {ECO:0000255|HAMAP-Rule:MF_03211}	AT3G57940	AT3G57940	GNAT acetyltransferase (DUF699)
MSTRG.18862.1	CTR1_ARATH	408.0	7.38e-128	Serine/threonine-protein kinase CTR1 {ECO:0000303|PubMed:8431946}	AT4G24480	AT4G24480	Protein kinase superfamily protein
MSTRG.16124.1	BIG2_ARATH	2605.0	0.0	Brefeldin A-inhibited guanine nucleotide-exchange protein 2	NA	NA	NA
MSTRG.2495.3	RGP1_HUMAN	54.7	1.22e-06	RAB6A-GEF complex partner protein 2 {ECO:0000305}	AT1G50120	AT1G50120	immunoglobulin
MSTRG.2495.2	RGP1_HUMAN	48.9	3.01e-06	RAB6A-GEF complex partner protein 2 {ECO:0000305}	AT1G50120	AT1G50120	immunoglobulin
MSTRG.2495.1	RGP1_HUMAN	54.7	1.22e-06	RAB6A-GEF complex partner protein 2 {ECO:0000305}	AT1G50120	AT1G50120	immunoglobulin
OIV94851	DHQS_ACTCC	695.0	0.0	3-dehydroquinate synthase, chloroplastic	AT5G66120	AT5G66120	3-dehydroquinate synthase
OIW20186	GDL15_ARATH	149.0	2.89e-42	GDSL esterase/lipase At1g29670	AT2G19060	AT2G19060	SGNH hydrolase-type esterase superfamily protein
OIV94852	RHO1_PEA	357.0	1.38e-126	Rac-like GTP-binding protein RHO1	AT4G35950	RAC6	RAC-like 6
OIW21883	P2C13_ARATH	219.0	2.64e-67	Probable protein phosphatase 2C 13	AT1G48040	AT1G48040	Protein phosphatase 2C family protein
ENSRNA049994638-T1	NA	NA	NA	NA	NA	NA	NA
ENSRNA049759126-T1	NA	NA	NA	NA	NA	NA	NA
OIW10398	HSL1_ARATH	1392.0	0.0	Receptor-like protein kinase HSL1	AT1G28440	HSL1	HAESA-like 1
OIW10399	TPT_PEA	684.0	0.0	Triose phosphate/phosphate translocator, chloroplastic	AT5G46110	APE2	Glucose-6-phosphate/phosphate translocator-like protein
MSTRG.15640.1	ADF6_ARATH	245.0	2.57e-83	Actin-depolymerizing factor 6	AT2G31200	ADF6	actin depolymerizing factor 6
MSTRG.15640.2	ADF6_ARATH	144.0	2.63e-44	Actin-depolymerizing factor 6	AT2G31200	ADF6	actin depolymerizing factor 6
MSTRG.19257.1	RS33_ARATH	414.0	1.94e-147	40S ribosomal protein S3-3	AT2G31610	AT2G31610	Ribosomal protein S3 family protein
OIW10390	GLR27_ARATH	415.0	8.43e-129	Glutamate receptor 2.7	NA	NA	NA
OIW10391	API5_ORYSJ	647.0	0.0	Apoptosis inhibitor 5-like protein API5	AT2G34040	AT2G34040	Apoptosis inhibitory protein 5 (API5)
OIW10392	ERF91_ARATH	149.0	1.98e-42	Ethylene-responsive transcription factor ERF091	AT4G18450	AT4G18450	Integrase-type DNA-binding superfamily protein
OIW10393	RAA1F_ARATH	422.0	8.88e-152	Ras-related protein RABA1f	AT3G15060	RABA1g	RAB GTPase homolog A1G
OIW10394	H32_WHEAT	221.0	2.96e-75	Histone H3.2	NA	NA	NA
OIW10395	C93C2_GLYEC	796.0	0.0	2-hydroxyisoflavanone synthase	NA	NA	NA
OIW10396	M3OM1_PEA	575.0	0.0	(+)-6a-hydroxymaackiain 3-O-methyltransferase 1	NA	NA	NA
OIW10397	Y4449_ARATH	161.0	2.35e-44	FHA domain-containing protein At4g14490	AT3G02400	AT3G02400	SMAD/FHA domain-containing protein
OIW04049	NA	NA	NA	NA	AT2G32580	AT2G32580	transmembrane protein, putative (DUF1068)
OIW04048	HPL_SOLLC	623.0	0.0	Fatty acid hydroperoxide lyase, chloroplastic {ECO:0000303|PubMed:10859201}	AT4G15440	HPL1	hydroperoxide lyase 1
OIW18569	C3H39_ARATH	271.0	3.57e-87	Zinc finger CCCH domain-containing protein 39	AT3G19360	AT3G19360	Zinc finger (CCCH-type) family protein
OIW18568	NO93_SOYBN	91.7	1.06e-24	Early nodulin-93	NA	NA	NA
MSTRG.4510.3	SNAA_VITVI	385.0	9.19e-135	Alpha-soluble NSF attachment protein	AT3G56450	ALPHA-SNAP1	alpha-soluble NSF attachment protein 1
OIW18563	C734A_ARATH	839.0	0.0	Cytochrome P450 734A1	AT2G26710	BAS1	Cytochrome P450 superfamily protein
OIW18562	STRAP_DICDI	314.0	1.15e-105	Serine-threonine kinase receptor-associated protein	NA	NA	NA
OIW18561	GFT1_ARATH	480.0	2.10e-170	GDP-fucose transporter 1 {ECO:0000303|PubMed:27381418}	AT5G19980	GONST4	golgi nucleotide sugar transporter 4
OIW18560	EFM_ARATH	288.0	3.73e-92	Myb family transcription factor EFM {ECO:0000303|PubMed:25132385}	AT2G03500	AT2G03500	Homeodomain-like superfamily protein
OIW18567	PID2_ARATH	584.0	0.0	Protein kinase PINOID 2	AT2G26700	PID2	AGC (cAMP-dependent, cGMP-dependent and protein kinase C) kinase family protein
OIW18566	PPDEX_ARATH	234.0	1.87e-77	DeSI-like protein At4g17486	NA	NA	NA
OIW18565	Y5005_ARATH	519.0	0.0	Probable receptor-like protein kinase At5g20050	AT5G20050	AT5G20050	Protein kinase superfamily protein
OIW18564	AGDP1_ARATH	52.8	3.75e-06	Protein AGENET DOMAIN (AGD)-CONTAINING P1 {ECO:0000303|PubMed:30382101}	AT5G20030	AT5G20030	Plant Tudor-like RNA-binding protein
MSTRG.19502.2	PUS7_ORYSJ	245.0	1.78e-79	RNA pseudouridine synthase 7	AT5G51140	AT5G51140	Pseudouridine synthase family protein
MSTRG.13302.1	STU_ARATH	423.0	4.71e-138	Protein kinase STUNTED {ECO:0000303|PubMed:22492352}	AT1G77280	AT1G77280	kinase with adenine nucleotide alpha hydrolases-like domain-containing protein
MSTRG.5030.1	STU_ARATH	406.0	1.92e-131	Protein kinase STUNTED {ECO:0000303|PubMed:22492352}	AT1G77280	AT1G77280	kinase with adenine nucleotide alpha hydrolases-like domain-containing protein
MSTRG.23019.1	KINUA_ARATH	1311.0	0.0	Kinesin-like protein KIN-UA {ECO:0000305}	AT1G12430	ARK3	armadillo repeat kinesin 3
MSTRG.18818.1	TTL1_ARATH	346.0	1.38e-108	TPR repeat-containing thioredoxin TTL1	NA	NA	NA
OIW11379	NA	NA	NA	NA	NA	NA	NA
OIW11378	NHL1_ARATH	300.0	1.87e-103	NDR1/HIN1-like protein 1 {ECO:0000303|Ref.1}	AT3G52470	AT3G52470	Late embryosis abundant (LEA) hydroxyproline-rich glycoprotein family
OIW11375	E2FA_ARATH	409.0	1.14e-138	Transcription factor E2FA	AT2G36010	E2F3	E2F transcription factor 3
OIW11374	NA	NA	NA	NA	AT5G06280	AT5G06280
OIW11377	NEP2_NEPGR	163.0	4.36e-44	Aspartic proteinase nepenthesin-2	AT3G52500	AT3G52500	Eukaryotic aspartyl protease family protein
OIW11376	BAS1B_ARATH	404.0	8.03e-143	2-Cys peroxiredoxin BAS1-like, chloroplastic	AT3G11630	AT3G11630	Thioredoxin superfamily protein
OIW11371	GIR2_ARATH	116.0	1.20e-33	Protein GL2-INTERACTING REPRESSOR 2 {ECO:0000303|PubMed:28526410}	NA	NA	NA
OIW11370	RS174_ARATH	225.0	5.21e-76	40S ribosomal protein S17-4	AT5G04800	AT5G04800	Ribosomal S17 family protein
OIW11373	OFP6_ARATH	126.0	3.57e-36	Transcription repressor OFP6	AT3G52525	OFP6	ovate family protein 6
OIW11372	OPF13_ARATH	130.0	1.69e-35	Transcription repressor OFP13	AT2G36050	OFP15	ovate family protein 15
MSTRG.4851.1	CTU1_ARATH	397.0	2.70e-138	Cytoplasmic tRNA 2-thiolation protein 1 {ECO:0000255|HAMAP-Rule:MF_03053}	AT1G76170	AT1G76170	2-thiocytidine tRNA biosynthesis protein, TtcA
OIW21886	94D18_PARPY	521.0	0.0	Cytochrome P450 CYP94D108 {ECO:0000303|PubMed:31324795}	AT3G56630	CYP94D2	cytochrome P450, family 94, subfamily D, polypeptide 2
MSTRG.17323.1	PAR1_ROSHC	452.0	1.14e-159	Phenylacetaldehyde reductase {ECO:0000303|PubMed:20650544}	AT1G51410	AT1G51410	NAD(P)-binding Rossmann-fold superfamily protein
OIW10028	RPOB_SOYBN	353.0	7.02e-115	DNA-directed RNA polymerase subunit beta {ECO:0000255|HAMAP-Rule:MF_01321}	NA	NA	NA
OIW10029	FRL4A_ARATH	220.0	2.34e-63	FRIGIDA-like protein 4a	NA	NA	NA
OIW10026	POLX_TOBAC	115.0	3.31e-30	Retrovirus-related Pol polyprotein from transposon TNT 1-94	NA	NA	NA
OIW10027	NA	NA	NA	NA	NA	NA	NA
OIW10024	NA	NA	NA	NA	NA	NA	NA
OIW10025	NA	NA	NA	NA	NA	NA	NA
OIW10022	NA	NA	NA	NA	AT3G29300	AT3G29300	transmembrane protein
OIW10023	NA	NA	NA	NA	NA	NA	NA
OIW10020	YUC2_ARATH	566.0	0.0	Indole-3-pyruvate monooxygenase YUCCA2	AT4G13260	YUC2	Flavin-binding monooxygenase family protein
OIW10021	IDE1_ARATH	194.0	4.79e-57	Insulin-degrading enzyme-like 1, peroxisomal	AT3G57470	AT3G57470	Insulinase (Peptidase family M16) family protein
OIW13283	BIOF_ARATH	652.0	0.0	8-amino-7-oxononanoate synthase	AT5G04620	BIOF	biotin F
OIW13282	EGS1_CLABR	401.0	4.13e-140	Eugenol synthase 1 {ECO:0000303|PubMed:18208524}	NA	NA	NA
OIW13281	EGS1_CLABR	389.0	3.14e-135	Eugenol synthase 1 {ECO:0000303|PubMed:18208524}	NA	NA	NA
OIW13280	NA	NA	NA	NA	NA	NA	NA
OIW13287	PME47_ARATH	721.0	0.0	Probable pectinesterase/pectinesterase inhibitor 47	AT5G04970	AT5G04970	Plant invertase/pectin methylesterase inhibitor superfamily
OIW13286	RTM2B_ARATH	71.2	1.42e-12	Inactive protein RESTRICTED TEV MOVEMENT 2	AT5G04890	RTM2	HSP20-like chaperones superfamily protein
OIW13285	RIN2_ARATH	808.0	0.0	E3 ubiquitin protein ligase RIN2	AT4G25230	RIN2	RPM1 interacting protein 2
MSTRG.4221.1	C3H69_ARATH	493.0	2.61e-175	Putative RING-type E3 ubiquitin transferase C3H69 {ECO:0000305}	AT3G08505	AT3G08505	zinc finger (CCCH-type/C3HC4-type RING finger) family protein
MSTRG.8890.4	CIP1_ARATH	251.0	1.22e-66	COP1-interactive protein 1 {ECO:0000303|PubMed:7753789}	AT1G64330	AT1G64330	myosin heavy chain-like protein
MSTRG.8890.5	CIP1_ARATH	251.0	1.22e-66	COP1-interactive protein 1 {ECO:0000303|PubMed:7753789}	AT1G64330	AT1G64330	myosin heavy chain-like protein
OIW13289	NA	NA	NA	NA	AT5G04910	AT5G04910	DNA repair REX1-B protein
OIW13288	SRRT_ARATH	682.0	0.0	Serrate RNA effector molecule	AT2G27100	SE	C2H2 zinc-finger protein SERRATE (SE)
MSTRG.8890.1	CIP1_ARATH	251.0	1.22e-66	COP1-interactive protein 1 {ECO:0000303|PubMed:7753789}	AT1G64330	AT1G64330	myosin heavy chain-like protein
MSTRG.8890.2	CIP1_ARATH	251.0	1.22e-66	COP1-interactive protein 1 {ECO:0000303|PubMed:7753789}	AT1G64330	AT1G64330	myosin heavy chain-like protein
MSTRG.8890.3	CIP1_ARATH	251.0	1.22e-66	COP1-interactive protein 1 {ECO:0000303|PubMed:7753789}	AT1G64330	AT1G64330	myosin heavy chain-like protein
OIW15616	RK31_ARATH	171.0	5.19e-55	50S ribosomal protein L31, chloroplastic	AT1G75350	emb2184	Ribosomal protein L31
OIW15617	DFRA_PYRCO	530.0	0.0	Bifunctional dihydroflavonol 4-reductase/flavanone 4-reductase	AT5G42800	DFR	dihydroflavonol 4-reductase
OIW15614	SFH8_ARATH	810.0	0.0	Phosphatidylinositol/phosphatidylcholine transfer protein SFH8	AT1G19650	AT1G19650	Sec14p-like phosphatidylinositol transfer family protein
OIW15615	IPPK_ARATH	478.0	1.74e-166	Inositol-pentakisphosphate 2-kinase	AT5G42810	IPK1	inositol-pentakisphosphate 2-kinase 1
OIW15612	BBD2_ARATH	439.0	1.44e-154	Bifunctional nuclease 2	AT1G75380	BBD1	bifunctional nuclease in basal defense response 1
OIW15613	PHO34_ARATH	234.0	2.52e-76	Universal stress protein PHOS34 {ECO:0000303|PubMed:12644671}	AT5G54430	PHOS32	Adenine nucleotide alpha hydrolases-like superfamily protein
OIW15610	NA	NA	NA	NA	NA	NA	NA
OIW15611	NTF3_TOBAC	700.0	0.0	Mitogen-activated protein kinase homolog NTF3	AT1G59580	MPK2	mitogen-activated 2
MSTRG.10524.1	NA	NA	NA	NA	AT4G25430	TRM23
OIW15618	PSA1B_ARATH	446.0	6.04e-159	Proteasome subunit alpha type-1-B	AT5G42790	PAF1	proteasome alpha subunit F1
OIW15619	YZ37_SYNY3	92.8	5.97e-20	Uncharacterized sugar kinase slr0537	AT1G19600	AT1G19600	pfkB-like carbohydrate kinase family protein
MSTRG.10956.1	NA	NA	NA	NA	AT1G27435	AT1G27435
ENSRNA049993466-T1	NA	NA	NA	NA	NA	NA	NA
OIW20683	SYKC_ARATH	919.0	0.0	Lysine--tRNA ligase, cytoplasmic {ECO:0000305}	AT3G11710	ATKRS-1	lysyl-tRNA synthetase 1
ENSRNA050030938-T1	NA	NA	NA	NA	NA	NA	NA
OIW10139	NA	NA	NA	NA	AT3G17930	DAC	transmembrane protein
MSTRG.16278.4	AB1K3_ARATH	821.0	0.0	Protein ACTIVITY OF BC1 COMPLEX KINASE 3, chloroplastic {ECO:0000303|PubMed:23673981}	AT1G79600	AT1G79600	Protein kinase superfamily protein
MSTRG.16278.1	AB1K3_ARATH	721.0	0.0	Protein ACTIVITY OF BC1 COMPLEX KINASE 3, chloroplastic {ECO:0000303|PubMed:23673981}	AT1G79600	AT1G79600	Protein kinase superfamily protein
MSTRG.16278.2	AB1K3_ARATH	481.0	1.91e-166	Protein ACTIVITY OF BC1 COMPLEX KINASE 3, chloroplastic {ECO:0000303|PubMed:23673981}	AT1G79600	AT1G79600	Protein kinase superfamily protein
MSTRG.16278.3	AB1K3_ARATH	481.0	1.91e-166	Protein ACTIVITY OF BC1 COMPLEX KINASE 3, chloroplastic {ECO:0000303|PubMed:23673981}	AT1G79600	AT1G79600	Protein kinase superfamily protein
OIV90472	P2C38_ARATH	505.0	3.41e-179	Probable protein phosphatase 2C 38 {ECO:0000303|PubMed:19021904}	AT5G02760	AT5G02760	Protein phosphatase 2C family protein
OIW09488	WRK20_ARATH	520.0	2.13e-179	Probable WRKY transcription factor 20	AT4G26640	WRKY20	WRKY family transcription factor family protein
OIW09489	NA	NA	NA	NA	NA	NA	NA
MSTRG.18721.1	NA	NA	NA	NA	AT5G53440	AT5G53440	LOW protein: zinc finger CCCH domain protein
OIV96249	AB4F_ARATH	1145.0	0.0	ABC transporter F family member 4	AT3G54540	ABCF4	ral control non-repressible 4
MSTRG.18721.2	NA	NA	NA	NA	AT5G53440	AT5G53440	LOW protein: zinc finger CCCH domain protein
MSTRG.515.1	VDAC5_ORYSJ	149.0	1.34e-44	Mitochondrial outer membrane protein porin 5	AT5G67500	VDAC2	voltage dependent anion channel 2
OIW09483	NPR4_ORYSJ	68.2	9.22e-11	Ankyrin repeat-containing protein NPR4 {ECO:0000305}	NA	NA	NA
OIW09480	SPT61_ARATH	1915.0	0.0	Transcription elongation factor SPT6 homolog {ECO:0000305}	AT1G65440	GTB1	global transcription factor group B1
OIW09481	94D18_PARPY	501.0	1.54e-173	Cytochrome P450 CYP94D108 {ECO:0000303|PubMed:31324795}	AT3G56630	CYP94D2	cytochrome P450, family 94, subfamily D, polypeptide 2
OIW09486	SYP51_ARATH	343.0	7.52e-120	Syntaxin-51	AT1G16240	SYP51	syntaxin of plants 51
OIW09487	IAMT1_ARATH	570.0	0.0	Indole-3-acetate O-methyltransferase 1	AT5G55250	IAMT1	IAA carboxylmethyltransferase 1
OIW09484	NA	NA	NA	NA	NA	NA	NA
MSTRG.3501.1	ALDO2_ARATH	1682.0	0.0	Indole-3-acetaldehyde oxidase	AT2G27150	AAO3	abscisic aldehyde oxidase 3
MSTRG.19963.1	QCR72_ARATH	202.0	4.35e-67	Cytochrome b-c1 complex subunit 7-2, mitochondrial	AT5G55190	RAN3	RAN GTPase 3
OIW05798	FLA11_ARATH	165.0	9.42e-49	Fasciclin-like arabinogalactan protein 11	AT5G60490	FLA12	FASCICLIN-like arabinogalactan-protein 12
OIW05799	GRIK2_ARATH	517.0	0.0	Serine/threonine-protein kinase GRIK2	AT5G60550	GRIK2	geminivirus rep interacting kinase 2
MSTRG.19939.1	HIP1_ORYSJ	129.0	1.64e-34	Probable E3 ubiquitin-protein ligase HIP1	AT5G10650	AT5G10650	RING/U-box superfamily protein
OIW12888	RD21B_ARATH	595.0	0.0	Probable cysteine protease RD21B {ECO:0000305}	AT5G43060	RD21B	Granulin repeat cysteine protease family protein
MSTRG.1165.1	IQM1_ARATH	556.0	0.0	IQ domain-containing protein IQM1 {ECO:0000305}	AT4G33050	EDA39	calmodulin-binding family protein
OIW12886	CCD31_ARATH	316.0	2.65e-104	Cyclin-D3-1	AT4G34160	CYCD3;1	CYCLIN D3;1
OIW12887	PTN2A_ARATH	834.0	0.0	Phosphatidylinositol 3,4,5-trisphosphate 3-phosphatase and protein-tyrosine-phosphatase PTEN2A {ECO:0000305}	AT3G19420	PEN2	PTEN 2
OIW12884	NHD1_ARATH	832.0	0.0	Sodium/proton antiporter 1 {ECO:0000303|PubMed:11500563}	NA	NA	NA
OIW12885	CYL2_ARATH	357.0	1.13e-123	Cyclase-like protein 2 {ECO:0000305}	AT4G34180	AT4G34180	Cyclase family protein
OIW12882	TIC21_ARATH	321.0	4.00e-109	Protein TIC 21, chloroplastic	AT2G15290	TIC21	translocon at inner membrane of chloroplasts 21
OIW12883	SERA1_ARATH	970.0	0.0	D-3-phosphoglycerate dehydrogenase 1, chloroplastic	AT3G19480	AT3G19480	D-3-phosphoglycerate dehydrogenase
OIW12880	NA	NA	NA	NA	NA	NA	NA
OIW12881	UNC50_DICDI	62.0	6.83e-11	Protein unc-50 homolog	AT2G15240	AT2G15240	UNC-50 family protein
ENSRNA050030378-T1	NA	NA	NA	NA	NA	NA	NA
OIW13859	AGDP1_ARATH	64.7	1.29e-09	Protein AGENET DOMAIN (AGD)-CONTAINING P1 {ECO:0000303|PubMed:30382101}	NA	NA	NA
MSTRG.11566.1	PUB32_ARATH	613.0	0.0	U-box domain-containing protein 32	AT3G49060	AT3G49060	U-box domain-containing protein kinase family protein
MSTRG.21442.1	WAKLO_ARATH	594.0	0.0	Wall-associated receptor kinase-like 14	AT2G23450	AT2G23450	Protein kinase superfamily protein
OIV99107	MED31_ARATH	202.0	3.20e-65	Mediator of RNA polymerase II transcription subunit 31	AT5G19910	MED31	SOH1 family protein
MSTRG.19147.8	AHK3_ARATH	801.0	0.0	Histidine kinase 3	AT1G27320	HK3	histidine kinase 3
MSTRG.19147.9	AHK3_ARATH	1241.0	0.0	Histidine kinase 3	AT1G27320	HK3	histidine kinase 3
MSTRG.19147.1	AHK3_ARATH	1237.0	0.0	Histidine kinase 3	AT1G27320	HK3	histidine kinase 3
MSTRG.19147.2	AHK3_ARATH	1401.0	0.0	Histidine kinase 3	AT1G27320	HK3	histidine kinase 3
MSTRG.19147.3	AHK3_ARATH	1401.0	0.0	Histidine kinase 3	AT1G27320	HK3	histidine kinase 3
MSTRG.19147.4	AHK3_ARATH	1401.0	0.0	Histidine kinase 3	AT1G27320	HK3	histidine kinase 3
MSTRG.19147.5	AHK3_ARATH	1167.0	0.0	Histidine kinase 3	AT1G27320	HK3	histidine kinase 3
MSTRG.19147.6	AHK3_ARATH	1401.0	0.0	Histidine kinase 3	AT1G27320	HK3	histidine kinase 3
MSTRG.19147.7	AHK3_ARATH	801.0	0.0	Histidine kinase 3	AT1G27320	HK3	histidine kinase 3
MSTRG.14956.1	NA	NA	NA	NA	AT2G40740	WRKY55	WRKY DNA-binding protein 55
OIW13852	RNP1_ARATH	107.0	5.07e-28	Heterogeneous nuclear ribonucleoprotein 1	NA	NA	NA
OIV89168	BARD1_HUMAN	85.5	2.77e-18	BRCA1-associated RING domain protein 1	AT3G09890	AT3G09890	Ankyrin repeat family protein
OIV89169	NA	NA	NA	NA	AT3G53180	NodGS	nodulin/glutamine synthase-like protein
MSTRG.20409.2	PP6R2_MOUSE	135.0	5.31e-36	Serine/threonine-protein phosphatase 6 regulatory subunit 2	AT1G30470	AT1G30470	SIT4 phosphatase-associated family protein
MSTRG.20409.1	PP6R3_CHICK	246.0	1.02e-68	Serine/threonine-protein phosphatase 6 regulatory subunit 3	AT1G30470	AT1G30470	SIT4 phosphatase-associated family protein
OIW18801	ERF53_ARATH	195.0	1.80e-57	Ethylene-responsive transcription factor ERF053 {ECO:0000305}	AT2G46310	CRF5	cytokinin response factor 5
OIV89162	PBL3_ARATH	609.0	0.0	Probable serine/threonine-protein kinase PBL3 {ECO:0000305}	AT1G14370	APK2A	protein kinase 2A
OIV89163	NA	NA	NA	NA	NA	NA	NA
OIV89160	RL6_MESCR	211.0	2.57e-69	60S ribosomal protein L6	AT1G74060	AT1G74060	Ribosomal protein L6 family protein
OIV89161	SNL1_ARATH	99.8	2.59e-24	Paired amphipathic helix protein Sin3-like 1	AT1G24230	AT1G24230	Paired amphipathic helix (PAH2) superfamily protein
OIV89166	NA	NA	NA	NA	NA	NA	NA
OIV89167	ZAT5_ARATH	169.0	1.07e-49	Zinc finger protein ZAT5	AT5G03510	AT5G03510	C2H2-type zinc finger family protein
OIV89164	NA	NA	NA	NA	NA	NA	NA
OIV89165	RER1A_ARATH	268.0	2.04e-91	Protein RER1A	AT2G23310	ATRER1C1	Rer1 family protein
OIW02072	CFTSY_ARATH	586.0	0.0	Cell division protein FtsY homolog, chloroplastic	AT2G45770	CPFTSY	signal recognition particle receptor protein, chloroplast (FTSY)
OIW04629	JAR6_NICAT	813.0	0.0	Jasmonoyl--L-amino acid synthetase JAR6 {ECO:0000305}	AT2G46370	JAR1	Auxin-responsive GH3 family protein
OIW02070	BAP2_ARATH	122.0	2.41e-34	BON1-associated protein 2	AT2G45760	BAP2	BON association protein 2
OIW02071	RAP_ARATH	729.0	0.0	RAP domain-containing protein, chloroplastic {ECO:0000305}	AT2G31890	RAP	RAP
OIW02076	TCP9_ARATH	268.0	3.19e-87	Transcription factor TCP9	AT2G45680	TCP9	TCP family transcription factor
OIW02077	PEX16_ARATH	80.1	7.00e-17	Peroxisome biogenesis protein 16 {ECO:0000303|PubMed:16040658}	NA	NA	NA
OIW02074	PP16B_ARATH	171.0	2.00e-54	16 kDa phloem protein 2 {ECO:0000303|PubMed:29320165}	NA	NA	NA
OIW04628	JAR6_NICAT	889.0	0.0	Jasmonoyl--L-amino acid synthetase JAR6 {ECO:0000305}	AT2G46370	JAR1	Auxin-responsive GH3 family protein
OIW18804	NA	NA	NA	NA	AT4G28260	AT4G28260	acyl-UDP-N-acetylglucosamine O-acyltransferase
OIW02078	URM12_ARATH	163.0	8.62e-53	Ubiquitin-related modifier 1 homolog 2 {ECO:0000255|HAMAP-Rule:MF_03048}	AT3G61113	AT3G61113	Ubiquitin related modifier 1
OIW02079	GET3A_ARATH	573.0	0.0	ATPase GET3A {ECO:0000305}	AT1G01910	AT1G01910	P-loop containing nucleoside triphosphate hydrolases superfamily protein
MSTRG.10123.3	PEX22_ARATH	339.0	5.54e-117	Peroxisome biogenesis protein 22	AT3G21865	PEX22	peroxin 22
OIW18805	PP166_ARATH	362.0	4.67e-120	Pentatricopeptide repeat-containing protein At2g20710, mitochondrial	AT2G20710	AT2G20710	Tetratricopeptide repeat (TPR)-like superfamily protein
OIV94542	KUA1_ARATH	184.0	2.20e-54	Transcription factor KUA1 {ECO:0000303|PubMed:24806884}	AT1G70000	AT1G70000	myb-like transcription factor family protein
MSTRG.10123.2	PEX22_ARATH	344.0	9.03e-119	Peroxisome biogenesis protein 22	AT3G21865	PEX22	peroxin 22
MSTRG.7500.1	MLO11_ARATH	808.0	0.0	MLO-like protein 11	AT1G26700	MLO14	Seven transmembrane MLO family protein
OIV94543	NA	NA	NA	NA	NA	NA	NA
MSTRG.1171.1	GPC1_BRANA	442.0	2.28e-156	Glycerophosphocholine acyltransferase 1 {ECO:0000303|PubMed:27758859}	AT5G35460	AT5G35460	membrane protein
MSTRG.18006.3	SPP2_ARATH	496.0	7.66e-175	Probable sucrose-phosphatase 2	AT3G54270	AT3G54270	sucrose-6F-phosphate phosphohydrolase family protein
OIW13855	CSPLE_POPTR	300.0	4.98e-104	CASP-like protein 2B2	AT2G35760	AT2G35760	Uncharacterized protein family (UPF0497)
ENSRNA049993772-T1	NA	NA	NA	NA	NA	NA	NA
MSTRG.10123.4	PEX22_ARATH	344.0	9.03e-119	Peroxisome biogenesis protein 22	AT3G21865	PEX22	peroxin 22
OIV94541	Y232_RICCO	643.0	0.0	Glycosyltransferase family 92 protein RCOM_0530710	AT1G27200	AT1G27200	glycosyltransferase family protein (DUF23)
MSTRG.21838.1	PABP2_ARATH	778.0	0.0	Polyadenylate-binding protein 2	AT4G34110	PAB2	poly(A) binding protein 2
ENSRNA049992772-T1	NA	NA	NA	NA	NA	NA	NA
OIV94546	ALA3_ARATH	859.0	0.0	Phospholipid-transporting ATPase 3 {ECO:0000303|PubMed:11402198}	AT1G59820	ALA3	aminophospholipid ATPase 3
OIV93618	HEN2_ARATH	1620.0	0.0	DExH-box ATP-dependent RNA helicase DExH10 {ECO:0000305}	AT2G06990	HEN2	RNA helicase, ATP-dependent, SK12/DOB1 protein
MSTRG.15560.1	BGIA_MOMCH	71.6	4.56e-17	Glu S.griseus protease inhibitor	NA	NA	NA
ENSRNA049759553-T1	NA	NA	NA	NA	NA	NA	NA
OIV94547	BH094_ORYSJ	230.0	5.44e-75	Transcription factor BHLH094 {ECO:0000305}	AT1G59640	BPEp	transcription factor BIG PETAL P (BPE)
OIW18303	NA	NA	NA	NA	NA	NA	NA
MSTRG.26520.4	DHBK_SOLLC	644.0	0.0	Putative 3,4-dihydroxy-2-butanone kinase	AT1G48430	AT1G48430	Dihydroxyacetone kinase
MSTRG.26520.3	DHBK_SOLLC	644.0	0.0	Putative 3,4-dihydroxy-2-butanone kinase	AT1G48430	AT1G48430	Dihydroxyacetone kinase
OIV94544	PP2A_HEVBR	607.0	0.0	Serine/threonine-protein phosphatase PP2A catalytic subunit	AT1G59830	PP2A-1	protein phosphatase 2A-2
MSTRG.26520.1	DHBK_SOLLC	905.0	0.0	Putative 3,4-dihydroxy-2-butanone kinase	AT1G48430	AT1G48430	Dihydroxyacetone kinase
OIW18302	FES1_COCIM	84.7	7.09e-18	Hsp70 nucleotide exchange factor FES1	AT3G51980	AT3G51980	ARM repeat superfamily protein
OIV94545	CLE25_ARATH	48.9	7.12e-08	CLAVATA3/ESR (CLE)-related protein 25 {ECO:0000303|PubMed:16489133}	NA	NA	NA
OIW18301	REF6_ARATH	1051.0	0.0	Lysine-specific demethylase REF6 {ECO:0000303|PubMed:15377760}	AT3G48430	REF6	relative of early flowering 6
MSTRG.22056.1	RTNLF_ARATH	212.0	6.91e-69	Reticulon-like protein B6	NA	NA	NA
MSTRG.8236.8	MCAT_ARATH	486.0	2.04e-174	Mitochondrial carnitine/acylcarnitine carrier-like protein	AT4G37860	AT4G37860	SPT2 chromatin protein
OIW18300	C3H43_ARATH	399.0	6.04e-134	Zinc finger CCCH domain-containing protein 43	AT3G48440	AT3G48440	Zinc finger C-x8-C-x5-C-x3-H type family protein
MSTRG.20844.1	PME8_ARATH	517.0	0.0	Probable pectinesterase 8	AT1G05310	AT1G05310	Pectin lyase-like superfamily protein
MSTRG.3224.2	TE3_HUMLU	90.1	1.37e-22	Acyl-acyl carrier protein thioesterase TE3, chloroplastic {ECO:0000303|PubMed:23300257}	AT1G35290	AT1G35290	Thioesterase superfamily protein
OIW18307	BT2_ARATH	369.0	2.17e-126	BTB/POZ and TAZ domain-containing protein 2	AT3G48360	BT2	BTB and TAZ domain protein 2
MSTRG.20415.2	CPSF_ARATH	254.0	2.89e-79	30-kDa cleavage and polyadenylation specificity factor 30 {ECO:0000303|PubMed:18479511}	AT1G30460	CPSF30	cleavage and polyadenylation specificity factor 30
MSTRG.8236.1	MCAT_ARATH	486.0	2.04e-174	Mitochondrial carnitine/acylcarnitine carrier-like protein	AT4G37860	AT4G37860	SPT2 chromatin protein
MSTRG.8236.6	MCAT_ARATH	486.0	2.04e-174	Mitochondrial carnitine/acylcarnitine carrier-like protein	AT4G37860	AT4G37860	SPT2 chromatin protein
MSTRG.8236.7	MCAT_ARATH	486.0	2.04e-174	Mitochondrial carnitine/acylcarnitine carrier-like protein	AT4G37860	AT4G37860	SPT2 chromatin protein
MSTRG.8236.4	MCAT_ARATH	486.0	2.04e-174	Mitochondrial carnitine/acylcarnitine carrier-like protein	AT4G37860	AT4G37860	SPT2 chromatin protein
MSTRG.8236.5	MCAT_ARATH	486.0	2.04e-174	Mitochondrial carnitine/acylcarnitine carrier-like protein	AT4G37860	AT4G37860	SPT2 chromatin protein
OIW18305	STIL2_ARATH	563.0	0.0	Protein STICHEL-like 2	AT4G24790	AT4G24790	AAA-type ATPase family protein
MSTRG.7937.5	VP35A_ARATH	866.0	0.0	Vacuolar protein sorting-associated protein 35A	NA	NA	NA
MSTRG.7937.4	VP35A_ARATH	480.0	9.22e-165	Vacuolar protein sorting-associated protein 35A	NA	NA	NA
OIW18304	MRF1_ARATH	1062.0	0.0	MA3 DOMAIN-CONTAINING TRANSLATION REGULATORY FACTOR 1 {ECO:0000303|PubMed:29084871}	AT4G24800	ECIP1	MA3 domain-containing protein
MSTRG.7937.1	VP35A_ARATH	1268.0	0.0	Vacuolar protein sorting-associated protein 35A	NA	NA	NA
MSTRG.7937.3	VP35A_ARATH	480.0	9.22e-165	Vacuolar protein sorting-associated protein 35A	NA	NA	NA
MSTRG.7937.2	VP35A_ARATH	866.0	0.0	Vacuolar protein sorting-associated protein 35A	NA	NA	NA
MSTRG.14523.1	RFA2A_ARATH	273.0	1.11e-90	Replication protein A 32 kDa subunit A	AT2G24490	RPA2	replicon protein A2
MSTRG.19437.2	IQD30_ARATH	287.0	1.43e-88	Protein IQ-DOMAIN 30 {ECO:0000303|PubMed:16368012}	AT1G74690	IQD31	IQ-domain 31
MSTRG.19437.4	IQD30_ARATH	270.0	2.34e-82	Protein IQ-DOMAIN 30 {ECO:0000303|PubMed:16368012}	AT1G74690	IQD31	IQ-domain 31
MSTRG.25811.1	CE101_ARATH	494.0	1.14e-161	G-type lectin S-receptor-like serine/threonine-protein kinase CES101	NA	NA	NA
MSTRG.1062.1	CPL4_ARATH	494.0	1.05e-171	RNA polymerase II C-terminal domain phosphatase-like 4	AT5G58003	CPL4	C-terminal domain phosphatase-like 4
ENSRNA049994018-T1	NA	NA	NA	NA	NA	NA	NA
OIW15563	BZP44_ARATH	68.9	2.94e-14	bZIP transcription factor 44 {ECO:0000305}	AT1G59530	bZIP4	basic leucine-zipper 4
ENSRNA049759174-T1	NA	NA	NA	NA	NA	NA	NA
MSTRG.20162.3	SYAP_POPTR	503.0	2.47e-170	Alanine--tRNA ligase, chloroplastic/mitochondrial {ECO:0000255|HAMAP-Rule:MF_03134}	AT5G22800	EMB1030	Alanyl-tRNA synthetase, class IIc
MSTRG.12262.1	PBL5_ARATH	439.0	2.14e-152	Probable serine/threonine-protein kinase PBL5 {ECO:0000305}	AT2G28590	AT2G28590	Protein kinase superfamily protein
MSTRG.20162.2	SYAP_POPTR	954.0	0.0	Alanine--tRNA ligase, chloroplastic/mitochondrial {ECO:0000255|HAMAP-Rule:MF_03134}	AT5G22800	EMB1030	Alanyl-tRNA synthetase, class IIc
MSTRG.20162.1	SYAP_POPTR	1466.0	0.0	Alanine--tRNA ligase, chloroplastic/mitochondrial {ECO:0000255|HAMAP-Rule:MF_03134}	AT5G22800	EMB1030	Alanyl-tRNA synthetase, class IIc
OIW03303	NA	NA	NA	NA	NA	NA	NA
OIW03302	NA	NA	NA	NA	NA	NA	NA
OIW03301	NA	NA	NA	NA	NA	NA	NA
OIW03300	NA	NA	NA	NA	NA	NA	NA
OIW03307	NA	NA	NA	NA	NA	NA	NA
OIW03306	NA	NA	NA	NA	NA	NA	NA
OIW03305	NA	NA	NA	NA	NA	NA	NA
OIW03304	ZFP7_ARATH	77.8	2.08e-17	Zinc finger protein 7 {ECO:0000305}	NA	NA	NA
MSTRG.681.1	MAOX_POPTR	184.0	2.16e-54	NADP-dependent malic enzyme	NA	NA	NA
OIW03309	HOS15_ARATH	768.0	0.0	WD40 repeat-containing protein HOS15 {ECO:0000305}	AT5G67320	HOS15	WD-40 repeat family protein
OIW03308	NA	NA	NA	NA	NA	NA	NA
MSTRG.15421.1	AFB3_ARATH	456.0	4.84e-158	Protein AUXIN SIGNALING F-BOX 3	AT1G12820	AFB3	auxin signaling F-box 3
MSTRG.20162.6	SYAP_POPTR	954.0	0.0	Alanine--tRNA ligase, chloroplastic/mitochondrial {ECO:0000255|HAMAP-Rule:MF_03134}	AT5G22800	EMB1030	Alanyl-tRNA synthetase, class IIc
OIW01819	TMN12_ARATH	1114.0	0.0	Transmembrane 9 superfamily member 12 {ECO:0000305}	AT4G12650	AT4G12650	Endomembrane protein 70 protein family
OIW01818	FPA_ARATH	152.0	1.57e-36	Flowering time control protein FPA	AT4G12640	AT4G12640	RNA recognition motif (RRM)-containing protein
MSTRG.24345.1	GID1B_ARATH	551.0	0.0	Gibberellin receptor GID1B	AT3G63010	GID1B	alpha/beta-Hydrolases superfamily protein
OIW01811	NA	NA	NA	NA	AT3G29970	AT3G29970	B12D protein
OIW01810	RL14_PEA	236.0	7.67e-81	Probable 60S ribosomal protein L14	AT2G20450	AT2G20450	Ribosomal protein L14
OIW01813	MES11_ARATH	461.0	9.35e-162	Putative methylesterase 11, chloroplastic {ECO:0000303|PubMed:18467465}	AT3G29770	MES11	methyl esterase 11
OIW01812	COBRA_ARATH	688.0	0.0	Protein COBRA	NA	NA	NA
OIW01815	EF114_ARATH	151.0	5.59e-45	Ethylene-responsive transcription factor ERF114 {ECO:0000303|PubMed:16407444}	AT5G07310	AT5G07310	Integrase-type DNA-binding superfamily protein
OIW01814	EF114_ARATH	172.0	2.54e-52	Ethylene-responsive transcription factor ERF114 {ECO:0000303|PubMed:16407444}	AT5G07310	AT5G07310	Integrase-type DNA-binding superfamily protein
OIW01817	AIR3_ARATH	993.0	0.0	Subtilisin-like protease SBT5.3	AT2G04160	AIR3	Subtilisin-like serine endopeptidase family protein
OIW01816	EEN_ARATH	75.9	3.41e-18	Protein EIN6 ENHANCER {ECO:0000303|PubMed:31418686}	NA	NA	NA
OIW04827	RH2A_PLAF7	56.6	9.15e-07	Reticulocyte-binding protein homolog 2a {ECO:0000303|PubMed:11160005}	AT2G01190	PDE331	Octicosapeptide/Phox/Bem1p family protein
MSTRG.1668.1	ARID2_ARATH	115.0	1.89e-26	AT-rich interactive domain-containing protein 2	NA	NA	NA
OIW04825	NRPB1_ARATH	2820.0	0.0	DNA-directed RNA polymerase II subunit RPB1 {ECO:0000303|PubMed:19110459, ECO:0000303|PubMed:2103447}	AT4G35800	NRPB1	RNA polymerase II large subunit
OIW04824	K502_ACTDE	247.0	4.93e-80	Fruit protein pKIWI502	AT1G15140	AT1G15140	FAD/NAD(P)-binding oxidoreductase
OIW04823	BRO1_ARATH	1163.0	0.0	Vacuolar-sorting protein BRO1 {ECO:0000305}	AT1G15130	AT1G15130	Endosomal targeting BRO1-like domain-containing protein
OIW04822	NA	NA	NA	NA	NA	NA	NA
OIW04821	PILS2_ARATH	634.0	0.0	Protein PIN-LIKES 2 {ECO:0000303|PubMed:22504182}	AT1G71090	AT1G71090	Auxin efflux carrier family protein
OIW04820	RRM3_YEAST	57.4	1.42e-09	ATP-dependent DNA helicase RRM3 {ECO:0000255|HAMAP-Rule:MF_03177}	NA	NA	NA
MSTRG.19915.1	CCD25_PONAB	125.0	4.61e-36	Coiled-coil domain-containing protein 25 {ECO:0000305}	AT5G11500	AT5G11500	coiled-coil protein
MSTRG.5484.1	SOBRL_ARATH	303.0	6.39e-104	Probable carboxylesterase SOBER1-like {ECO:0000305}	AT4G22305	AT4G22305	alpha/beta-Hydrolases superfamily protein
ENSRNA050031048-T1	NA	NA	NA	NA	NA	NA	NA
MSTRG.27025.2	GDAP2_NEMVE	290.0	6.61e-92	Protein GDAP2 homolog	NA	NA	NA
OIW04829	NA	NA	NA	NA	AT3G52620	AT3G52620	transmembrane protein
OIW04828	ZAR1_ARATH	976.0	0.0	Receptor protein kinase-like protein ZAR1 {ECO:0000303|PubMed:27014878}	AT2G01210	AT2G01210	Leucine-rich repeat protein kinase family protein
MSTRG.6900.2	YJF5_YEAST	50.4	1.77e-06	LOG family protein YJL055W	AT1G50575	AT1G50575	Putative lysine decarboxylase family protein
ENSRNA049994639-T1	NA	NA	NA	NA	NA	NA	NA
MSTRG.22373.1	ERD7_ARATH	489.0	2.32e-171	Protein EARLY-RESPONSIVE TO DEHYDRATION 7, chloroplastic {ECO:0000303|PubMed:8075396}	AT4G35985	AT4G35985	Senescence/dehydration-associated protein-like protein
MSTRG.18113.9	BCHC2_ARATH	1116.0	0.0	BEACH domain-containing protein C2 {ECO:0000303|PubMed:25618824}	AT2G45540	AT2G45540	WD-40 repeat family protein / beige-like protein
MSTRG.10177.1	MPV17_DANRE	78.6	5.85e-17	Protein Mpv17	AT2G42770	AT2G42770	Peroxisomal membrane 22 kDa (Mpv17/PMP22) family protein
MSTRG.5616.3	AGD12_ARATH	511.0	0.0	ADP-ribosylation factor GTPase-activating protein AGD12	AT4G05330	AGD13	ARF-GAP domain 13
MSTRG.5616.2	AGD12_ARATH	511.0	0.0	ADP-ribosylation factor GTPase-activating protein AGD12	AT4G05330	AGD13	ARF-GAP domain 13
MSTRG.5616.1	AGD12_ARATH	511.0	0.0	ADP-ribosylation factor GTPase-activating protein AGD12	AT4G05330	AGD13	ARF-GAP domain 13
MSTRG.11982.1	TLP7_ARATH	432.0	2.89e-152	Tubby-like F-box protein 7	AT1G53320	TLP7	tubby like protein 7
OIV99203	NA	NA	NA	NA	AT5G42570	AT5G42570	B-cell receptor-associated 31-like protein
MSTRG.11982.2	TLP7_ARATH	432.0	2.89e-152	Tubby-like F-box protein 7	AT1G53320	TLP7	tubby like protein 7
MSTRG.16605.1	MRS24_ARATH	572.0	0.0	Magnesium transporter MRS2-4	NA	NA	NA
OIW07552	NA	NA	NA	NA	AT1G79660	AT1G79660	ephrin-A3 protein
OIW07553	HYH_ARATH	151.0	5.36e-46	Transcription factor HY5-like	AT3G17609	HYH	HY5-homolog
OIW07550	FBK67_ARATH	114.0	2.24e-27	F-box/kelch-repeat protein At3g23880	NA	NA	NA
OIW07551	NA	NA	NA	NA	AT2G21195	AT2G21195
OIW07556	NA	NA	NA	NA	NA	NA	NA
OIW07557	LUH_ARATH	354.0	1.69e-114	Transcriptional corepressor LEUNIG_HOMOLOG	AT2G32700	LUH	LEUNIG-like protein
OIW07554	NA	NA	NA	NA	NA	NA	NA
OIW07555	NA	NA	NA	NA	NA	NA	NA
OIW07558	KRP3_ARATH	152.0	3.45e-45	Cyclin-dependent kinase inhibitor 3	AT5G48820	ICK6	inhibitor/interactor with cyclin-dependent kinase
OIW07559	CYB5_TOBAC	210.0	1.82e-70	Cytochrome b5	NA	NA	NA
MSTRG.20586.1	CUL4_ARATH	1289.0	0.0	Cullin-4	AT5G46210	CUL4	cullin4
OIW02193	C85A_PHAVU	282.0	4.00e-91	Cytochrome P450 85A {ECO:0000303|PubMed:15221144}	NA	NA	NA
MSTRG.20586.2	CUL4_ARATH	1173.0	0.0	Cullin-4	AT5G46210	CUL4	cullin4
MSTRG.21995.2	VAP11_ARATH	171.0	4.39e-53	Vesicle-associated protein 1-1	NA	NA	NA
MSTRG.23737.1	PSME4_ARATH	2632.0	0.0	Proteasome activator subunit 4	AT3G13330	PA200	proteasome activating protein 200
OIV93410	AHL23_ARATH	303.0	3.55e-102	AT-hook motif nuclear-localized protein 23 {ECO:0000312|EMBL:FAA00294.1}	AT2G35270	GIK	Putative AT-hook DNA-binding family protein
MSTRG.6995.1	CNOT4_HUMAN	203.0	4.93e-55	CCR4-NOT transcription complex subunit 4	NA	NA	NA
MSTRG.15664.2	PIF1_ARATH	272.0	2.39e-84	Transcription factor PIF1	AT2G20180	PIL5	phytochrome interacting factor 3-like 5
MSTRG.19909.1	TOL9_ARATH	625.0	0.0	TOM1-like protein 9 {ECO:0000305}	AT3G08790	AT3G08790	ENTH/VHS/GAT family protein
MSTRG.16690.1	ACT7_ARATH	761.0	0.0	Actin-7 {ECO:0000303|PubMed:8754679}	NA	NA	NA
MSTRG.22265.1	RU17_ARATH	459.0	2.26e-158	U1 small nuclear ribonucleoprotein 70 kDa	AT3G50670	U1-70K	U1 small nuclear ribonucleoprotein-70K
MSTRG.22265.2	RU17_ARATH	459.0	2.26e-158	U1 small nuclear ribonucleoprotein 70 kDa	AT3G50670	U1-70K	U1 small nuclear ribonucleoprotein-70K
OIW19881	LEA2_CICAR	162.0	2.97e-51	Late embryogenesis abundant protein 2	AT3G15670	AT3G15670	Late embryosis abundant protein (LEA) family protein
OIW21439	SUCB_ORYSJ	761.0	0.0	Succinate--CoA ligase [ADP-forming] subunit beta, mitochondrial {ECO:0000255|HAMAP-Rule:MF_03219}	AT2G20420	AT2G20420	ATP citrate lyase (ACL) family protein
MSTRG.15664.3	PIF1_ARATH	263.0	5.36e-81	Transcription factor PIF1	AT2G20180	PIL5	phytochrome interacting factor 3-like 5
MSTRG.20062.2	RHG1A_ARATH	324.0	5.96e-100	Probable E3 ubiquitin-protein ligase RHG1A {ECO:0000305}	NA	NA	NA
MSTRG.20062.3	RHG1A_ARATH	324.0	5.96e-100	Probable E3 ubiquitin-protein ligase RHG1A {ECO:0000305}	NA	NA	NA
MSTRG.20062.1	RHG1A_ARATH	324.0	5.96e-100	Probable E3 ubiquitin-protein ligase RHG1A {ECO:0000305}	NA	NA	NA
MSTRG.14328.1	NA	NA	NA	NA	AT1G28760	AT1G28760	guanosine-3',5'-bis (diphosphate) 3'-pyrophosphohydrolase, putative (DUF2215)
MSTRG.20123.2	IQD32_ARATH	291.0	1.71e-85	Protein IQ-DOMAIN 32 {ECO:0000303|PubMed:16368012}	AT1G19860	AT1G19860	Zinc finger C-x8-C-x5-C-x3-H type family protein
MSTRG.20123.1	IQD32_ARATH	291.0	1.92e-85	Protein IQ-DOMAIN 32 {ECO:0000303|PubMed:16368012}	AT1G19860	AT1G19860	Zinc finger C-x8-C-x5-C-x3-H type family protein
MSTRG.20123.6	C3H6_ARATH	276.0	1.37e-87	Zinc finger CCCH domain-containing protein 6	AT1G19860	AT1G19860	Zinc finger C-x8-C-x5-C-x3-H type family protein
MSTRG.20123.4	C3H6_ARATH	296.0	7.52e-96	Zinc finger CCCH domain-containing protein 6	AT1G19860	AT1G19860	Zinc finger C-x8-C-x5-C-x3-H type family protein
MSTRG.20123.5	C3H6_ARATH	172.0	1.27e-49	Zinc finger CCCH domain-containing protein 6	AT1G19860	AT1G19860	Zinc finger C-x8-C-x5-C-x3-H type family protein
MSTRG.4447.1	LYPA2_HUMAN	128.0	3.85e-35	Acyl-protein thioesterase 2	AT5G20060	AT5G20060	alpha/beta-Hydrolases superfamily protein
MSTRG.4447.2	LYPA2_HUMAN	128.0	3.85e-35	Acyl-protein thioesterase 2	AT5G20060	AT5G20060	alpha/beta-Hydrolases superfamily protein
MSTRG.4447.3	LYPA2_HUMAN	128.0	3.85e-35	Acyl-protein thioesterase 2	AT5G20060	AT5G20060	alpha/beta-Hydrolases superfamily protein
MSTRG.23392.1	TRF41_DROME	136.0	1.38e-34	Non-canonical poly(A) RNA polymerase protein Trf4-1 {ECO:0000305}	AT5G53770	AT5G53770	Nucleotidyltransferase family protein
MSTRG.4556.4	TRX1_ORYSJ	63.2	7.46e-09	Histone-lysine N-methyltransferase TRX1 {ECO:0000305}	AT4G32620	AT4G32620	Enhancer of polycomb-like transcription factor protein
MSTRG.4556.3	TRX1_ORYSJ	63.5	1.69e-08	Histone-lysine N-methyltransferase TRX1 {ECO:0000305}	AT4G32620	AT4G32620	Enhancer of polycomb-like transcription factor protein
MSTRG.4556.2	TRX1_ORYSJ	63.5	1.53e-08	Histone-lysine N-methyltransferase TRX1 {ECO:0000305}	AT4G32620	AT4G32620	Enhancer of polycomb-like transcription factor protein
MSTRG.4556.1	TRX1_ORYSJ	63.5	1.58e-08	Histone-lysine N-methyltransferase TRX1 {ECO:0000305}	AT4G32620	AT4G32620	Enhancer of polycomb-like transcription factor protein
MSTRG.20058.1	TIC22_PEA	365.0	1.06e-127	Protein TIC 22, chloroplastic	AT4G33350	Tic22-IV	Tic22-like family protein
MSTRG.16901.1	CRSH_ARATH	617.0	0.0	Probable GTP diphosphokinase CRSH, chloroplastic	AT3G17470	CRSH	Ca2+-activated RelA/spot-like protein
MSTRG.19331.1	GLPT5_ARATH	630.0	0.0	Putative glycerol-3-phosphate transporter 5	AT2G13100	G3Pp5	Major facilitator superfamily protein
MSTRG.24406.1	ZNG1B_HUMAN	233.0	4.49e-71	Zinc-regulated GTPase metalloprotein activator 1B {ECO:0000303|PubMed:35584702}	AT1G15730	AT1G15730	Cobalamin biosynthesis CobW-like protein
MSTRG.3351.1	UBE12_ARATH	1779.0	0.0	Ubiquitin-activating enzyme E1 2	AT5G06460	UBA 2	ubiquitin activating enzyme 2
MSTRG.19331.2	GLPT5_ARATH	479.0	1.76e-166	Putative glycerol-3-phosphate transporter 5	AT2G13100	G3Pp5	Major facilitator superfamily protein
MSTRG.16676.2	HIT4_ARATH	296.0	4.65e-99	Protein HEAT INTOLERANT 4 {ECO:0000303|PubMed:23408827}	AT5G64910	AT5G64910	Serine/Threonine-kinase
MSTRG.12957.1	TAFCL_ARATH	262.0	1.02e-77	Transcription initiation factor TFIID subunit 12b	AT1G17440	EER4	Transcription initiation factor TFIID subunit A
OIW02890	PME66_ARATH	288.0	3.89e-95	Probable pectinesterase 66	AT5G26810	AT5G26810	Pectin lyase-like superfamily protein
MSTRG.10603.1	STY46_ARATH	95.9	3.65e-22	Serine/threonine-protein kinase STY46 {ECO:0000305}	NA	NA	NA
MSTRG.14382.2	DPE2_ARATH	1457.0	0.0	4-alpha-glucanotransferase DPE2	AT2G40840	DPE2	disproportionating enzyme 2
MSTRG.14382.3	DPE2_ARATH	1181.0	0.0	4-alpha-glucanotransferase DPE2	AT2G40840	DPE2	disproportionating enzyme 2
MSTRG.14382.4	DPE2_ARATH	1181.0	0.0	4-alpha-glucanotransferase DPE2	AT2G40840	DPE2	disproportionating enzyme 2
MSTRG.14382.5	DPE2_ARATH	1181.0	0.0	4-alpha-glucanotransferase DPE2	AT2G40840	DPE2	disproportionating enzyme 2
ENSRNA050030678-T1	NA	NA	NA	NA	NA	NA	NA
MSTRG.14382.7	DPE2_ARATH	1155.0	0.0	4-alpha-glucanotransferase DPE2	AT2G40840	DPE2	disproportionating enzyme 2
MSTRG.14382.8	DPE2_ARATH	1181.0	0.0	4-alpha-glucanotransferase DPE2	AT2G40840	DPE2	disproportionating enzyme 2
MSTRG.10066.1	GGLO6_ARATH	452.0	1.85e-155	Probable L-gulonolactone oxidase 6 {ECO:0000303|PubMed:20622436}	NA	NA	NA
MSTRG.8851.1	NA	NA	NA	NA	AT5G35320	AT5G35320	DBH-like monooxygenase
MSTRG.25239.1	Y2172_ARATH	62.0	1.07e-09	B3 domain-containing protein At2g31720	NA	NA	NA
OIW00023	RLF33_ARATH	129.0	8.49e-39	Protein RALF-like 33	AT4G15800	RALFL33	ralf-like 33
OIW00022	HIP36_ARATH	110.0	3.73e-27	Heavy metal-associated isoprenylated plant protein 36 {ECO:0000303|PubMed:21072340, ECO:0000303|PubMed:23368984}	NA	NA	NA
MSTRG.12695.1	VAP41_ARATH	308.0	3.84e-105	Vesicle-associated protein 4-1	AT5G54110	MAMI	membrane-associated mannitol-induced
OIW00020	TCTP_ELAGV	301.0	3.00e-99	Translationally-controlled tumor protein homolog	AT3G05540	AT3G05540	Methionine sulfoxide reductase (MSS4-like) family protein
OIW00027	NIP7_XENLA	240.0	1.23e-80	60S ribosome subunit biogenesis protein NIP7 homolog	AT4G15770	AT4G15770	RNA binding protein
OIW00026	FLP3_ORYSJ	153.0	2.64e-48	Flowering-promoting factor 1-like protein 3	NA	NA	NA
OIW00025	TC159_ARATH	375.0	6.62e-112	Translocase of chloroplast 159, chloroplastic	NA	NA	NA
OIW00024	XXT2_ARATH	750.0	0.0	Xyloglucan 6-xylosyltransferase 2	AT3G62720	XT1	xylosyltransferase 1
MSTRG.1480.1	RISB_ARATH	288.0	5.60e-98	6,7-dimethyl-8-ribityllumazine synthase, chloroplastic	AT2G44050	COS1	6,7-dimethyl-8-ribityllumazine synthase / DMRL synthase / lumazine synthase / riboflavin synthase
OIW00029	WDR5A_ARATH	505.0	0.0	COMPASS-like H3K4 histone methylase component WDR5A {ECO:0000303|PubMed:19567704}	NA	NA	NA
OIW00028	VA724_ARATH	258.0	3.60e-78	Vesicle-associated membrane protein 724 {ECO:0000303|PubMed:11115874}	AT4G15780	VAMP724	vesicle-associated membrane protein 724
MSTRG.8932.1	UP3_ARATH	50.4	1.01e-06	Stress-response A/B barrel domain-containing protein UP3 {ECO:0000305}	AT2G32500	AT2G32500	Stress responsive alpha-beta barrel domain protein
MSTRG.8932.2	NA	NA	NA	NA	AT2G32500	AT2G32500	Stress responsive alpha-beta barrel domain protein
ENSRNA049994683-T1	NA	NA	NA	NA	NA	NA	NA
OIV94347	CLC1_ARATH	222.0	1.75e-69	Clathrin light chain 1	NA	NA	NA
MSTRG.12947.1	MD15A_ARATH	546.0	3.10e-171	Mediator of RNA polymerase II transcription subunit 15a	AT1G15780	NRB4	mediator of RNA polymerase II transcription subunit 15a-like protein
MSTRG.25114.1	2A5B_ARATH	745.0	0.0	Serine/threonine protein phosphatase 2A 57 kDa regulatory subunit B' beta isoform	AT3G09880	ATB' BETA	Protein phosphatase 2A regulatory B subunit family protein
MSTRG.26993.1	PPDEX_ARATH	217.0	5.06e-70	DeSI-like protein At4g17486	AT1G47740	AT1G47740	PPPDE putative thiol peptidase family protein
OIW21435	NA	NA	NA	NA	NA	NA	NA
MSTRG.26993.2	PPDEX_ARATH	208.0	1.23e-66	DeSI-like protein At4g17486	AT1G47740	AT1G47740	PPPDE putative thiol peptidase family protein
ENSRNA049993638-T1	NA	NA	NA	NA	NA	NA	NA
OIV95995	NA	NA	NA	NA	NA	NA	NA
MSTRG.10355.1	TGAL1_ORYSJ	569.0	0.0	Transcription factor TGAL1 {ECO:0000305}	AT5G06950	AHBP-1B	bZIP transcription factor family protein
MSTRG.10355.2	TGAL1_ORYSJ	569.0	0.0	Transcription factor TGAL1 {ECO:0000305}	AT5G06950	AHBP-1B	bZIP transcription factor family protein
MSTRG.10355.3	TGA21_TOBAC	320.0	1.85e-108	TGACG-sequence-specific DNA-binding protein TGA-2.1	AT5G06950	AHBP-1B	bZIP transcription factor family protein
MSTRG.5834.1	ALY3_ARATH	489.0	1.15e-151	Protein ALWAYS EARLY 3	AT3G05380	ALY2	ALWAYS EARLY 2
MSTRG.10355.5	HBP1C_WHEAT	535.0	0.0	Transcription factor HBP-1b(c1)	AT5G06950	AHBP-1B	bZIP transcription factor family protein
MSTRG.22630.1	FK172_ARATH	143.0	4.45e-43	Peptidyl-prolyl cis-trans isomerase FKBP17-2, chloroplastic	AT1G18170	AT1G18170	FKBP-like peptidyl-prolyl cis-trans isomerase family protein
MSTRG.5834.2	ALY2_ARATH	496.0	1.02e-155	Protein ALWAYS EARLY 2	AT3G05380	ALY2	ALWAYS EARLY 2
MSTRG.23725.2	NA	NA	NA	NA	AT4G20260	PCAP1	plasma-membrane associated cation-binding protein 1
MSTRG.23725.1	PCAP1_ARATH	100.0	3.03e-26	Plasma membrane-associated cation-binding protein 1	AT4G20260	PCAP1	plasma-membrane associated cation-binding protein 1
MSTRG.13135.1	SNP30_ARATH	332.0	6.53e-114	Putative SNAP25 homologous protein SNAP30	AT1G13890	SNAP30	soluble N-ethylmaleimide-sensitive factor adaptor protein 30
MSTRG.25121.1	NA	NA	NA	NA	AT2G36420	TRM27	nucleolin-like protein
MSTRG.19925.1	PP232_ARATH	827.0	0.0	Putative pentatricopeptide repeat-containing protein At3g15130	AT2G24420	AT2G24420	DNA repair ATPase-like protein
OIW21434	CKL6_ARATH	544.0	0.0	Casein kinase 1-like protein 6 {ECO:0000305}	AT4G28540	CKL6	casein kinase I-like 6
MSTRG.23635.1	RSZ32_ARATH	69.7	1.59e-14	Serine/arginine-rich splicing factor RS2Z32	NA	NA	NA
MSTRG.14607.1	YSL6_ARATH	957.0	0.0	Probable metal-nicotianamine transporter YSL6	AT3G27020	YSL6	YELLOW STRIPE like 6
MSTRG.14607.2	YSL6_ARATH	1122.0	0.0	Probable metal-nicotianamine transporter YSL6	AT3G27020	YSL6	YELLOW STRIPE like 6
OIV92721	U72E1_ARATH	489.0	2.12e-169	UDP-glycosyltransferase 72E1 {ECO:0000303|PubMed:11042215}	AT4G36770	AT4G36770	UDP-Glycosyltransferase superfamily protein
OIV94341	NAC25_ARATH	322.0	1.97e-108	NAC transcription factor 25	AT1G61110	NAC025	NAC domain containing protein 25
MSTRG.6304.1	NA	NA	NA	NA	AT5G55820	WYR	inner centromere protein, ARK-binding region protein
OIW21437	NA	NA	NA	NA	NA	NA	NA
OIV96742	QWRF3_ARATH	246.0	7.87e-74	QWRF motif-containing protein 3	AT2G20815	QWRF3	QWRF motif protein (DUF566)
MSTRG.13542.1	C3H3_ARATH	340.0	4.75e-113	Zinc finger CCCH domain-containing protein 3	AT2G32930	ZFN2	zinc finger nuclease 2
MSTRG.23941.1	EMC6_DICDI	73.9	5.79e-17	ER membrane protein complex subunit 6	AT3G06560	PAPS3	poly(A) polymerase 3
MSTRG.18937.2	Y6689_DICDI	181.0	9.55e-45	Protein DDB_G0276689	AT2G25730	AT2G25730	zinc finger FYVE domain protein
MSTRG.16472.1	LRL12_ARATH	422.0	1.28e-142	LEAF RUST 10 DISEASE-RESISTANCE LOCUS RECEPTOR-LIKE PROTEIN KINASE-like 1.2 {ECO:0000303|PubMed:12805585}	AT1G18390	AT1G18390	Serine/Threonine kinase family catalytic domain protein
MSTRG.18488.1	EB1B_ARATH	394.0	4.81e-138	Microtubule-associated protein RP/EB family member 1B	AT5G62500	EB1B	end binding protein 1B
MSTRG.2880.1	DPOA2_HUMAN	228.0	2.97e-65	DNA polymerase alpha subunit B	AT1G67630	POLA2	DNA polymerase alpha 2
MSTRG.17188.1	BH047_ARATH	184.0	5.74e-57	Transcription factor bHLH47	AT3G47640	PYE	basic helix-loop-helix (bHLH) DNA-binding superfamily protein
MSTRG.2901.4	TBP1_ORYSJ	65.1	9.65e-10	Telomere-binding protein 1	AT1G17460	TRFL3	TRF-like 3
MSTRG.18646.6	CHX15_ARATH	551.0	0.0	Cation/H(+) antiporter 15	AT2G13620	CHX15	cation/hydrogen exchanger 15
MSTRG.2901.1	TBP1_ORYSJ	65.1	1.30e-09	Telomere-binding protein 1	AT1G17460	TRFL3	TRF-like 3
MSTRG.18521.2	AAE17_ARATH	1048.0	0.0	Probable acyl-activating enzyme 17, peroxisomal	AT5G23050	AAE17	acyl-activating enzyme 17
MSTRG.2901.3	TBP1_ORYSJ	65.1	8.89e-10	Telomere-binding protein 1	AT1G17460	TRFL3	TRF-like 3
MSTRG.2901.2	TBP1_ORYSJ	64.7	1.32e-09	Telomere-binding protein 1	AT1G17460	TRFL3	TRF-like 3
MSTRG.12496.1	U1135_ARATH	322.0	9.85e-109	U11/U12 small nuclear ribonucleoprotein 35 kDa protein	AT2G43370	AT2G43370	RNA-binding (RRM/RBD/RNP motifs) family protein
MSTRG.13121.1	NA	NA	NA	NA	AT1G69510	AT1G69510	cAMP-regulated phosphoprotein 19-related protein
MSTRG.11386.3	NA	NA	NA	NA	NA	NA	NA
MSTRG.11386.2	YGI3_SCHPO	106.0	4.57e-26	Uncharacterized WD repeat-containing protein C2A9.03	NA	NA	NA
MSTRG.11386.1	YGI3_SCHPO	136.0	1.54e-34	Uncharacterized WD repeat-containing protein C2A9.03	NA	NA	NA
OIW21342	1433_PEA	476.0	1.61e-171	14-3-3-like protein	AT1G35160	GF14 PHI	GF14 protein phi chain
MSTRG.669.1	QOR1_ECOLI	196.0	1.74e-61	Quinone oxidoreductase 1	AT5G61510	AT5G61510	GroES-like zinc-binding alcohol dehydrogenase family protein
OIV92232	NA	NA	NA	NA	NA	NA	NA
MSTRG.17936.2	C3H48_ARATH	394.0	2.35e-136	Zinc finger CCCH domain-containing protein 48	AT4G25440	ZFWD1	zinc finger WD40 repeat protein 1
OIW17542	FAB1B_ARATH	541.0	1.04e-174	1-phosphatidylinositol-3-phosphate 5-kinase FAB1B	AT1G71010	FAB1C	FORMS APLOID AND BINUCLEATE CELLS 1C
OIW21043	Y1174_SYNP6	354.0	3.38e-120	Uncharacterized lipoprotein syc1174_c	NA	NA	NA
MSTRG.17936.1	C3H48_ARATH	374.0	5.04e-129	Zinc finger CCCH domain-containing protein 48	AT4G25440	ZFWD1	zinc finger WD40 repeat protein 1
ENSRNA049992942-T1	NA	NA	NA	NA	NA	NA	NA
MSTRG.21770.3	MMSA_ARATH	685.0	0.0	Methylmalonate-semialdehyde dehydrogenase [acylating], mitochondrial	AT2G14170	ALDH6B2	aldehyde dehydrogenase 6B2
OIV98745	HRD1_DROME	57.8	9.52e-09	E3 ubiquitin-protein ligase HRD1	NA	NA	NA
MSTRG.21770.1	MMSA_ARATH	866.0	0.0	Methylmalonate-semialdehyde dehydrogenase [acylating], mitochondrial	AT2G14170	ALDH6B2	aldehyde dehydrogenase 6B2
ENSRNA049994695-T1	NA	NA	NA	NA	NA	NA	NA
OIW21430	TBL38_ARATH	274.0	3.28e-90	Protein trichome birefringence-like 38	NA	NA	NA
MSTRG.7239.1	ODP23_ARATH	733.0	0.0	Dihydrolipoyllysine-residue acetyltransferase component 3 of pyruvate dehydrogenase complex, mitochondrial	AT1G54220	AT1G54220	Dihydrolipoamide acetyltransferase, long form protein
MSTRG.15058.2	RA212_ARATH	195.0	6.02e-58	Ethylene-responsive transcription factor RAP2-12	NA	NA	NA
OIW21178	KCS6_ARATH	798.0	0.0	3-ketoacyl-CoA synthase 6 {ECO:0000303|PubMed:18465198}	AT1G25450	KCS5	3-ketoacyl-CoA synthase 5
OIW01048	UVB31_ARATH	162.0	4.64e-45	UV-B-induced protein At3g17800, chloroplastic {ECO:0000305}	AT5G48590	AT5G48590	phosphoserine aminotransferase, putative (DUF760)
OIW01049	HMA4_ORYSJ	1317.0	0.0	Copper-transporting ATPase HMA4 {ECO:0000305}	NA	NA	NA
MSTRG.2218.1	FBK22_ARATH	688.0	0.0	F-box/kelch-repeat protein At1g55270	AT1G55270	AT1G55270	Galactose oxidase/kelch repeat superfamily protein
OIW01042	S23IP_HUMAN	55.8	5.05e-08	SEC23-interacting protein	AT5G48680	AT5G48680	Sterile alpha motif (SAM) domain-containing protein
OIW01043	XRI1_ARATH	254.0	1.31e-82	Protein XRI1	AT5G48720	XRI1	x-ray induced transcript 1
OIW01040	NDUA2_ARATH	147.0	9.51e-47	NADH dehydrogenase [ubiquinone] 1 alpha subcomplex subunit 2	AT5G47890	AT5G47890	NADH-ubiquinone oxidoreductase B8 subunit
OIW01041	LPXB_ARATH	567.0	0.0	Probable lipid-A-disaccharide synthase, mitochondrial	AT2G04560	LpxB	transferases, transferring glycosyl groups
OIW01046	VPS3_ARATH	1138.0	0.0	Vacuolar sorting protein 3 {ECO:0000303|PubMed:29463724}	AT1G22860	AT1G22860	Vacuolar sorting protein 39
OIW01047	NA	NA	NA	NA	NA	NA	NA
OIW01044	NA	NA	NA	NA	NA	NA	NA
OIW01045	Y1133_ARATH	696.0	0.0	G-type lectin S-receptor-like serine/threonine-protein kinase At1g11330	NA	NA	NA
OIV95083	DI193_ARATH	239.0	3.71e-79	Protein DEHYDRATION-INDUCED 19 homolog 3	AT5G26990	AT5G26990	Drought-responsive family protein
MSTRG.24213.4	NA	NA	NA	NA	AT4G25670	AT4G25670	stress response NST1-like protein
MSTRG.26853.1	NA	NA	NA	NA	AT1G59600	ZCW7	ZCW7
OIV98186	CP31A_ARATH	344.0	1.52e-117	31 kDa ribonucleoprotein, chloroplastic	AT4G24770	RBP31	31-kDa RNA binding protein
MSTRG.1905.1	BIG5_ARATH	2617.0	0.0	Brefeldin A-inhibited guanine nucleotide-exchange protein 5 {ECO:0000303|PubMed:19230664}	AT3G43300	ATMIN7	HOPM interactor 7
MSTRG.51.1	NA	NA	NA	NA	NA	NA	NA
OIV98185	RGLG2_ARATH	592.0	0.0	E3 ubiquitin-protein ligase RGLG2 {ECO:0000305}	NA	NA	NA
OIV98182	BT2_ARATH	351.0	3.24e-119	BTB/POZ and TAZ domain-containing protein 2	AT3G48360	BT2	BTB and TAZ domain protein 2
OIV98183	C7113_PRUMU	765.0	0.0	Cytochrome P450 71AP13 {ECO:0000303|PubMed:25015725}	NA	NA	NA
OIV98180	UFSP_ARATH	789.0	0.0	Probable Ufm1-specific protease	AT3G48380	AT3G48380	Peptidase C78, ubiquitin fold modifier-specific peptidase 1/ 2
OIV98181	PLY22_ARATH	656.0	0.0	Probable pectate lyase 22	AT4G24780	AT4G24780	Pectin lyase-like superfamily protein
MSTRG.13049.1	SUMO8_ARATH	48.9	1.00e-06	Putative small ubiquitin-related modifier 8	AT1G68185	AT1G68185	Ubiquitin-like superfamily protein
OIW01385	PILS6_ARATH	607.0	0.0	Protein PIN-LIKES 6 {ECO:0000303|PubMed:22504182}	AT5G01990	AT5G01990	Auxin efflux carrier family protein
MSTRG.13049.2	SUMO8_ARATH	48.9	1.00e-06	Putative small ubiquitin-related modifier 8	AT1G68185	AT1G68185	Ubiquitin-like superfamily protein
OIW21432	PMT1_ARATH	940.0	0.0	Probable methyltransferase PMT1	NA	NA	NA
OIV98188	SEOB_ARATH	533.0	4.28e-180	Protein SIEVE ELEMENT OCCLUSION B {ECO:0000303|PubMed:20932300}	NA	NA	NA
OIV98189	AB17B_HUMAN	243.0	3.88e-77	Alpha/beta hydrolase domain-containing protein 17B {ECO:0000305}	AT4G24760	AT4G24760	alpha/beta-Hydrolases superfamily protein
OIW21172	MO3_ARATH	427.0	2.51e-147	Monooxygenase 3 {ECO:0000303|PubMed:10216258}	AT4G38540	AT4G38540	FAD/NAD(P)-binding oxidoreductase family protein
ENSRNA049994554-T1	NA	NA	NA	NA	NA	NA	NA
ENSRNA049759363-T1	NA	NA	NA	NA	NA	NA	NA
OIW01384	NA	NA	NA	NA	AT5G01970	AT5G01970	heat-inducible transcription repressor
MSTRG.20752.1	N8DT2_SOPFL	484.0	3.51e-170	Naringenin 8-dimethylallyltransferase 2, chloroplastic	NA	NA	NA
MSTRG.22419.1	SDL5A_SOYBN	1149.0	0.0	Dynamin-related protein 5A	AT5G42080	DL1	dynamin-like protein
OIW02225	DCAM_VICFA	598.0	0.0	S-adenosylmethionine decarboxylase proenzyme	AT5G15950	AT5G15950	Adenosylmethionine decarboxylase family protein
MSTRG.9951.1	NA	NA	NA	NA	AT3G46540	AT3G46540	ENTH/VHS family protein
MSTRG.26853.3	NA	NA	NA	NA	AT1G59600	ZCW7	ZCW7
MSTRG.2222.1	E134_ARATH	665.0	0.0	Glucan endo-1,3-beta-glucosidase 4	AT3G13560	AT3G13560	O-Glycosyl hydrolases family 17 protein
OIW21202	DYM_MOUSE	285.0	3.21e-85	Dymeclin	AT1G04200	AT1G04200	dyggve-melchior-clausen syndrome protein
MSTRG.21311.1	Y1385_ARATH	364.0	1.27e-123	BTB/POZ domain-containing protein At1g63850	AT1G63850	AT1G63850	BTB/POZ domain-containing protein
OIW21200	CLH2_ARATH	358.0	2.17e-123	Chlorophyllase-2 {ECO:0000303|PubMed:10611389}	AT5G43860	CLH2	chlorophyllase 2
OIW21201	HFA6B_ARATH	340.0	1.96e-114	Heat stress transcription factor A-6b	AT5G43840	HSFA6A	heat shock transcription factor A6A
MSTRG.13661.1	CSLE6_ORYSJ	766.0	0.0	Cellulose synthase-like protein E6	NA	NA	NA
OIV98741	PEX16_ARATH	328.0	6.99e-110	Peroxisome biogenesis protein 16 {ECO:0000303|PubMed:16040658}	AT2G45690	SSE1	shrunken seed protein (SSE1)
OIW21204	YUC10_ARATH	447.0	4.15e-156	Probable indole-3-pyruvate monooxygenase YUCCA10	AT1G48910	YUC10	Flavin-containing monooxygenase family protein
MSTRG.13661.2	CSLE6_ORYSJ	565.0	0.0	Cellulose synthase-like protein E6	NA	NA	NA
OIW21208	ARFE_ARATH	792.0	0.0	Auxin response factor 5	AT1G19850	MP	Transcriptional factor B3 family protein / auxin-responsive factor AUX/IAA-like protein
OIW21209	DSK2B_ARATH	90.1	5.49e-21	Ubiquitin domain-containing protein DSK2b	NA	NA	NA
MSTRG.4852.1	LHP1_SOLLC	195.0	7.78e-58	Chromo domain protein LHP1	AT5G17690	TFL2	like heterochromatin protein (LHP1)
MSTRG.17638.18	OTU6_ARATH	506.0	3.85e-175	OVARIAN TUMOR DOMAIN-containing deubiquitinating enzyme 6 {ECO:0000303|PubMed:24659992}	AT5G22360	VAMP714	vesicle-associated membrane protein 714
MSTRG.10761.1	KINUB_ARATH	1124.0	0.0	Kinesin-like protein KIN-UB {ECO:0000305}	AT1G01950	ARK2	armadillo repeat kinesin 2
MSTRG.10761.3	KINUB_ARATH	1290.0	0.0	Kinesin-like protein KIN-UB {ECO:0000305}	AT1G01950	ARK2	armadillo repeat kinesin 2
MSTRG.20825.2	NCA1_ARATH	215.0	1.84e-68	Protein NCA1 {ECO:0000303|PubMed:24285797}	AT3G54360	AT3G54360	zinc ion binding protein
OIV95891	ERF91_ARATH	145.0	6.55e-41	Ethylene-responsive transcription factor ERF091	AT4G18450	AT4G18450	Integrase-type DNA-binding superfamily protein
MSTRG.13055.2	UBP7_ARATH	325.0	1.20e-109	Ubiquitin carboxyl-terminal hydrolase 7	AT1G51710	UBP6	ubiquitin-specific protease 6
MSTRG.13055.3	UBP7_ARATH	362.0	1.32e-123	Ubiquitin carboxyl-terminal hydrolase 7	AT1G51710	UBP6	ubiquitin-specific protease 6
OIW06409	TF26_SCHPO	108.0	2.94e-26	Transposon Tf2-6 polyprotein	NA	NA	NA
OIW06408	INO80_ARATH	1883.0	0.0	Chromatin-remodeling ATPase INO80 {ECO:0000303|PubMed:15525519}	AT3G57300	INO80	DNA helicase INO80-like protein
MSTRG.13055.6	UBP6_ARATH	756.0	0.0	Ubiquitin carboxyl-terminal hydrolase 6	AT1G51710	UBP6	ubiquitin-specific protease 6
MSTRG.13055.7	UBP7_ARATH	363.0	1.30e-123	Ubiquitin carboxyl-terminal hydrolase 7	AT1G51710	UBP6	ubiquitin-specific protease 6
MSTRG.13055.4	UBP7_ARATH	362.0	1.32e-123	Ubiquitin carboxyl-terminal hydrolase 7	AT1G51710	UBP6	ubiquitin-specific protease 6
MSTRG.13055.5	UBP6_ARATH	754.0	0.0	Ubiquitin carboxyl-terminal hydrolase 6	AT1G51710	UBP6	ubiquitin-specific protease 6
OIW06403	RRP12_CHICK	143.0	2.75e-33	RRP12-like protein	AT4G23540	AT4G23540	ARM repeat superfamily protein
OIW06402	NTAQ1_ARATH	293.0	1.74e-100	Protein N-terminal glutamine amidohydrolase {ECO:0000305}	AT2G41760	AT2G41760	amino-terminal glutamine amidohydrolase
OIW06401	STL1_ARATH	1125.0	0.0	Probable glycosyltransferase STELLO1 {ECO:0000303|PubMed:27277162}	AT2G41770	AT2G41770	transmembrane protein, putative (DUF288)
OIW06400	NA	NA	NA	NA	NA	NA	NA
OIW06407	ZOG_PHALU	520.0	0.0	Zeatin O-glucosyltransferase {ECO:0000303|PubMed:9874810}	NA	NA	NA
OIW06406	TF2B_SOYBN	588.0	0.0	Transcription initiation factor IIB	AT3G10330	AT3G10330	Cyclin-like family protein
OIW06405	AGL18_ARATH	199.0	1.56e-62	Agamous-like MADS-box protein AGL18	AT3G57390	AGL18	AGAMOUS-like 18
OIW06404	MIZ1_ARATH	230.0	1.66e-73	Protein MIZU-KUSSEI 1	AT2G41660	MIZ1	MIZU-KUSSEI-like protein (Protein of unknown function, DUF617)
OIW02539	ATL43_ARATH	201.0	8.40e-59	RING-H2 finger protein ATL43	AT5G05810	ATL43	RING/U-box superfamily protein
OIW02538	GAT25_ARATH	223.0	9.84e-71	GATA transcription factor 25	AT4G24470	ZIM	GATA-type zinc finger protein with TIFY domain-containing protein
OIW02533	WRK55_ARATH	145.0	3.77e-41	WRKY transcription factor 55	AT2G40740	WRKY55	WRKY DNA-binding protein 55
OIW02532	STR7_ARATH	586.0	0.0	Rhodanese-like domain-containing protein 7	AT2G40760	AT2G40760	Rhodanese/Cell cycle control phosphatase superfamily protein
OIW02531	NA	NA	NA	NA	NA	NA	NA
OIW02530	Y5520_ARATH	836.0	0.0	Uncharacterized aarF domain-containing protein kinase At5g05200, chloroplastic	AT5G05200	AT5G05200	Protein kinase superfamily protein
OIW02537	SAB_ARATH	2075.0	0.0	Protein SABRE {ECO:0000303|PubMed:8275864}	AT5G49680	AT5G49680	SABRE-like protein
OIW02536	RNHX1_ARATH	56.6	1.93e-07	Putative ribonuclease H protein At1g65750	NA	NA	NA
OIW02535	GLYM_PEA	905.0	0.0	Serine hydroxymethyltransferase, mitochondrial	AT5G26780	SHM2	serine hydroxymethyltransferase 2
OIW02534	DTX48_ARATH	707.0	0.0	Protein DETOXIFICATION 48 {ECO:0000303|PubMed:11739388}	AT1G58340	ZF14	MATE efflux family protein
OIW08535	RK9_ARATH	250.0	2.51e-84	50S ribosomal protein L9, chloroplastic	AT3G44890	RPL9	ribosomal protein L9
OIW08534	STOP2_ARATH	277.0	7.29e-90	Protein SENSITIVE TO PROTON RHIZOTOXICITY 2 {ECO:0000303|PubMed:23935008}	NA	NA	NA
OIW08537	SODCP_PEA	327.0	1.94e-114	Superoxide dismutase [Cu-Zn], chloroplastic	AT2G28190	CSD2	copper/zinc superoxide dismutase 2
OIW08536	ZAT5_ARATH	189.0	1.88e-57	Zinc finger protein ZAT5	AT2G28200	AT2G28200	C2H2-type zinc finger family protein
OIW08531	CKS1_ARATH	184.0	1.93e-53	Cyclin-dependent kinases regulatory subunit 1	AT2G27980	AT2G27980	Acyl-CoA N-acyltransferase with RING/FYVE/PHD-type zinc finger domain-containing protein
OIW08530	NEUR_DROME	60.1	7.50e-08	Protein neuralized	AT2G27950	AT2G27950	Ring/U-Box superfamily protein
OIW08533	H2B1_MEDTR	223.0	5.62e-75	Probable histone H2B.1	NA	NA	NA
OIW08532	NA	NA	NA	NA	AT5G22875	AT5G22875	transmembrane protein
OIW08539	NCRK_ARATH	186.0	1.22e-52	Receptor-like serine/threonine-protein kinase NCRK	AT2G28250	NCRK	Protein kinase superfamily protein
OIW08538	ZFP34_ARATH	130.0	1.44e-34	E3 ubiquitin-protein ligase RZFP34 {ECO:0000305}	AT5G22920	AT5G22920	CHY-type/CTCHY-type/RING-type Zinc finger protein
ENSRNA049994847-T1	NA	NA	NA	NA	NA	NA	NA
OIV99277	FBL34_ARATH	629.0	0.0	F-box/LRR-repeat protein At1g67190	AT1G67190	AT1G67190	F-box/RNI-like superfamily protein
OIV99276	FBL34_ARATH	418.0	3.23e-146	F-box/LRR-repeat protein At1g67190	AT1G67190	AT1G67190	F-box/RNI-like superfamily protein
OIV99275	FER3_MAIZE	188.0	4.80e-61	Ferredoxin-3, chloroplastic	NA	NA	NA
OIV99274	HNRPQ_ARATH	310.0	1.04e-97	Heterogeneous nuclear ribonucleoprotein Q {ECO:0000305}	NA	NA	NA
OIV99273	UMP2_ARATH	95.9	1.30e-25	Uncharacterized protein At2g27730, mitochondrial	AT2G27730	AT2G27730	copper ion binding protein
MSTRG.5930.1	SYP61_ARATH	347.0	2.97e-120	Syntaxin-61 {ECO:0000303|PubMed:11739776}	AT1G28490	SYP61	syntaxin of plants 61
MSTRG.5930.2	SYP61_ARATH	196.0	1.49e-63	Syntaxin-61 {ECO:0000303|PubMed:11739776}	AT1G28490	SYP61	syntaxin of plants 61
OIV99270	OTU6_ARATH	463.0	6.26e-156	OVARIAN TUMOR DOMAIN-containing deubiquitinating enzyme 6 {ECO:0000303|PubMed:24659992}	AT5G22360	VAMP714	vesicle-associated membrane protein 714
OIV99279	NA	NA	NA	NA	AT5G22450	AT5G22450	spectrin beta chain, brain
OIV99278	TGA9_ARATH	585.0	0.0	Transcription factor TGA9 {ECO:0000303|PubMed:20805327}	AT1G08320	TGA9	bZIP transcription factor family protein
MSTRG.1468.1	TRPB_CAMAC	752.0	0.0	Tryptophan synthase beta chain 2, chloroplastic	NA	NA	NA
MSTRG.12255.1	AROD2_ARATH	512.0	0.0	Arogenate dehydratase/prephenate dehydratase 2, chloroplastic {ECO:0000303|PubMed:17726025, ECO:0000303|Ref.1}	AT3G07630	ADT2	arogenate dehydratase 2
OIV96272	BZP44_ARATH	147.0	1.22e-44	bZIP transcription factor 44 {ECO:0000305}	AT4G34590	GBF6	G-box binding factor 6
MSTRG.23309.3	IPN2_LOTJA	612.0	0.0	Myb family transcription factor IPN2 {ECO:0000305}	AT1G79430	APL	Homeodomain-like superfamily protein
MSTRG.13068.1	SDR1_ARATH	337.0	5.30e-115	(+)-neomenthol dehydrogenase {ECO:0000303|PubMed:18599651}	NA	NA	NA
MSTRG.15592.2	GSHRC_PEA	879.0	0.0	Glutathione reductase, cytosolic	AT3G24170	GR1	glutathione-disulfide reductase
MSTRG.15592.3	GSHRC_PEA	879.0	0.0	Glutathione reductase, cytosolic	AT3G24170	GR1	glutathione-disulfide reductase
MSTRG.15592.1	GSHRC_PEA	879.0	0.0	Glutathione reductase, cytosolic	AT3G24170	GR1	glutathione-disulfide reductase
OIW19362	NOP10_ARATH	114.0	1.06e-34	H/ACA ribonucleoprotein complex subunit 3-like protein	AT2G20490	NOP10	nucleolar RNA-binding Nop10p family protein
OIW19363	UP3_ARATH	268.0	3.94e-90	Stress-response A/B barrel domain-containing protein UP3 {ECO:0000305}	AT1G51360	DABB1	dimeric A/B barrel domainS-protein 1
OIW19360	GRF5_ORYSJ	179.0	6.56e-52	Growth-regulating factor 5	NA	NA	NA
OIW19361	RPC4_MOUSE	63.9	4.42e-10	DNA-directed RNA polymerase III subunit RPC4	AT5G09380	AT5G09380	RNA polymerase III RPC4
OIW19366	BRXL4_ARATH	453.0	8.19e-159	Protein Brevis radix-like 4	AT5G20540	BRXL4	BREVIS RADIX-like 4
OIW19367	PDAT1_ARATH	1021.0	0.0	Phospholipid:diacylglycerol acyltransferase 1	NA	NA	NA
OIW19364	RS33_ARATH	411.0	2.19e-146	40S ribosomal protein S3-3	NA	NA	NA
OIW19365	BIG1C_ARATH	142.0	4.15e-38	Protein BIG GRAIN 1-like C {ECO:0000305}	AT3G42800	AT3G42800	AF-like protein
MSTRG.10973.6	PSB7B_ARATH	420.0	2.37e-149	Proteasome subunit beta type-7-B	AT3G27430	PBB1	N-terminal nucleophile aminohydrolases (Ntn hydrolases) superfamily protein
MSTRG.10973.7	PSB7B_ARATH	488.0	6.91e-176	Proteasome subunit beta type-7-B	AT3G27430	PBB1	N-terminal nucleophile aminohydrolases (Ntn hydrolases) superfamily protein
OIW19368	ALFL5_ARATH	358.0	5.73e-125	PHD finger protein ALFIN-LIKE 5	AT3G42790	AL3	alfin-like 3
OIW19369	GPC1_RICCO	610.0	0.0	Glycerophosphocholine acyltransferase 1 {ECO:0000303|PubMed:27758859}	AT5G35460	AT5G35460	membrane protein
MSTRG.10973.2	PSB7B_ARATH	488.0	6.91e-176	Proteasome subunit beta type-7-B	AT3G27430	PBB1	N-terminal nucleophile aminohydrolases (Ntn hydrolases) superfamily protein
MSTRG.10973.3	PSB7B_ARATH	214.0	1.29e-69	Proteasome subunit beta type-7-B	AT3G27430	PBB1	N-terminal nucleophile aminohydrolases (Ntn hydrolases) superfamily protein
MSTRG.10044.1	IPT2_ARATH	259.0	1.08e-83	tRNA dimethylallyltransferase 2	AT2G27760	IPT2	tRNAisopentenyltransferase 2
MSTRG.10973.1	PSB7B_ARATH	454.0	1.25e-162	Proteasome subunit beta type-7-B	AT3G27430	PBB1	N-terminal nucleophile aminohydrolases (Ntn hydrolases) superfamily protein
OIW00432	PP358_ARATH	630.0	0.0	Pentatricopeptide repeat-containing protein At4g39620, chloroplastic {ECO:0000305}	AT4G39620	EMB2453	Tetratricopeptide repeat (TPR)-like superfamily protein
MSTRG.11039.1	SCP45_ARATH	734.0	0.0	Serine carboxypeptidase-like 45	AT1G28110	SCPL45	serine carboxypeptidase-like 45
OIV95895	CHLI_SOYBN	736.0	0.0	Magnesium-chelatase subunit ChlI, chloroplastic	NA	NA	NA
MSTRG.25061.2	UBP12_ARATH	185.0	1.05e-52	Ubiquitin C-terminal hydrolase 12 {ECO:0000303|PubMed:11115897}	AT5G06600	UBP12	ubiquitin-specific protease 12
MSTRG.19312.1	PSAK_MEDSA	216.0	1.03e-72	Photosystem I reaction center subunit psaK, chloroplastic	AT1G30380	PSAK	photosystem I subunit K
MSTRG.16451.2	PTR2_ARATH	375.0	3.25e-127	Protein NRT1/ PTR FAMILY 8.3	AT1G62200	PTR6	Major facilitator superfamily protein
MSTRG.24131.1	WTR10_ARATH	315.0	1.36e-104	WAT1-related protein At1g68170	NA	NA	NA
MSTRG.9979.1	LFNG_XENLA	52.0	7.70e-06	Beta-1,3-N-acetylglucosaminyltransferase lunatic fringe	AT1G07850	AT1G07850	transferring glycosyl group transferase (DUF604)
MSTRG.9661.4	ARI7_ARATH	779.0	0.0	Probable E3 ubiquitin-protein ligase ARI7	AT1G05890	ARI5	RING/U-box superfamily protein
MSTRG.9661.1	ARI7_ARATH	639.0	0.0	Probable E3 ubiquitin-protein ligase ARI7	AT1G05890	ARI5	RING/U-box superfamily protein
MSTRG.16031.1	NA	NA	NA	NA	AT4G13150	AT4G13150	transmembrane protein
MSTRG.9661.3	ARI7_ARATH	826.0	0.0	Probable E3 ubiquitin-protein ligase ARI7	AT1G05890	ARI5	RING/U-box superfamily protein
MSTRG.9661.2	ARI7_ARATH	838.0	0.0	Probable E3 ubiquitin-protein ligase ARI7	AT1G05890	ARI5	RING/U-box superfamily protein
MSTRG.5104.1	AGO16_ORYSJ	1132.0	0.0	Protein argonaute 16	NA	NA	NA
OIW20414	PTR21_ARATH	276.0	1.78e-87	Protein NRT1/ PTR FAMILY 2.13	AT1G69860	AT1G69860	Major facilitator superfamily protein
MSTRG.24980.3	NA	NA	NA	NA	NA	NA	NA
MSTRG.25097.3	AB29B_ARATH	299.0	4.91e-95	ABC transporter B family member 29, chloroplastic	AT5G03910	ABCB29	ABC2 homolog 12
MSTRG.24980.1	POLX_TOBAC	46.2	9.44e-07	Retrovirus-related Pol polyprotein from transposon TNT 1-94	NA	NA	NA
OIV95470	NC2A_HUMAN	119.0	9.89e-32	Dr1-associated corepressor	AT3G12480	NF-YC11	nuclear factor Y, subunit C11
OIV89074	KCS2_ARATH	550.0	0.0	3-ketoacyl-CoA synthase 2 {ECO:0000303|PubMed:18465198}	AT5G43760	KCS20	3-ketoacyl-CoA synthase 20
MSTRG.25097.2	AB29B_ARATH	299.0	4.91e-95	ABC transporter B family member 29, chloroplastic	AT5G03910	ABCB29	ABC2 homolog 12
OIV96271	SFH3_ARATH	571.0	0.0	Phosphatidylinositol/phosphatidylcholine transfer protein SFH3	AT2G21540	SFH3	SEC14-like 3
OIV89075	CH62_MAIZE	160.0	1.82e-46	Chaperonin CPN60-2, mitochondrial	AT3G23990	HSP60	heat shock protein 60
ENSRNA049994708-T1	NA	NA	NA	NA	NA	NA	NA
OIV89076	CH62_MAIZE	160.0	1.82e-46	Chaperonin CPN60-2, mitochondrial	AT3G23990	HSP60	heat shock protein 60
OIV95633	RSL1_ARATH	192.0	6.06e-58	Putative transcription factor bHLH086 {ECO:0000305}	AT5G37800	RSL1	RHD SIX-LIKE 1
MSTRG.21870.2	CN15A_MEDTR	125.0	5.78e-34	Protein CNGC15a {ECO:0000303|PubMed:27230377}	NA	NA	NA
OIV95511	TBL44_ARATH	466.0	7.19e-162	Protein PMR5	AT5G58600	PMR5	Pmr5/Cas1p GDSL/SGNH-like acyl-esterase family protein (DUF828)
MSTRG.9606.1	NA	NA	NA	NA	AT3G16200	AT3G16200	DNA-directed RNA polymerase subunit beta
MSTRG.9606.2	NA	NA	NA	NA	AT3G16200	AT3G16200	DNA-directed RNA polymerase subunit beta
OIV93532	LOR4_ARATH	128.0	1.44e-36	Protein LURP-one-related 4	AT1G63410	AT1G63410	LURP-one-like protein (DUF567)
OIW02708	Y2992_ARATH	190.0	6.12e-58	Uncharacterized protein At2g39920	AT2G39920	AT2G39920	HAD superfamily, subfamily IIIB acid phosphatase
OIV93530	P4KA1_ARATH	438.0	1.03e-137	Phosphatidylinositol 4-kinase alpha 1 {ECO:0000303|PubMed:12805633}	NA	NA	NA
OIV93531	NA	NA	NA	NA	AT5G41140	AT5G41140	Myosin heavy chain-related protein
MSTRG.2512.1	CSLG1_ARATH	429.0	3.15e-139	Cellulose synthase-like protein G1	NA	NA	NA
OIV93537	PIF1_SCHPO	59.7	3.20e-09	ATP-dependent DNA helicase pfh1	NA	NA	NA
MSTRG.2512.3	CSLG1_ARATH	256.0	1.39e-76	Cellulose synthase-like protein G1	NA	NA	NA
MSTRG.2512.2	CSLG1_ARATH	401.0	1.23e-128	Cellulose synthase-like protein G1	NA	NA	NA
OIV95630	ITPK4_ARATH	497.0	1.35e-172	Inositol 1,3,4-trisphosphate 5/6-kinase 4	AT2G43980	ITPK4	inositol 1,3,4-trisphosphate 5/6-kinase 4
OIV95637	CML27_ARATH	150.0	5.82e-46	Probable calcium-binding protein CML27	AT5G37770	TCH2	EF hand calcium-binding protein family
MSTRG.2943.4	VATA_CITUN	554.0	0.0	V-type proton ATPase catalytic subunit A	AT1G78900	VHA-A	vacuolar ATP synthase subunit A
MSTRG.16584.2	CTL2B_DANRE	201.0	1.41e-55	CTD small phosphatase-like protein 2-B	AT4G18140	SSP4b	SCP1-like small phosphatase 4b
MSTRG.16584.1	CTSL2_MOUSE	201.0	1.55e-55	CTD small phosphatase-like protein 2	AT4G18140	SSP4b	SCP1-like small phosphatase 4b
ENSRNA049759113-T1	NA	NA	NA	NA	NA	NA	NA
OIV95635	STU_ARATH	241.0	1.43e-71	Protein kinase STUNTED {ECO:0000303|PubMed:22492352}	AT5G37790	AT5G37790	Protein kinase superfamily protein
OIW20416	PPR85_ARATH	459.0	1.52e-157	Pentatricopeptide repeat-containing protein At1g59720, chloroplastic/mitochondrial {ECO:0000305}	AT1G59720	CRR28	Tetratricopeptide repeat (TPR)-like superfamily protein
MSTRG.18840.2	PEPK2_ARATH	632.0	0.0	Serine/threonine-protein kinase PEPKR2	AT1G12680	PEPKR2	phosphoenolpyruvate carboxylase-related kinase 2
OIV96277	NA	NA	NA	NA	AT2G16900	AT2G16900	phospholipase-like protein (PEARLI 4) family protein
MSTRG.20522.4	PUS6_ARATH	452.0	3.49e-158	RNA pseudouridine synthase 6, chloroplastic	AT4G21770	AT4G21770	Pseudouridine synthase family protein
OIV93887	TM16B_ARATH	100.0	1.57e-28	Mitochondrial import inner membrane translocase subunit PAM16 like 2 {ECO:0000303|PubMed:24194927}	NA	NA	NA
OIW02700	PP14_ARATH	496.0	9.04e-175	Serine/threonine-protein phosphatase PP1 isozyme 4 {ECO:0000305}	NA	NA	NA
OIW02701	NA	NA	NA	NA	NA	NA	NA
OIW18013	SPCS1_ARATH	130.0	5.18e-40	Signal peptidase complex subunit 1	AT4G40042	AT4G40042	Microsomal signal peptidase 12 kDa subunit (SPC12)
OIW18012	ESP3_ARATH	1653.0	0.0	Pre-mRNA-splicing factor ATP-dependent RNA helicase DEAH1 {ECO:0000305}	AT1G32490	ESP3	RNA helicase family protein
OIW18011	SPCS1_ARATH	106.0	9.16e-31	Signal peptidase complex subunit 1	AT4G40042	AT4G40042	Microsomal signal peptidase 12 kDa subunit (SPC12)
OIW18010	ESP3_ARATH	1653.0	0.0	Pre-mRNA-splicing factor ATP-dependent RNA helicase DEAH1 {ECO:0000305}	AT1G32490	ESP3	RNA helicase family protein
OIW18017	PSAB_VITVI	773.0	0.0	Photosystem I P700 chlorophyll a apoprotein A2 {ECO:0000255|HAMAP-Rule:MF_00482}	NA	NA	NA
OIW18016	PSAB_EUCGG	246.0	1.01e-77	Photosystem I P700 chlorophyll a apoprotein A2 {ECO:0000255|HAMAP-Rule:MF_00482}	ATCG00340	psaB
OIW18015	PSAA_MORIN	670.0	0.0	Photosystem I P700 chlorophyll a apoprotein A1 {ECO:0000255|HAMAP-Rule:MF_00458}	NA	NA	NA
OIW18014	RL172_ARATH	329.0	4.28e-116	60S ribosomal protein L17-2	AT1G27400	AT1G27400	Ribosomal protein L22p/L17e family protein
MSTRG.22611.12	ACOX1_ARATH	962.0	0.0	Peroxisomal acyl-coenzyme A oxidase 1 {ECO:0000303|PubMed:10571860}	AT4G16760	ACX1	acyl-CoA oxidase 1
OIW18019	ERMP1_HUMAN	247.0	1.96e-68	Endoplasmic reticulum metallopeptidase 1 {ECO:0000250|UniProtKB:Q6UPR8, ECO:0000312|HGNC:HGNC:23703}	AT1G67420	AT1G67420	Zn-dependent exopeptidases superfamily protein
OIW18018	PSBC_PLAOC	192.0	2.13e-58	Photosystem II CP43 reaction center protein {ECO:0000255|HAMAP-Rule:MF_01496}	NA	NA	NA
MSTRG.10883.3	BAZ1A_XENLA	53.5	7.77e-07	Bromodomain adjacent to zinc finger domain protein 1A	NA	NA	NA
MSTRG.1289.3	REC3_ARATH	1348.0	0.0	Protein REDUCED CHLOROPLAST COVERAGE 3 {ECO:0000303|PubMed:26862170}	AT1G15290	AT1G15290	Tetratricopeptide repeat (TPR)-like superfamily protein
MSTRG.20173.3	SORCN_PONAB	66.2	3.20e-13	Sorcin	NA	NA	NA
OIV98932	BH126_ARATH	131.0	1.67e-36	Transcription factor bHLH126	NA	NA	NA
MSTRG.19267.2	LSM1B_ARATH	217.0	3.17e-73	Sm-like protein LSM1B {ECO:0000305}	AT1G19120	LSM1A	Small nuclear ribonucleoprotein family protein
MSTRG.20173.2	SORCN_SCHJA	81.6	1.68e-18	Sorcin	NA	NA	NA
MSTRG.9674.3	NA	NA	NA	NA	NA	NA	NA
OIW19949	PP363_ARATH	948.0	0.0	Pentatricopeptide repeat-containing protein At5g03800	AT5G03800	EMB175	Pentatricopeptide repeat (PPR) superfamily protein
MSTRG.26492.1	NAC73_ARATH	314.0	4.01e-106	NAC domain-containing protein 73 {ECO:0000303|PubMed:15029955}	AT4G28500	NAC073	NAC domain containing protein 73
OIV98930	DHSO_ARATH	642.0	0.0	Sorbitol dehydrogenase {ECO:0000303|PubMed:23498864}	AT5G51970	AT5G51970	GroES-like zinc-binding alcohol dehydrogenase family protein
OIV98936	SBT13_ARATH	1113.0	0.0	Subtilisin-like protease SBT1.3 {ECO:0000303|PubMed:16193095}	AT5G51750	SBT1.3	subtilase 1.3
MSTRG.4758.7	SCP12_ARATH	195.0	6.21e-60	Serine carboxypeptidase-like 12	AT1G20150	AT1G20150	Subtilisin-like serine endopeptidase family protein
MSTRG.4758.6	SCP12_ARATH	195.0	6.21e-60	Serine carboxypeptidase-like 12	AT1G20150	AT1G20150	Subtilisin-like serine endopeptidase family protein
MSTRG.4758.5	SCP12_ARATH	195.0	6.21e-60	Serine carboxypeptidase-like 12	AT1G20150	AT1G20150	Subtilisin-like serine endopeptidase family protein
MSTRG.4758.4	SCP12_ARATH	195.0	6.21e-60	Serine carboxypeptidase-like 12	AT1G20150	AT1G20150	Subtilisin-like serine endopeptidase family protein
MSTRG.4758.3	SCP17_ARATH	294.0	1.76e-96	Serine carboxypeptidase-like 17	AT1G20150	AT1G20150	Subtilisin-like serine endopeptidase family protein
OIV97008	KIWI_ARATH	134.0	4.28e-41	RNA polymerase II transcriptional coactivator KIWI	AT5G09250	KIWI	ssDNA-binding transcriptional regulator
MSTRG.4758.1	CRSP_ARATH	872.0	0.0	CO(2)-response secreted protease {ECO:0000303|PubMed:25043023}	AT1G20150	AT1G20150	Subtilisin-like serine endopeptidase family protein
OIV92152	RH57_ARATH	721.0	0.0	DEAD-box ATP-dependent RNA helicase 57	AT3G09720	AT3G09720	P-loop containing nucleoside triphosphate hydrolases superfamily protein
OIV97009	PPD2_ARATH	234.0	2.37e-76	PsbP domain-containing protein 2, chloroplastic	AT2G28605	AT2G28605	Photosystem II reaction center PsbP family protein
OIV92151	PP280_ARATH	714.0	0.0	Pentatricopeptide repeat-containing protein At3g53360, mitochondrial	AT3G53360	AT3G53360	Tetratricopeptide repeat (TPR)-like superfamily protein
MSTRG.4758.9	SCP17_ARATH	294.0	1.76e-96	Serine carboxypeptidase-like 17	AT1G20150	AT1G20150	Subtilisin-like serine endopeptidase family protein
MSTRG.4758.8	SCP19_ARATH	473.0	1.41e-163	Serine carboxypeptidase-like 19 {ECO:0000303|PubMed:15908604}	AT1G20150	AT1G20150	Subtilisin-like serine endopeptidase family protein
MSTRG.23060.1	SGGP_ARATH	365.0	6.51e-128	Haloacid dehalogenase-like hydrolase domain-containing protein Sgpp	AT2G38740	AT2G38740	Haloacid dehalogenase-like hydrolase (HAD) superfamily protein
OIV92150	IQD2_ARATH	367.0	2.96e-122	Protein IQ-DOMAIN 2 {ECO:0000303|PubMed:16368012}	AT5G03040	iqd2	IQ-domain 2
OIV97007	VP202_ARATH	273.0	2.21e-93	Vacuolar protein sorting-associated protein 20 homolog 2	AT5G09260	VPS20.2	vacuolar protein sorting-associated protein 20.2
OIV92157	NAC25_ARATH	231.0	2.31e-73	NAC transcription factor 25	NA	NA	NA
OIV98939	KEA5_ARATH	717.0	0.0	K(+) efflux antiporter 5 {ECO:0000303|PubMed:11500563}	AT5G51710	KEA5	K+ efflux antiporter 5
OIV92156	MBR2_ARATH	140.0	4.22e-34	E3 ubiquitin-protein ligase MBR2	AT2G37150	AT2G37150	RING/U-box superfamily protein
MSTRG.263.1	NA	NA	NA	NA	NA	NA	NA
MSTRG.11291.8	PRP4B_HUMAN	431.0	7.70e-134	Serine/threonine-protein kinase PRP4 homolog	AT1G13350	AT1G13350	Protein kinase superfamily protein
MSTRG.23060.2	SGGP_ARATH	307.0	4.76e-106	Haloacid dehalogenase-like hydrolase domain-containing protein Sgpp	AT2G38740	AT2G38740	Haloacid dehalogenase-like hydrolase (HAD) superfamily protein
OIV92155	S1FA2_ORYSJ	61.6	4.15e-13	DNA-binding protein S1FA2	AT3G09735	AT3G09735	S1FA-like DNA-binding protein
MSTRG.11291.2	C7A10_PANGI	819.0	0.0	Cytochrome P450 CYP73A100	AT1G13350	AT1G13350	Protein kinase superfamily protein
MSTRG.11291.3	C7A10_PANGI	433.0	2.58e-149	Cytochrome P450 CYP73A100	AT1G13350	AT1G13350	Protein kinase superfamily protein
MSTRG.11291.1	PRP4B_HUMAN	431.0	7.70e-134	Serine/threonine-protein kinase PRP4 homolog	AT1G13350	AT1G13350	Protein kinase superfamily protein
MSTRG.11291.6	C7A10_PANGI	467.0	1.83e-163	Cytochrome P450 CYP73A100	AT1G13350	AT1G13350	Protein kinase superfamily protein
MSTRG.13209.1	NA	NA	NA	NA	AT2G04039	AT2G04039	DUF2996 family protein
MSTRG.11291.5	C7A10_PANGI	467.0	1.83e-163	Cytochrome P450 CYP73A100	AT1G13350	AT1G13350	Protein kinase superfamily protein
MSTRG.8917.6	PSA_ARATH	497.0	2.50e-170	Puromycin-sensitive aminopeptidase	NA	NA	NA
MSTRG.15116.1	P4KG4_ARATH	689.0	0.0	Phosphatidylinositol 4-kinase gamma 4 {ECO:0000303|PubMed:17880284}	AT2G46500	PI4K GAMMA 4	phosphoinositide 4-kinase gamma 4
OIV92600	RS3A_CICAR	390.0	2.09e-138	40S ribosomal protein S3a {ECO:0000255|HAMAP-Rule:MF_03122}	NA	NA	NA
MSTRG.14280.1	DEKP4_ARATH	84.7	2.47e-16	DEK domain-containing chromatin-associated protein 4 {ECO:0000303|PubMed:15496452}	NA	NA	NA
OIW19142	NA	NA	NA	NA	NA	NA	NA
OIV97001	ASP1_ORYSJ	306.0	6.62e-99	Aspartic proteinase Asp1	AT4G33490	AT4G33490	Eukaryotic aspartyl protease family protein
MSTRG.16540.1	PP2A_TOBAC	616.0	0.0	Serine/threonine-protein phosphatase PP2A catalytic subunit	NA	NA	NA
OIW19143	NA	NA	NA	NA	NA	NA	NA
MSTRG.23970.2	DMS3_ARATH	308.0	2.24e-101	Protein DEFECTIVE IN MERISTEM SILENCING 3	NA	NA	NA
OIW19141	T214A_XENLA	80.1	2.26e-14	Transmembrane protein 214-A	AT1G23170	AT1G23170	transmembrane protein (Protein of unknown function DUF2359, transmembrane)
MSTRG.4270.1	UBC27_ARATH	322.0	1.43e-112	Ubiquitin-conjugating enzyme E2 27	AT5G50870	UBC27	ubiquitin-conjugating enzyme 27
MSTRG.12760.2	NA	NA	NA	NA	AT3G11720	AT3G11720	Polyketide cyclase/dehydrase and lipid transport superfamily protein
ENSRNA049993608-T1	NA	NA	NA	NA	NA	NA	NA
MSTRG.6178.1	DUSA_SALTI	268.0	1.30e-86	tRNA-dihydrouridine(20/20a) synthase {ECO:0000255|HAMAP-Rule:MF_02041}	AT5G47970	AT5G47970	Aldolase-type TIM barrel family protein
MSTRG.21736.1	NLRC3_HUMAN	202.0	1.24e-55	NLR family CARD domain-containing protein 3	AT1G10510	emb2004	RNI-like superfamily protein
MSTRG.6178.2	DUSA_VIBPA	155.0	6.64e-46	tRNA-dihydrouridine(20/20a) synthase {ECO:0000255|HAMAP-Rule:MF_02041}	AT5G47970	AT5G47970	Aldolase-type TIM barrel family protein
MSTRG.14293.1	SPS3_ARATH	583.0	0.0	Solanesyl diphosphate synthase 3, chloroplastic/mitochondrial {ECO:0000303|PubMed:21950843}	AT2G34630	GPS1	geranyl diphosphate synthase 1
MSTRG.12713.1	DNJC7_PONAB	156.0	6.61e-39	DnaJ homolog subfamily C member 7	AT4G21000	ACA6	alpha carbonic anhydrase 6
OIV97536	PP224_ARATH	271.0	1.87e-81	Pentatricopeptide repeat-containing protein At3g12770	NA	NA	NA
OIV97537	DUS3L_ARATH	838.0	0.0	tRNA-dihydrouridine(47) synthase [NAD(P)(+)]-like	AT4G38890	AT4G38890	FMN-linked oxidoreductases superfamily protein
MSTRG.6486.1	ZIM17_YEAST	56.6	7.90e-09	Mitochondrial protein import protein ZIM17	AT5G27280	AT5G27280	Zim17-type zinc finger protein
OIV97535	MTN1_ARATH	365.0	1.47e-127	5'-methylthioadenosine nucleosidase	AT4G38800	MTN1	methylthioadenosine nucleosidase 1
OIV97532	SIGB_ARATH	605.0	0.0	RNA polymerase sigma factor sigB	AT1G08540	SIG2	RNApolymerase sigma subunit 2
MSTRG.6416.1	AGD3_ARATH	1211.0	0.0	ADP-ribosylation factor GTPase-activating protein AGD3	AT5G13300	SFC	ARF GTPase-activating protein
OIV97530	NA	NA	NA	NA	NA	NA	NA
OIV97531	NA	NA	NA	NA	AT5G48335	AT5G48335
MSTRG.15017.4	PDS5B_ARATH	165.0	9.77e-43	Sister chromatid cohesion protein PDS5 homolog B {ECO:0000305}	AT1G77600	AT1G77600	ARM repeat superfamily protein
MSTRG.16697.1	C3H38_ARATH	131.0	2.39e-30	Zinc finger CCCH domain-containing protein 38	AT3G18640	AT3G18640	Zinc finger C-x8-C-x5-C-x3-H type family protein
MSTRG.15017.3	PDS5B_ARATH	129.0	6.39e-31	Sister chromatid cohesion protein PDS5 homolog B {ECO:0000305}	AT1G77600	AT1G77600	ARM repeat superfamily protein
OIV97538	NDUB9_ARATH	170.0	7.84e-55	NADH dehydrogenase [ubiquinone] 1 beta subcomplex subunit 9	AT4G34700	CIB22	LYR family of Fe/S cluster biosis protein
MSTRG.15017.1	PDS5B_ARATH	1022.0	0.0	Sister chromatid cohesion protein PDS5 homolog B {ECO:0000305}	AT1G77600	AT1G77600	ARM repeat superfamily protein
OIV91268	PP198_ARATH	547.0	0.0	Pentatricopeptide repeat-containing protein At2g41080	AT2G41080	AT2G41080	pentatricopeptide (PPR) repeat protein
OIV91269	TNPO1_ARATH	1409.0	0.0	Transportin-1	AT2G16960	AT2G16960	ARM repeat superfamily protein
OIV91264	JMJ26_ARATH	654.0	0.0	Lysine-specific demethylase JMJ26 {ECO:0000303|PubMed:18713399}	AT3G07610	IBM1	Transcription factor jumonji (jmjC) domain-containing protein
OIV91265	STY46_ARATH	762.0	0.0	Serine/threonine-protein kinase STY46 {ECO:0000305}	AT4G38470	1946-01-01	ACT-like protein tyrosine kinase family protein
OIV91266	MSL6_ARATH	570.0	0.0	Mechanosensitive ion channel protein 6	AT1G53470	MSL4	mechanosensitive channel of small conductance-like 4
OIV91267	DCAF8_HUMAN	286.0	1.29e-88	DDB1- and CUL4-associated factor 8	AT4G38480	AT4G38480	Transducin/WD40 repeat-like superfamily protein
MSTRG.25201.2	CSLC4_ARATH	971.0	0.0	Xyloglucan glycosyltransferase 4 {ECO:0000303|PubMed:11027699}	AT3G28180	CSLC04	Cellulose-synthase-like C4
MSTRG.1615.1	RH58_ARATH	629.0	0.0	DEAD-box ATP-dependent RNA helicase 58, chloroplastic	AT1G61810	BGLU45	beta-glucosidase 45
OIV91262	WTR24_ARATH	345.0	1.58e-116	WAT1-related protein At3g30340	AT3G30340	UMAMIT32	nodulin MtN21 /EamA-like transporter family protein
MSTRG.1615.3	RH58_ARATH	471.0	2.57e-165	DEAD-box ATP-dependent RNA helicase 58, chloroplastic	AT5G19210	AT5G19210	P-loop containing nucleoside triphosphate hydrolases superfamily protein
OIV95978	WAKLH_ARATH	464.0	2.40e-154	Wall-associated receptor kinase-like 9	AT1G17910	AT1G17910	Wall-associated kinase family protein
OIV95979	BBE21_ARATH	650.0	0.0	Berberine bridge enzyme-like 21 {ECO:0000303|PubMed:26037923}	AT4G20840	AT4G20840	FAD-binding Berberine family protein
OIV95974	TWIH_ARATH	870.0	0.0	Twinkle homolog protein, chloroplastic/mitochondrial	AT1G30660	AT1G30660	nucleic acid binding protein
MSTRG.3604.1	GDL87_ARATH	347.0	3.79e-117	GDSL esterase/lipase At5g55050	NA	NA	NA
OIV95976	WAKLH_ARATH	464.0	2.24e-154	Wall-associated receptor kinase-like 9	AT1G17910	AT1G17910	Wall-associated kinase family protein
OIV95977	AGLU_SPIOL	1064.0	0.0	Alpha-glucosidase	AT5G11720	AT5G11720	Glycosyl hydrolases family 31 protein
OIV95970	WTF9_ARATH	499.0	8.25e-176	Protein WHAT'S THIS FACTOR 9, mitochondrial {ECO:0000303|PubMed:22060106}	AT2G39120	WTF9	Ubiquitin carboxyl-terminal hydrolase family protein
MSTRG.18980.2	O3L1_ARATH	122.0	2.50e-32	Protein OXIDATIVE STRESS 3 LIKE 1 {ECO:0000303|PubMed:18980652}	AT5G21940	AT5G21940	hybrid signal transduction histidine kinase M-like protein
OIV95972	RL7_LIBAF	78.6	7.31e-18	50S ribosomal protein L7/L12 {ECO:0000255|HAMAP-Rule:MF_00368}	AT3G06040	AT3G06040	Ribosomal protein L12/ ATP-dependent Clp protease adaptor protein ClpS family protein
OIV95973	TWIH_ARATH	305.0	8.21e-97	Twinkle homolog protein, chloroplastic/mitochondrial	NA	NA	NA
MSTRG.21667.2	NA	NA	NA	NA	AT4G37860	AT4G37860	SPT2 chromatin protein
OIW14819	PS10A_ARATH	772.0	0.0	26S proteasome regulatory subunit 10B homolog A	AT5G43010	RPT4A	regulatory particle triple-A ATPase 4A
OIW14818	BH110_ARATH	204.0	9.74e-60	Transcription factor bHLH110	AT1G27660	AT1G27660	basic helix-loop-helix (bHLH) DNA-binding superfamily protein
OIW14817	NA	NA	NA	NA	NA	NA	NA
MSTRG.3587.1	POLIA_ARATH	1175.0	0.0	DNA polymerase I A, chloroplastic/mitochondrial	AT3G20540	POLGAMMA1	polymerase gamma 1
OIW14815	KN6_ARATH	428.0	3.88e-134	Kinesin-like protein KIN-6 {ECO:0000305}	AT1G20060	AT1G20060	ATP binding microtubule motor family protein
OIW14814	NA	NA	NA	NA	NA	NA	NA
OIW14813	RAC1_LOTJA	362.0	2.07e-128	Rac-like GTP-binding protein RAC1	NA	NA	NA
OIW14812	CRSP_ARATH	872.0	0.0	CO(2)-response secreted protease {ECO:0000303|PubMed:25043023}	AT1G20150	AT1G20150	Subtilisin-like serine endopeptidase family protein
OIW14811	SCP19_ARATH	430.0	3.02e-147	Serine carboxypeptidase-like 19 {ECO:0000303|PubMed:15908604}	AT1G73300	scpl2	serine carboxypeptidase-like 2
OIW14810	ATL23_ARATH	151.0	9.52e-47	E3 ubiquitin-protein ligase ATL23	AT5G42200	AT5G42200	RING/U-box superfamily protein
MSTRG.8988.1	TAL_HISS2	202.0	8.31e-61	Transaldolase {ECO:0000255|HAMAP-Rule:MF_00492}	AT1G12230	AT1G12230	Aldolase superfamily protein
MSTRG.3496.1	CSC1_ARATH	1168.0	0.0	Calcium permeable stress-gated cation channel 1 {ECO:0000303|PubMed:24503647}	AT4G15430	AT4G15430	ERD (early-responsive to dehydration stress) family protein
MSTRG.9707.4	NYC1_ARATH	250.0	3.17e-80	Probable chlorophyll(ide) b reductase NYC1, chloroplastic	NA	NA	NA
MSTRG.18980.3	O3L1_ARATH	121.0	7.24e-32	Protein OXIDATIVE STRESS 3 LIKE 1 {ECO:0000303|PubMed:18980652}	AT5G21940	AT5G21940	hybrid signal transduction histidine kinase M-like protein
MSTRG.9707.2	NYC1_ARATH	689.0	0.0	Probable chlorophyll(ide) b reductase NYC1, chloroplastic	NA	NA	NA
MSTRG.9707.3	NYC1_ARATH	389.0	4.29e-132	Probable chlorophyll(ide) b reductase NYC1, chloroplastic	NA	NA	NA
OIW09033	NA	NA	NA	NA	NA	NA	NA
MSTRG.4391.1	Y2349_ARATH	466.0	2.50e-156	Uncharacterized protein At2g33490	AT5G41100	AT5G41100	hydroxyproline-rich glycoprotein family protein
OIW09032	ICEN_XANCT	210.0	1.25e-53	Ice nucleation protein	NA	NA	NA
MSTRG.25124.2	CTR1_ARATH	439.0	1.82e-149	Serine/threonine-protein kinase CTR1 {ECO:0000303|PubMed:8431946}	AT5G03730	CTR1	Protein kinase superfamily protein
OIW06027	NA	NA	NA	NA	AT4G03420	AT4G03420
OIW19015	NA	NA	NA	NA	NA	NA	NA
ENSRNA049995525-T1	NA	NA	NA	NA	NA	NA	NA
OIW09030	TKPR1_ARATH	499.0	2.89e-178	Tetraketide alpha-pyrone reductase 1	AT4G35420	DRL1	dihydroflavonol 4-reductase-like1
OIW21267	NA	NA	NA	NA	AT1G18290	AT1G18290	DUF4228 domain protein
OIW09037	AP2A2_ARATH	1657.0	0.0	AP-2 complex subunit alpha-2	AT5G22780	AT5G22780	Adaptor protein complex AP-2, alpha subunit
OIW17043	RR14_PHAVU	198.0	1.32e-66	30S ribosomal protein S14, chloroplastic {ECO:0000255|HAMAP-Rule:MF_00537}	ATCG00330	rps14
OIW09036	AXS_ORYSJ	251.0	4.95e-81	UDP-D-apiose/UDP-D-xylose synthase	AT2G27860	AXS1	UDP-D-apiose/UDP-D-xylose synthase 1
MSTRG.7972.1	IDH1_ARATH	619.0	0.0	Isocitrate dehydrogenase [NAD] regulatory subunit 1, mitochondrial	AT4G35260	IDH1	isocitrate dehydrogenase 1
OIW09035	DSK1_SCHPO	399.0	2.30e-132	Protein kinase dsk1	AT3G44850	AT3G44850	Protein kinase superfamily protein
OIW06022	TET19_ARATH	140.0	8.90e-42	Tetraspanin-19	AT2G20740	AT2G20740	Tetraspanin family protein
ENSRNA050031083-T1	NA	NA	NA	NA	NA	NA	NA
MSTRG.12248.11	SIZ1_ARATH	602.0	0.0	E3 SUMO-protein ligase SIZ1 {ECO:0000303|PubMed:15894620}	AT5G60410	SIZ1	DNA-binding protein with MIZ/SP-RING zinc finger, PHD-finger and SAP domain-containing protein
MSTRG.12248.10	SIZ1_ARATH	535.0	0.0	E3 SUMO-protein ligase SIZ1 {ECO:0000303|PubMed:15894620}	AT5G60410	SIZ1	DNA-binding protein with MIZ/SP-RING zinc finger, PHD-finger and SAP domain-containing protein
MSTRG.8628.1	RAH1B_ARATH	313.0	2.38e-109	Ras-related protein RABH1b	AT2G44610	RAB6A	Ras-related small GTP-binding family protein
MSTRG.12248.12	SIZ1_ARATH	539.0	0.0	E3 SUMO-protein ligase SIZ1 {ECO:0000303|PubMed:15894620}	AT5G60410	SIZ1	DNA-binding protein with MIZ/SP-RING zinc finger, PHD-finger and SAP domain-containing protein
ENSRNA049758917-T1	NA	NA	NA	NA	NA	NA	NA
MSTRG.25053.1	MYOB7_ARATH	496.0	8.28e-172	Myosin-binding protein 7 {ECO:0000303|PubMed:23995081}	AT3G54740	AT3G54740	zein-binding protein (Protein of unknown function, DUF593)
OIW12110	ROC1_NICPL	137.0	1.16e-39	30 kDa ribonucleoprotein, chloroplastic	AT3G53460	CP29	chloroplast RNA-binding protein 29
MSTRG.24337.5	AK10B_ARATH	551.0	0.0	RNA demethylase ALKBH10B {ECO:0000305}	AT2G48080	AT2G48080	oxidoreductase, 2OG-Fe(II) oxygenase family protein
OIW09039	HDT1_SOYBN	100.0	9.64e-25	Histone deacetylase HDT1	NA	NA	NA
MSTRG.25380.1	TF3B_KLULA	165.0	1.80e-43	Transcription factor IIIB 70 kDa subunit	AT2G01280	MEE65	Cyclin/Brf1-like TBP-binding protein
OIV95398	GRC11_ARATH	172.0	1.77e-56	Glutaredoxin-C11	AT3G62950	AT3G62950	Thioredoxin superfamily protein
OIV95399	NA	NA	NA	NA	NA	NA	NA
OIW20618	LOGL6_ORYSJ	323.0	8.43e-112	Probable cytokinin riboside 5'-monophosphate phosphoribohydrolase LOGL6	NA	NA	NA
OIW09038	AHL9_ARATH	131.0	3.09e-34	AT-hook motif nuclear-localized protein 9 {ECO:0000312|EMBL:FAA00280.1}	NA	NA	NA
ENSRNA049759465-T1	NA	NA	NA	NA	NA	NA	NA
OIV95390	TIR1_ARATH	951.0	0.0	Protein TRANSPORT INHIBITOR RESPONSE 1	AT3G62980	TIR1	F-box/RNI-like superfamily protein
OIW06029	P2C01_ARATH	350.0	4.11e-118	Probable protein phosphatase 2C 1	AT1G03590	AT1G03590	Protein phosphatase 2C family protein
OIV95392	CSPL8_VITVI	168.0	5.60e-52	CASP-like protein 1E1	NA	NA	NA
MSTRG.1033.1	ARPC3_ARATH	326.0	3.98e-115	Actin-related protein 2/3 complex subunit 3	AT1G60430	ARPC3	actin-related protein C3
MSTRG.8426.3	WAPL1_ARATH	520.0	2.31e-172	Wings apart-like protein 1 {ECO:0000303|PubMed:25033056}	AT1G11060	AT1G11060	WAPL (Wings apart-like protein regulation of heterochromatin) protein
MSTRG.8426.2	WAPL1_ARATH	397.0	6.52e-126	Wings apart-like protein 1 {ECO:0000303|PubMed:25033056}	AT1G11060	AT1G11060	WAPL (Wings apart-like protein regulation of heterochromatin) protein
MSTRG.8426.1	WAPL1_ARATH	479.0	7.87e-157	Wings apart-like protein 1 {ECO:0000303|PubMed:25033056}	AT1G11060	AT1G11060	WAPL (Wings apart-like protein regulation of heterochromatin) protein
OIW06028	P2C52_ARATH	629.0	0.0	Probable protein phosphatase 2C 52	AT1G03590	AT1G03590	Protein phosphatase 2C family protein
OIV94892	P2A12_ARATH	359.0	2.11e-124	F-box protein PP2-A12	AT1G63090	PP2-A11	phloem protein 2-A11
MSTRG.21164.1	CCR1_PETHY	223.0	2.09e-70	Cinnamoyl-CoA reductase 1 {ECO:0000303|PubMed:24985707, ECO:0000303|PubMed:25217505}	NA	NA	NA
MSTRG.4385.1	SSRB_CANLF	62.8	5.37e-11	Translocon-associated protein subunit beta	AT5G14030	AT5G14030	translocon-associated protein beta (TRAPB) family protein
OIV97950	SKI32_ARATH	555.0	0.0	F-box protein 7	AT1G21760	FBP7	F-box protein 7
OIW09351	FB119_ARATH	195.0	7.80e-59	F-box protein At2g27310	AT2G27310	AT2G27310	F-box family protein
MSTRG.5837.2	ACBP4_ARATH	809.0	0.0	Acyl-CoA-binding domain-containing protein 4	AT5G27630	ACBP5	acyl-CoA binding protein 5
MSTRG.24337.4	AK10B_ARATH	300.0	2.14e-98	RNA demethylase ALKBH10B {ECO:0000305}	AT2G48080	AT2G48080	oxidoreductase, 2OG-Fe(II) oxygenase family protein
MSTRG.22183.1	TC32B_BRANA	270.0	4.20e-88	Short-chain dehydrogenase TIC 32 B, chloroplastic {ECO:0000305}	AT4G24050	AT4G24050	NAD(P)-binding Rossmann-fold superfamily protein
OIV92489	DJC14_HUMAN	97.1	7.96e-20	DnaJ homolog subfamily C member 14	AT1G16680	AT1G16680	Chaperone DnaJ-domain superfamily protein
OIV96822	ATO_ARATH	381.0	1.96e-128	Splicing factor SF3a60 homolog {ECO:0000305}	AT5G06160	ATO	splicing factor-like protein
OIW05287	DJ1B_ARATH	519.0	0.0	Protein DJ-1 homolog B	AT3G14990	DJ1A	Class I glutamine amidotransferase-like superfamily protein
ENSRNA049993901-T1	NA	NA	NA	NA	NA	NA	NA
MSTRG.16649.1	Y5129_ARATH	954.0	0.0	Probable LRR receptor-like serine/threonine-protein kinase At5g10290	AT5G65240	AT5G65240	Leucine-rich repeat protein kinase family protein
OIV97951	Y1754_ARATH	133.0	9.87e-40	Acetyltransferase At1g77540	AT1G21770	AT1G21770	Acyl-CoA N-acyltransferases (NAT) superfamily protein
OIV94378	NA	NA	NA	NA	NA	NA	NA
MSTRG.24337.3	AK10B_ARATH	318.0	9.06e-105	RNA demethylase ALKBH10B {ECO:0000305}	AT2G48080	AT2G48080	oxidoreductase, 2OG-Fe(II) oxygenase family protein
OIV94375	SRPK1_MOUSE	63.2	1.62e-12	SRSF protein kinase 1	NA	NA	NA
OIV94374	SRPK_PHYPO	286.0	6.03e-92	Serine/threonine-protein kinase SRPK {ECO:0000303|PubMed:19657567}	AT4G35500	AT4G35500	Protein kinase superfamily protein
OIV94377	PILS7_ARATH	472.0	3.76e-165	Protein PIN-LIKES 7 {ECO:0000303|PubMed:22504182}	AT5G65980	AT5G65980	Auxin efflux carrier family protein
OIV94376	P2C47_ARATH	527.0	0.0	Probable protein phosphatase 2C 47	AT3G51470	AT3G51470	Protein phosphatase 2C family protein
MSTRG.6563.1	NET1D_ARATH	1285.0	0.0	Protein NETWORKED 1D {ECO:0000303|PubMed:22840520}	AT1G03080	NET1D	kinase interacting (KIP1-like) family protein
OIV94370	RMLCD_ARATH	527.0	0.0	Bifunctional dTDP-4-dehydrorhamnose 3,5-epimerase/dTDP-4-dehydrorhamnose reductase {ECO:0000305}	AT1G63000	NRS/ER	nucleotide-rhamnose synthase/epimerase-reductase
OIV94373	NA	NA	NA	NA	AT2G17540	AT2G17540
MSTRG.6563.2	NET1D_ARATH	1218.0	0.0	Protein NETWORKED 1D {ECO:0000303|PubMed:22840520}	AT1G03080	NET1D	kinase interacting (KIP1-like) family protein
MSTRG.20693.1	GGAP1_ARATH	329.0	8.93e-111	GDP-L-galactose phosphorylase 1	NA	NA	NA
OIW02913	CYSKL_SCHPO	370.0	6.51e-125	Cysteine synthase 2 {ECO:0000305|PubMed:14981292}	AT1G55880	AT1G55880	Pyridoxal-5'-phosphate-dependent enzyme family protein
OIV95028	CDC5L_ARATH	1221.0	0.0	Cell division cycle 5-like protein	AT1G09770	CDC5	cell division cycle 5
OIW05982	PP307_ARATH	500.0	3.43e-162	Pentatricopeptide repeat-containing protein At4g13650	NA	NA	NA
OIV95026	FLK_ARATH	541.0	0.0	Flowering locus K homology domain {ECO:0000303|PubMed:14593172}	AT3G04610	FLK	RNA-binding KH domain-containing protein
OIV95027	GIF1_ARATH	170.0	4.04e-52	GRF1-interacting factor 1 {ECO:0000303|PubMed:15326298}	AT5G28640	AN3	SSXT family protein
OIV95024	RNLS_PSESM	119.0	5.43e-28	Renalase {ECO:0000250|UniProtKB:Q48MT7}	NA	NA	NA
OIV95025	WDL2_ARATH	173.0	7.73e-50	Protein WVD2-like 2 {ECO:0000305}	AT3G04630	WDL1	WVD2-like 1
OIV95022	MTK_ARATH	625.0	0.0	Methylthioribose kinase {ECO:0000303|PubMed:15557090}	AT1G49820	MTK	S-methyl-5-thioribose kinase
OIV95023	NA	NA	NA	NA	NA	NA	NA
OIV95020	LYRM9_ARATH	114.0	4.10e-34	LYR motif-containing protein At3g19508	AT3G19508	AT3G19508	complex 1 protein, LYR family protein
OIV95021	REV1_ARATH	991.0	0.0	DNA repair protein REV1	AT5G44750	REV1	DNA-directed DNA polymerase
OIW15076	SAM50_MOUSE	110.0	9.25e-25	Sorting and assembly machinery component 50 homolog	AT5G05520	AT5G05520	Outer membrane OMP85 family protein
OIW15077	AGP30_ARATH	66.2	1.95e-12	Non-classical arabinogalactan protein 30 {ECO:0000303|PubMed:14535889}	AT5G05500	MOP10	Pollen Ole e 1 allergen and extensin family protein
OIW15074	UGPA3_ARATH	1088.0	0.0	UTP--glucose-1-phosphate uridylyltransferase 3, chloroplastic {ECO:0000305}	AT3G56040	UGP3	UDP-glucose pyrophosphorylase 3
OIW15075	PLY9_ARATH	235.0	8.89e-74	Probable pectate lyase 9	NA	NA	NA
MSTRG.1140.1	ORP4B_ARATH	411.0	4.31e-141	Oxysterol-binding protein-related protein 4B	AT4G25850	ORP4B	OSBP(oxysterol binding protein)-related protein 4B
OIW15073	LBD21_ARATH	179.0	7.01e-57	LOB domain-containing protein 21	AT3G11090	LBD21	LOB domain-containing protein 21
OIW15070	RANB1_TOBAC	123.0	2.55e-36	GTP-binding nuclear protein Ran-B1	AT5G55080	RAN4	ras-related nuclear protein 4
MSTRG.1140.2	ORP4B_ARATH	300.0	2.11e-98	Oxysterol-binding protein-related protein 4B	AT4G25850	ORP4B	OSBP(oxysterol binding protein)-related protein 4B
OIW05987	GTE4_ARATH	497.0	5.57e-161	Transcription factor GTE4	AT1G06230	GTE4	global transcription factor group E4
OIV96289	NPC1_MOUSE	201.0	4.92e-58	NPC intracellular cholesterol transporter 1 {ECO:0000312|MGI:MGI:1097712}	AT1G42470	AT1G42470	Patched family protein
OIV96288	NA	NA	NA	NA	NA	NA	NA
OIV99893	CAP10_ARATH	621.0	0.0	Putative clathrin assembly protein At5g35200	AT5G35200	AT5G35200	ENTH/ANTH/VHS superfamily protein
OIW15078	MDIS2_ARATH	490.0	9.79e-165	Protein MALE DISCOVERER 2	NA	NA	NA
OIW15079	PMTN_ARATH	795.0	0.0	Probable methyltransferase PMT23	AT2G40280	AT2G40280	S-adenosyl-L-methionine-dependent methyltransferases superfamily protein
MSTRG.6057.1	ATP1_ARATH	114.0	3.69e-31	Probable pterin-4-alpha-carbinolamine dehydratase, chloroplastic {ECO:0000305}	AT5G51110	AT5G51110	Transcriptional coactivator/pterin dehydratase
OIW11947	RS7_AVIMR	330.0	7.58e-116	40S ribosomal protein S7	AT3G02560	AT3G02560	Ribosomal protein S7e family protein
OIW11944	BC10_ORYSJ	154.0	1.24e-41	Glycosyltransferase BC10 {ECO:0000305}	NA	NA	NA
OIW11945	AP3D_ARATH	810.0	0.0	AP-3 complex subunit delta	AT1G48760	delta-ADR	delta-adaptin
OIW11942	KN7A_TOBAC	1556.0	0.0	Kinesin-like protein NACK1	AT1G18370	HIK	ATP binding microtubule motor family protein
OIW11943	LRL12_ARATH	645.0	0.0	LEAF RUST 10 DISEASE-RESISTANCE LOCUS RECEPTOR-LIKE PROTEIN KINASE-like 1.2 {ECO:0000303|PubMed:12805585}	AT1G18390	AT1G18390	Serine/Threonine kinase family catalytic domain protein
OIW11940	LRL11_ARATH	312.0	1.99e-99	LEAF RUST 10 DISEASE-RESISTANCE LOCUS RECEPTOR-LIKE PROTEIN KINASE-like 1.1 {ECO:0000303|PubMed:12805585}	NA	NA	NA
OIW11941	NA	NA	NA	NA	NA	NA	NA
OIW05984	ILV5_PEA	1062.0	0.0	Ketol-acid reductoisomerase, chloroplastic	AT3G58610	AT3G58610	ketol-acid reductoisomerase
OIW11948	NA	NA	NA	NA	AT1G48840	AT1G48840	heat-inducible transcription repressor (DUF639)
OIW11949	SYT5_ARATH	102.0	2.21e-21	Synaptotagmin-5	AT3G18370	ATSYTF	C2 domain-containing protein
OIW18844	RGP1_HUMAN	53.1	2.90e-06	RAB6A-GEF complex partner protein 2 {ECO:0000305}	AT1G50120	AT1G50120	immunoglobulin
OIW18845	CER1_ARATH	388.0	1.02e-126	Very-long-chain aldehyde decarbonylase CER1 {ECO:0000305}	NA	NA	NA
OIW18846	BSP_BOSSE	58.2	2.11e-10	Basic secretory protease {ECO:0000303|PubMed:22773449}	AT2G15130	AT2G15130	Plant basic secretory protein (BSP) family protein
OIW18847	RH33_ARATH	92.8	2.08e-18	Putative DEAD-box ATP-dependent RNA helicase 33	AT2G37920	emb1513	copper ion transmembrane transporter
OIW18840	PP211_ARATH	560.0	0.0	Pentatricopeptide repeat-containing protein At3g04130, mitochondrial	AT3G04130	AT3G04130	Tetratricopeptide repeat (TPR)-like superfamily protein
OIW18841	NA	NA	NA	NA	AT3G60200	AT3G60200
OIW18842	RH33_ARATH	93.2	1.17e-18	Putative DEAD-box ATP-dependent RNA helicase 33	AT2G37920	emb1513	copper ion transmembrane transporter
OIW18843	KCY3_ARATH	341.0	8.41e-120	UMP-CMP kinase 3 {ECO:0000255|HAMAP-Rule:MF_03172}	AT5G26667	PYR6	P-loop containing nucleoside triphosphate hydrolases superfamily protein
MSTRG.13169.1	CAF2M_ARATH	479.0	3.23e-169	CRS2-associated factor 2, mitochondrial	AT5G54890	AT5G54890	RNA-binding CRS1 / YhbY (CRM) domain-containing protein
MSTRG.7633.2	CIA1_ARATH	504.0	1.15e-179	Protein CIA1 {ECO:0000303|PubMed:23104832}	AT4G32990	AT4G32990	Transducin/WD40 repeat-like superfamily protein
OIW18849	DBR_TOBAC	478.0	2.49e-167	2-alkenal reductase (NADP(+)-dependent)	AT3G59845	AT3G59845	Zinc-binding dehydrogenase family protein
OIW13898	AGO2_ARATH	880.0	0.0	Protein argonaute 2	AT1G31280	AGO2	Argonaute family protein
MSTRG.7633.1	CIA1_ARATH	504.0	1.15e-179	Protein CIA1 {ECO:0000303|PubMed:23104832}	AT4G32990	AT4G32990	Transducin/WD40 repeat-like superfamily protein
OIW12767	DBR_TOBAC	463.0	1.66e-163	2-alkenal reductase (NADP(+)-dependent)	NA	NA	NA
OIW12766	ALMTC_ARATH	538.0	0.0	Aluminum-activated malate transporter 12	AT5G46600	AT5G46600	aluminum activated malate transporter family protein
OIW12765	GEML6_ARATH	199.0	5.53e-64	GEM-like protein 6	AT5G23370	AT5G23370	GRAM domain-containing protein / ABA-responsive protein-like protein
OIW12764	GEML4_ARATH	206.0	7.63e-66	GEM-like protein 4	AT5G23370	AT5G23370	GRAM domain-containing protein / ABA-responsive protein-like protein
OIW15388	ZDHC9_ARATH	124.0	8.18e-31	Probable protein S-acyltransferase 7	NA	NA	NA
OIW15389	NA	NA	NA	NA	AT3G48020	AT3G48020
OIW12761	TM53B_XENLA	76.3	3.24e-14	Transmembrane protein 53-B	AT3G19970	AT3G19970	alpha/beta-Hydrolases superfamily protein
OIW12760	CNX3_ARATH	259.0	5.23e-87	Cyclic pyranopterin monophosphate synthase, mitochondrial	AT1G01290	CNX3	cofactor of nitrate reductase and xanthine dehydrogenase 3
OIW15384	PUB4_ARATH	58.2	1.38e-07	U-box domain-containing protein 4	AT5G50900	AT5G50900	ARM repeat superfamily protein
OIW15385	BICC1_MOUSE	59.7	1.68e-08	Protein bicaudal C homolog 1	AT3G48800	AT3G48800	Sterile alpha motif (SAM) domain-containing protein
OIW15386	Y1461_ARATH	652.0	0.0	Probable serine/threonine-protein kinase At1g54610	AT5G50860	AT5G50860	Protein kinase superfamily protein
OIW15387	UBC27_ARATH	322.0	1.43e-112	Ubiquitin-conjugating enzyme E2 27	AT5G50870	UBC27	ubiquitin-conjugating enzyme 27
OIW15380	SCD2_ARATH	622.0	0.0	Coiled-coil domain-containing protein SCD2 {ECO:0000305}	AT3G48860	AT3G48860	coiled-coil protein
OIW15381	PSBC_PHAAO	152.0	1.29e-42	Photosystem II CP43 reaction center protein {ECO:0000255|HAMAP-Rule:MF_01496}	NA	NA	NA
OIW15382	BH137_ARATH	67.4	1.48e-12	Transcription factor bHLH137	NA	NA	NA
OIW12768	NSRP1_DANRE	102.0	3.70e-23	Nuclear speckle splicing regulatory protein 1	NA	NA	NA
OIW21569	EF114_ARATH	176.0	2.26e-54	Ethylene-responsive transcription factor ERF114 {ECO:0000303|PubMed:16407444}	NA	NA	NA
OIW21568	NA	NA	NA	NA	AT5G65880	AT5G65880	transmembrane protein
OIW11498	SSL10_ARATH	488.0	1.11e-172	Protein STRICTOSIDINE SYNTHASE-LIKE 10 {ECO:0000303|PubMed:10777701}	AT3G57030	AT3G57030	Calcium-dependent phosphotriesterase superfamily protein
OIW11499	NA	NA	NA	NA	AT3G10250	AT3G10250	histidine-tRNA ligase
ENSRNA049993122-T1	NA	NA	NA	NA	NA	NA	NA
OIW11494	NA	NA	NA	NA	NA	NA	NA
OIW11495	HDHD3_BOVIN	84.3	4.90e-18	Haloacid dehalogenase-like hydrolase domain-containing protein 3	AT2G41250	AT2G41250	Haloacid dehalogenase-like hydrolase (HAD) superfamily protein
OIW11496	NA	NA	NA	NA	NA	NA	NA
OIW11497	SSL2_ARATH	372.0	1.69e-126	Protein STRICTOSIDINE SYNTHASE-LIKE 2 {ECO:0000303|PubMed:10777701}	AT2G41290	SSL2	strictosidine synthase-like 2
MSTRG.6677.1	TATB_PEA	301.0	1.22e-102	Sec-independent protein translocase protein TATB, chloroplastic	AT5G52440	HCF106	Bacterial sec-independent translocation protein mttA/Hcf106
OIW11491	ORG2_ARATH	172.0	3.17e-52	Transcription factor ORG2	AT5G04150	BHLH101	basic helix-loop-helix (bHLH) DNA-binding superfamily protein
OIW11492	PER18_ARATH	142.0	1.90e-41	Peroxidase 18	NA	NA	NA
OIW11493	ORG2_ARATH	177.0	5.72e-54	Transcription factor ORG2	AT5G04150	BHLH101	basic helix-loop-helix (bHLH) DNA-binding superfamily protein
MSTRG.16553.1	IPO5_MOUSE	696.0	0.0	Importin-5	AT5G19820	emb2734	ARM repeat superfamily protein
OIV97888	APRL4_ARATH	305.0	2.41e-102	5'-adenylylsulfate reductase-like 4	AT1G34780	APRL4	APR-like 4
OIV97889	CRY1_ARATH	983.0	0.0	Cryptochrome-1 {ECO:0000303|PubMed:8953250}	AT4G08920	CRY1	cryptochrome 1
OIV97886	PHI1_TOBAC	468.0	9.28e-167	Protein PHOSPHATE-INDUCED 1 {ECO:0000303|PubMed:10189698}	AT4G08950	EXO	Phosphate-responsive 1 family protein
OIV97887	MBD8_ARATH	137.0	1.23e-33	Methyl-CpG-binding domain-containing protein 8	AT1G22310	MBD8	methyl-CPG-binding domain 8
OIV97884	FBW2_ARATH	325.0	5.16e-110	F-box protein FBW2	NA	NA	NA
OIV97885	EXOL2_ARATH	365.0	3.87e-126	Protein EXORDIUM-like 2	NA	NA	NA
OIV97882	1433_PEA	498.0	5.22e-180	14-3-3-like protein	AT1G35160	GF14 PHI	GF14 protein phi chain
OIV97883	JMJ21_ARATH	1153.0	0.0	Lysine-specific demethylase JMJ21 {ECO:0000303|PubMed:18713399}	AT1G78280	AT1G78280	transferases, transferring glycosyl groups
OIV97880	SYSM_ARATH	733.0	0.0	Serine--tRNA ligase, chloroplastic/mitochondrial {ECO:0000305}	AT1G11870	SRS	Seryl-tRNA synthetase
OIV97881	VQ9_ARATH	166.0	8.44e-48	VQ motif-containing protein 9 {ECO:0000303|PubMed:22535423}	AT1G78310	AT1G78310	VQ motif-containing protein
MSTRG.26036.1	RP25L_MOUSE	77.8	1.42e-16	Ribonuclease P protein subunit p25-like protein	NA	NA	NA
ENSRNA049993855-T1	NA	NA	NA	NA	NA	NA	NA
OIV96825	ATX5_ARATH	710.0	0.0	Histone-lysine N-methyltransferase ATX5	AT5G53430	SDG29	SET domain group 29
OIV91815	GHR1_ARATH	1455.0	0.0	LRR receptor-like serine/threonine-protein kinase GHR1 {ECO:0000303|PubMed:22730405}	AT4G20940	GHR1	Leucine-rich receptor-like protein kinase family protein
MSTRG.23152.3	AN32_ARATH	313.0	6.40e-102	Acidic leucine-rich nuclear phosphoprotein 32-related protein	NA	NA	NA
MSTRG.19047.1	GLGL1_BETVU	818.0	0.0	Glucose-1-phosphate adenylyltransferase large subunit, chloroplastic/amyloplastic	AT1G27680	APL2	ADPGLC-PPase large subunit
MSTRG.20019.2	GUN16_ARATH	446.0	2.36e-155	Endoglucanase 16	AT2G26300	GP ALPHA 1	G protein alpha subunit 1
MSTRG.20019.3	GPA1_LUPLU	781.0	0.0	Guanine nucleotide-binding protein alpha-1 subunit	AT2G26300	GP ALPHA 1	G protein alpha subunit 1
MSTRG.20019.4	GUN16_ARATH	683.0	0.0	Endoglucanase 16	AT2G26300	GP ALPHA 1	G protein alpha subunit 1
MSTRG.20019.5	GPA1_LUPLU	781.0	0.0	Guanine nucleotide-binding protein alpha-1 subunit	AT2G26300	GP ALPHA 1	G protein alpha subunit 1
MSTRG.20019.6	GPA1_LUPLU	781.0	0.0	Guanine nucleotide-binding protein alpha-1 subunit	AT2G26300	GP ALPHA 1	G protein alpha subunit 1
MSTRG.20019.7	GPA1_LUPLU	445.0	3.90e-158	Guanine nucleotide-binding protein alpha-1 subunit	AT2G26300	GP ALPHA 1	G protein alpha subunit 1
ENSRNA050030997-T1	NA	NA	NA	NA	NA	NA	NA
OIW08678	BBX24_ARATH	276.0	3.91e-93	B-box zinc finger protein 24 {ECO:0000303|PubMed:19920209}	AT2G31380	STH	salt tolerance homologue
OIW08679	RBL13_ARATH	413.0	1.65e-146	RHOMBOID-like protein 13 {ECO:0000303|PubMed:17181860}	AT3G59520	RBL13	RHOMBOID-like protein 13
OIW08676	Y3544_ARATH	170.0	7.95e-47	Uncharacterized CRM domain-containing protein At3g25440, chloroplastic	AT2G28480	AT2G28480	RNA-binding CRS1 / YhbY (CRM) domain protein
OIW08677	SCRK2_SOLLC	556.0	0.0	Fructokinase-2	AT1G06030	AT1G06030	pfkB-like carbohydrate kinase family protein
OIW08674	CML3_ARATH	225.0	8.13e-76	Calmodulin-like protein 3	AT2G43290	MSS3	Calcium-binding EF-hand family protein
OIW08675	NA	NA	NA	NA	NA	NA	NA
OIW08672	AMRA1_MOUSE	120.0	1.13e-26	Activating molecule in BECN1-regulated autophagy protein 1 {ECO:0000303|PubMed:17589504}	AT5G43930	AT5G43930	Transducin family protein / WD-40 repeat family protein
OIW08673	NA	NA	NA	NA	NA	NA	NA
OIW08670	NA	NA	NA	NA	NA	NA	NA
OIW08671	GUN4C_ARATH	223.0	8.38e-72	Tetrapyrrole-binding protein, chloroplastic	AT3G59400	GUN4	protein GENOMES UNCOUPLED 4
OIW14387	NA	NA	NA	NA	NA	NA	NA
OIW14386	AATM_LUPAN	933.0	0.0	Aspartate aminotransferase P2, mitochondrial	AT4G31990	ASP5	aspartate aminotransferase 5
OIW14385	ZFP3_ARATH	103.0	6.16e-26	Zinc finger protein 3 {ECO:0000305}	NA	NA	NA
OIW14384	PKL_ARATH	1269.0	0.0	CHD3-type chromatin-remodeling factor PICKLE	AT4G31900	PKR2	chromatin remodeling factor
OIW14383	PUB12_ORYSJ	117.0	7.71e-27	U-box domain-containing protein 12	AT4G31890	AT4G31890	ARM repeat superfamily protein
OIW14382	LEC2_CLAKE	291.0	9.35e-98	Agglutinin-2	NA	NA	NA
OIW14381	PDS5C_ARATH	346.0	3.75e-102	Sister chromatid cohesion protein PDS5 homolog C {ECO:0000305}	AT4G31880	AT4G31880	transcriptional regulator
OIW14380	KCS12_ARATH	674.0	0.0	3-ketoacyl-CoA synthase 12 {ECO:0000303|PubMed:18465198}	AT1G07720	KCS3	3-ketoacyl-CoA synthase 3
OIV97957	AAP3_ARATH	762.0	0.0	Amino acid permease 3	AT1G77380	AAP3	amino acid permease 3
OIW14389	NA	NA	NA	NA	NA	NA	NA
OIW14388	ALF4_ARATH	447.0	3.19e-149	Aberrant root formation protein 4	AT5G11030	ALF4	aberrant root formation protein
MSTRG.17001.1	YIP4A_ARATH	231.0	5.73e-75	Protein YIP4a {ECO:0000303|PubMed:23832588}	AT2G18840	AT2G18840	Integral membrane Yip1 family protein
ENSRNA050031173-T1	NA	NA	NA	NA	NA	NA	NA
MSTRG.26696.1	VPS39_ARATH	1379.0	0.0	Vacuolar sorting protein 39 {ECO:0000303|PubMed:12589039}	AT4G36630	EMB2754	Vacuolar sorting protein 39
MSTRG.8521.1	PABP2_ARATH	698.0	0.0	Polyadenylate-binding protein 2	AT4G34110	PAB2	poly(A) binding protein 2
OIW11238	PIF1_ARATH	245.0	8.04e-71	Transcription factor PIF1	NA	NA	NA
OIW11239	ARR24_ARATH	164.0	3.31e-52	Two-component response regulator 24 {ECO:0000312|EMBL:AED93557.1}	AT5G26594	RR24	response regulator 24
OIW11230	NA	NA	NA	NA	NA	NA	NA
OIW11231	TC32B_BRANA	440.0	4.82e-155	Short-chain dehydrogenase TIC 32 B, chloroplastic {ECO:0000305}	AT2G37540	AT2G37540	NAD(P)-binding Rossmann-fold superfamily protein
OIW11232	H4_SOYBN	199.0	3.07e-67	Histone H4	NA	NA	NA
OIW11233	AAEB_YERPY	57.0	4.70e-07	p-hydroxybenzoic acid efflux pump subunit AaeB {ECO:0000255|HAMAP-Rule:MF_01545}	NA	NA	NA
OIW11234	HSP7C_PETHY	1221.0	0.0	Heat shock cognate 70 kDa protein	NA	NA	NA
OIW11235	NA	NA	NA	NA	AT2G37570	SLT1	HSP20-like chaperones superfamily protein
OIW11236	NA	NA	NA	NA	NA	NA	NA
OIW11237	PRS4A_ARATH	857.0	0.0	26S proteasome regulatory subunit 4 homolog A {ECO:0000305}	NA	NA	NA
OIW19009	AROA_ARATH	794.0	0.0	3-phosphoshikimate 1-carboxyvinyltransferase, chloroplastic	AT2G45300	AT2G45300	RNA 3'-terminal phosphate cyclase/enolpyruvate transferase, alpha/beta
OIW19008	GAE3_ARATH	778.0	0.0	UDP-glucuronate 4-epimerase 3	AT1G02000	GAE2	UDP-D-glucuronate 4-epimerase 2
OIW14039	AB9B_ARATH	1679.0	0.0	ABC transporter B family member 9	NA	NA	NA
OIW14038	PP281_ARATH	273.0	5.41e-78	Pentatricopeptide repeat-containing protein At3g53700, chloroplastic	AT1G30290	AT1G30290	Tetratricopeptide repeat (TPR)-like superfamily protein
MSTRG.18019.1	BTR1_ARATH	409.0	2.66e-143	Protein BTR1 {ECO:0000303|PubMed:18762309}	AT5G04430	BTR1L	binding to TOMV RNA 1L (long form)
ENSRNA049759437-T1	NA	NA	NA	NA	NA	NA	NA
OIW19003	RS16_GOSHI	266.0	3.68e-92	40S ribosomal protein S16	AT3G04230	AT3G04230	Ribosomal protein S5 domain 2-like superfamily protein
OIW19002	KU80_ARATH	768.0	0.0	ATP-dependent DNA helicase 2 subunit KU80	NA	NA	NA
OIW19001	PSB1_PETHY	431.0	5.46e-155	Proteasome subunit beta type-1	AT3G60820	PBF1	N-terminal nucleophile aminohydrolases (Ntn hydrolases) superfamily protein
OIW19000	PSB1_PETHY	431.0	5.46e-155	Proteasome subunit beta type-1	AT3G60820	PBF1	N-terminal nucleophile aminohydrolases (Ntn hydrolases) superfamily protein
OIW19007	TRPT1_MOUSE	96.7	5.30e-23	tRNA 2'-phosphotransferase 1	AT2G45330	emb1067	RNA 2'-phosphotransferase, Tpt1 / KptA family
OIW19006	NA	NA	NA	NA	NA	NA	NA
OIW19005	NA	NA	NA	NA	NA	NA	NA
OIW19004	ZDH14_ARATH	469.0	4.21e-166	Probable protein S-acyltransferase 14	AT3G60800	AT3G60800	DHHC-type zinc finger family protein
OIW20230	Y1666_ARATH	141.0	5.85e-36	Uncharacterized protein At1g76660	AT4G25620	AT4G25620	hydroxyproline-rich glycoprotein family protein
MSTRG.11314.1	NA	NA	NA	NA	AT1G15060	AT1G15060	alpha/beta hydrolase family protein
OIW10729	ACBP3_ORYSJ	84.7	7.88e-22	Acyl-CoA-binding domain-containing protein 3 {ECO:0000305}	NA	NA	NA
OIW10728	RL131_BRANA	365.0	1.98e-129	60S ribosomal protein L13-1	AT5G23900	AT5G23900	Ribosomal protein L13e family protein
OIW20231	MYB5_ARATH	243.0	3.00e-79	Transcription repressor MYB5	AT3G13540	MYB5	myb domain protein 5
OIW10725	CLPP4_ARATH	398.0	1.62e-139	ATP-dependent Clp protease proteolytic subunit 4, chloroplastic {ECO:0000303|PubMed:11299370}	AT5G45390	CLPP4	CLP protease P4
MSTRG.1728.4	NA	NA	NA	NA	NA	NA	NA
OIW10727	NA	NA	NA	NA	AT5G45410	AT5G45410	zinc finger B-box protein
OIW10726	CCLOP_LOTJA	699.0	0.0	Protein CYCLOPS {ECO:0000303|PubMed:19074278}	NA	NA	NA
MSTRG.1728.1	RL36_SYNY3	68.9	2.99e-14	50S ribosomal protein L36 {ECO:0000255|HAMAP-Rule:MF_00251}	NA	NA	NA
OIW10720	PMTK_ARATH	197.0	4.95e-59	Probable methyltransferase PMT20	AT4G19120	ERD3	S-adenosyl-L-methionine-dependent methyltransferases superfamily protein
MSTRG.1728.3	NA	NA	NA	NA	NA	NA	NA
OIW10722	PHSB_ARATH	702.0	0.0	Probable polyamine transporter At1g31830	AT1G31820	PUT1	Amino acid permease family protein
OIV94004	NA	NA	NA	NA	NA	NA	NA
ENSRNA049994593-T1	NA	NA	NA	NA	NA	NA	NA
OIW20235	RL363_ARATH	175.0	2.70e-57	60S ribosomal protein L36-3	AT3G53740	AT3G53740	Ribosomal protein L36e family protein
OIV95153	PUS7_HUMAN	327.0	2.88e-101	Pseudouridylate synthase 7 homolog {ECO:0000305}	AT3G04820	AT3G04820	Pseudouridine synthase family protein
MSTRG.22665.1	FAB1C_ARATH	1632.0	0.0	Putative 1-phosphatidylinositol-3-phosphate 5-kinase FAB1C	AT1G71010	FAB1C	FORMS APLOID AND BINUCLEATE CELLS 1C
MSTRG.12281.1	EPN2_HUMAN	75.1	7.74e-14	Epsin-2	AT3G46540	AT3G46540	ENTH/VHS family protein
OIW20237	CLCC_ARATH	1090.0	0.0	Chloride channel protein CLC-c	NA	NA	NA
MSTRG.17802.2	CYP59_ARATH	353.0	1.78e-116	Peptidyl-prolyl cis-trans isomerase CYP59	AT1G53720	CYP59	cyclophilin 59
MSTRG.17802.1	CYP59_ARATH	494.0	1.35e-170	Peptidyl-prolyl cis-trans isomerase CYP59	AT1G53720	CYP59	cyclophilin 59
MSTRG.14624.3	PVIP_PEA	858.0	0.0	OBERON-like protein	AT3G07780	OBE1	potyvirus VPg interacting protein (DUF1423)
ENSRNA050028235-T1	NA	NA	NA	NA	NA	NA	NA
OIW20239	IDH5_ARATH	642.0	0.0	Isocitrate dehydrogenase [NAD] catalytic subunit 5, mitochondrial	AT5G03290	IDH-V	isocitrate dehydrogenase V
MSTRG.24337.9	AK10B_ARATH	551.0	0.0	RNA demethylase ALKBH10B {ECO:0000305}	AT2G48080	AT2G48080	oxidoreductase, 2OG-Fe(II) oxygenase family protein
MSTRG.20618.1	NA	NA	NA	NA	NA	NA	NA
MSTRG.6351.1	ATPBM_NICPL	967.0	0.0	ATP synthase subunit beta, mitochondrial	AT5G08690	AT5G08690	ATP synthase alpha/beta family protein
MSTRG.6351.2	ATPBM_NICPL	967.0	0.0	ATP synthase subunit beta, mitochondrial	AT5G08690	AT5G08690	ATP synthase alpha/beta family protein
MSTRG.6351.3	ATPBM_NICPL	967.0	0.0	ATP synthase subunit beta, mitochondrial	AT5G08690	AT5G08690	ATP synthase alpha/beta family protein
MSTRG.8038.1	APRR2_ARATH	399.0	1.83e-132	Two-component response regulator-like APRR2	AT4G18020	APRR2	CheY-like two-component responsive regulator family protein
MSTRG.12295.3	TF2AA_HUMAN	66.2	9.28e-11	Transcription initiation factor IIA subunit 1	AT1G07480	AT1G07480	Transcription factor IIA, alpha/beta subunit
MSTRG.12295.2	TF2AA_HUMAN	62.0	2.62e-09	Transcription initiation factor IIA subunit 1	AT1G07480	AT1G07480	Transcription factor IIA, alpha/beta subunit
MSTRG.12295.1	NA	NA	NA	NA	AT1G07480	AT1G07480	Transcription factor IIA, alpha/beta subunit
MSTRG.26052.1	YC22_ARATH	485.0	1.39e-169	Uncharacterized calcium-binding protein At1g02270	AT5G54130	AT5G54130	Calcium-binding endonuclease/exonuclease/phosphatase family
MSTRG.26052.2	YC22_ARATH	558.0	0.0	Uncharacterized calcium-binding protein At1g02270	AT5G54130	AT5G54130	Calcium-binding endonuclease/exonuclease/phosphatase family
MSTRG.24337.8	AK10B_ARATH	256.0	6.48e-82	RNA demethylase ALKBH10B {ECO:0000305}	AT2G48080	AT2G48080	oxidoreductase, 2OG-Fe(II) oxygenase family protein
MSTRG.21251.1	COLD1_ORYSJ	556.0	0.0	GPCR-type G protein COLD1 {ECO:0000305}	AT1G64990	GTG1	GPCR-type G protein 1
MSTRG.21251.5	COLD1_ORYSJ	556.0	0.0	GPCR-type G protein COLD1 {ECO:0000305}	AT1G64990	GTG1	GPCR-type G protein 1
MSTRG.16457.1	IDD15_ARATH	300.0	6.53e-100	Zinc finger protein SHOOT GRAVITROPISM 5 {ECO:0000303|PubMed:9210330}	AT1G68130	IDD14	indeterminate(ID)-domain 14
MSTRG.19774.1	APXT_ARATH	520.0	0.0	L-ascorbate peroxidase T, chloroplastic	AT4G08390	SAPX	stromal ascorbate peroxidase
OIV96903	STML2_HUMAN	321.0	9.38e-107	Stomatin-like protein 2, mitochondrial	AT5G54100	AT5G54100	SPFH/Band 7/PHB domain-containing membrane-associated protein family
MSTRG.2954.2	RS40_ARATH	257.0	8.80e-84	Serine/arginine-rich splicing factor RS40	NA	NA	NA
MSTRG.2954.1	RS40_ARATH	255.0	3.83e-83	Serine/arginine-rich splicing factor RS40	NA	NA	NA
OIW01208	LRK44_ARATH	69.3	1.34e-11	L-type lectin-domain containing receptor kinase IV.4 {ECO:0000303|PubMed:19773388}	AT5G01090	AT5G01090	Concanavalin A-like lectin family protein
OIW01209	NA	NA	NA	NA	AT3G54060	AT3G54060	myosin-M heavy protein
OIW13568	SNF4_ARATH	706.0	0.0	Sucrose nonfermenting 4-like protein	AT1G09020	SNF4	sucrose nonfermenting-like protein
OIW13569	NA	NA	NA	NA	AT1G09040	AT1G09040	arginine-glutamic acid dipeptide repeat protein
OIW13566	AHL9_ARATH	134.0	3.50e-35	AT-hook motif nuclear-localized protein 9 {ECO:0000312|EMBL:FAA00280.1}	NA	NA	NA
OIW13567	ALY3_ARATH	489.0	8.36e-152	Protein ALWAYS EARLY 3	AT3G05380	ALY2	ALWAYS EARLY 2
OIW13564	AMPP2_ARATH	1012.0	0.0	Aminopeptidase P2 {ECO:0000303|PubMed:11891249}	AT3G05350	AT3G05350	Metallopeptidase M24 family protein
OIW13565	LOX15_SOLTU	1300.0	0.0	Probable linoleate 9S-lipoxygenase 5	AT1G55020	LOX1	lipoxygenase 1
OIW13562	PP214_ARATH	531.0	0.0	Putative pentatricopeptide repeat-containing protein At3g05240	AT3G05240	MEF19	mitochondrial editing factor 19
OIW13563	GUX4_ARATH	449.0	5.59e-152	Putative UDP-glucuronate:xylan alpha-glucuronosyltransferase 4	AT1G54940	PGSIP4	plant glycogenin-like starch initiation protein 4
OIW13560	SPC3B_ARATH	241.0	5.93e-81	Signal peptidase complex subunit 3B	AT5G27430	AT5G27430	Signal peptidase subunit
OIW13561	CCX5_ARATH	522.0	1.61e-179	Cation/calcium exchanger 5	AT1G08960	CAX11	cation exchanger 11
OIW09079	RPT3_ARATH	241.0	1.94e-71	Root phototropism protein 3	AT1G52770	AT1G52770	Phototropic-responsive NPH3 family protein
OIW09078	TLC1_SOLTU	971.0	0.0	Plastidic ATP/ADP-transporter	AT1G80300	NTT1	nucleotide transporter 1
OIW09077	LYPA2_HUMAN	119.0	1.71e-31	Acyl-protein thioesterase 2	AT3G15650	AT3G15650	alpha/beta-Hydrolases superfamily protein
OIW09076	NP93A_ARATH	1322.0	0.0	Nuclear pore complex protein NUP93A {ECO:0000303|PubMed:21189294}	AT2G41620	AT2G41620	Nucleoporin interacting component (Nup93/Nic96-like) family protein
OIW09075	PGLR5_ARATH	525.0	0.0	Probable polygalacturonase At1g80170	AT1G80170	AT1G80170	Pectin lyase-like superfamily protein
OIW09074	GLYI4_ARATH	271.0	3.36e-93	Glyoxylase I 4 {ECO:0000303|PubMed:30483284, ECO:0000303|PubMed:31652571}	AT1G80160	GLYI7	Lactoylglutathione lyase / glyoxalase I family protein
OIW09073	Y2416_ARATH	204.0	3.67e-68	Uncharacterized protein At2g34160	NA	NA	NA
OIW09072	PP134_ARATH	486.0	4.35e-171	Pentatricopeptide repeat-containing protein At1g80150, mitochondrial	AT1G80150	AT1G80150	Tetratricopeptide repeat (TPR)-like superfamily protein
OIW09071	PLDA1_RICCO	1439.0	0.0	Phospholipase D alpha 1	AT3G15730	PLDALPHA1	phospholipase D alpha 1
OIW09070	MBD10_ARATH	159.0	1.08e-43	Methyl-CpG-binding domain-containing protein 10	AT3G15790	MBD11	methyl-CPG-binding domain 11
OIW07332	NA	NA	NA	NA	NA	NA	NA
OIW07333	COL2_ARATH	362.0	5.80e-123	Zinc finger protein CONSTANS-LIKE 2	AT3G02380	COL2	CONSTANS-like 2
OIW07330	ATA1_ARATH	332.0	9.46e-114	Short-chain dehydrogenase reductase ATA1 {ECO:0000305}	AT3G42960	ATA1	TAPETUM 1
OIW07331	NIK1_ARATH	988.0	0.0	Protein NSP-INTERACTING KINASE 1 {ECO:0000303|PubMed:15489295}	NA	NA	NA
OIW07336	CSN7_ARATH	70.1	1.20e-14	COP9 signalosome complex subunit 7	NA	NA	NA
OIW07337	FDL1_ARATH	52.8	1.12e-06	F-box/FBD/LRR-repeat protein At1g13570	AT3G29830	AT3G29830	F-box/RNI-like superfamily protein
OIW07334	BRX12_ARATH	145.0	4.45e-42	Ribosome biogenesis protein BRX1 homolog 2 {ECO:0000305}	NA	NA	NA
OIW07335	GDU1_ARATH	78.2	2.14e-18	Protein GLUTAMINE DUMPER 1	AT3G30725	GDU6	glutamine dumper 6
OIW07338	FBL74_ARATH	68.2	2.93e-11	F-box/LRR-repeat protein At4g14096	NA	NA	NA
MSTRG.10996.2	NA	NA	NA	NA	AT3G26360	AT3G26360	Ribosomal protein S21 family protein
MSTRG.27256.1	ASK21_ARATH	420.0	1.97e-146	SKP1-like protein 21	AT3G61415	SK21	SKP1-like 21
MSTRG.9209.1	UKL4_ARATH	813.0	0.0	Uridine kinase-like protein 4	AT4G26510	UKL4	uridine kinase-like 4
OIV96905	YC22_ARATH	543.0	0.0	Uncharacterized calcium-binding protein At1g02270	AT5G54130	AT5G54130	Calcium-binding endonuclease/exonuclease/phosphatase family
MSTRG.24427.2	PTI13_ARATH	617.0	0.0	PTI1-like tyrosine-protein kinase 3	AT2G30730	AT2G30730	Protein kinase superfamily protein
MSTRG.21358.1	MET23_XENLA	150.0	2.43e-44	Histone-arginine methyltransferase METTL23 {ECO:0000305}	AT1G63855	AT1G63855	Putative methyltransferase family protein
MSTRG.292.9	PUM4_ARATH	901.0	0.0	Pumilio homolog 4	AT3G10360	PUM4	pumilio 4
OIW04581	NA	NA	NA	NA	AT2G46420	AT2G46420	helicase with zinc finger protein
OIW04582	CNG10_ARATH	826.0	0.0	Probable cyclic nucleotide-gated ion channel 10	AT2G46440	CNGC11	cyclic nucleotide-gated channels
OIW04583	NA	NA	NA	NA	NA	NA	NA
OIW04584	NA	NA	NA	NA	NA	NA	NA
OIW04585	DRP1B_ARATH	1043.0	0.0	Phragmoplastin DRP1B {ECO:0000305}	AT3G61760	DL1B	DYNAMIN-like 1B
MSTRG.12080.1	FLY1_ARATH	862.0	0.0	Transmembrane E3 ubiquitin-protein ligase FLY1 {ECO:0000305}	AT4G28370	AT4G28370	RING/U-box superfamily protein
OIW04587	NA	NA	NA	NA	AT3G61780	emb1703	embryo defective 1703
MSTRG.292.1	AVT1C_ARATH	782.0	0.0	Amino acid transporter AVT1C {ECO:0000305}	AT3G10360	PUM4	pumilio 4
OIW04589	ERF23_ARATH	160.0	1.72e-49	Ethylene-responsive transcription factor ERF023	AT1G01250	AT1G01250	Integrase-type DNA-binding superfamily protein
MSTRG.292.3	AVT1C_ARATH	632.0	0.0	Amino acid transporter AVT1C {ECO:0000305}	AT3G10360	PUM4	pumilio 4
MSTRG.292.2	AVT1C_ARATH	782.0	0.0	Amino acid transporter AVT1C {ECO:0000305}	AT3G10360	PUM4	pumilio 4
MSTRG.292.5	AVT1C_ARATH	632.0	0.0	Amino acid transporter AVT1C {ECO:0000305}	AT3G10360	PUM4	pumilio 4
MSTRG.292.4	AVT1C_ARATH	632.0	0.0	Amino acid transporter AVT1C {ECO:0000305}	AT3G10360	PUM4	pumilio 4
MSTRG.292.7	AVT1C_ARATH	388.0	9.39e-133	Amino acid transporter AVT1C {ECO:0000305}	AT3G10360	PUM4	pumilio 4
MSTRG.292.6	AVT1C_ARATH	611.0	0.0	Amino acid transporter AVT1C {ECO:0000305}	AT3G10360	PUM4	pumilio 4
OIW15807	RLA2B_MAIZE	113.0	1.26e-32	60S acidic ribosomal protein P2B	NA	NA	NA
OIW15806	AROD3_PETHY	645.0	0.0	Arogenate dehydratase 3 {ECO:0000303|PubMed:20215586}	AT2G27820	PD1	prephenate dehydratase 1
OIW15805	PSK6_ARATH	50.4	3.23e-09	Putative phytosulfokines 6	NA	NA	NA
OIW15804	Y4276_ARATH	67.0	2.77e-12	Uncharacterized protein At4g22758	AT2G27830	AT2G27830
OIW15803	HDT1_SOYBN	256.0	3.24e-84	Histone deacetylase HDT1	AT3G44750	HDA3	histone deacetylase 3
OIW15802	U2AFB_ARATH	361.0	9.86e-125	Splicing factor U2af small subunit B	AT3G44785	AT3G44785	Zinc finger C-x8-C-x5-C-x3-H type family protein
OIW15801	NA	NA	NA	NA	NA	NA	NA
OIW15800	AHL9_ARATH	132.0	5.64e-35	AT-hook motif nuclear-localized protein 9 {ECO:0000312|EMBL:FAA00280.1}	NA	NA	NA
OIV96906	NTL9_ARATH	286.0	6.26e-89	Protein NTM1-like 9 {ECO:0000303|PubMed:17158162}	AT5G24590	TIP	TCV-interacting protein
OIW16025	NA	NA	NA	NA	NA	NA	NA
MSTRG.16544.1	CCL12_HUMLU	1078.0	0.0	Probable CoA ligase CCL12 {ECO:0000305|PubMed:23300257}	AT1G55320	AAE18	acyl-activating enzyme 18
OIW15809	Y1864_ARATH	435.0	6.58e-150	Probable receptor-like protein kinase At1g80640	AT1G80640	AT1G80640	Protein kinase superfamily protein
OIW15808	PP172_ARATH	1065.0	0.0	Pentatricopeptide repeat-containing protein At2g27610	AT2G27610	AT2G27610	Tetratricopeptide repeat (TPR)-like superfamily protein
MSTRG.15711.1	SIGF_ARATH	484.0	4.04e-165	RNA polymerase sigma factor sigF, chloroplastic	AT2G36990	SIGF	RNApolymerase sigma-subunit F
ENSRNA049993594-T1	NA	NA	NA	NA	NA	NA	NA
MSTRG.4707.2	RHG1A_ARATH	352.0	2.32e-110	Probable E3 ubiquitin-protein ligase RHG1A {ECO:0000305}	NA	NA	NA
MSTRG.4707.1	RHG1A_ARATH	352.0	2.32e-110	Probable E3 ubiquitin-protein ligase RHG1A {ECO:0000305}	NA	NA	NA
MSTRG.18017.1	COPA2_ARATH	671.0	0.0	Coatomer subunit alpha-2	AT2G21390	AT2G21390	Coatomer, alpha subunit
OIV96907	PER5_VITVI	459.0	3.36e-163	Peroxidase 5 {ECO:0000250|UniProtKB:P22195}	NA	NA	NA
MSTRG.21731.1	SYTM1_ARATH	1082.0	0.0	Threonine--tRNA ligase, mitochondrial 1 {ECO:0000305}	AT1G17960	AT1G17960	Threonyl-tRNA synthetase
OIW09699	SDN3_ARATH	351.0	9.68e-112	Small RNA degrading nuclease 3	AT5G67240	SDN3	small RNA degrading nuclease 3
OIW09698	RER1A_ARATH	281.0	1.34e-96	Protein RER1A	AT2G23310	ATRER1C1	Rer1 family protein
MSTRG.22791.1	MMSA_ARATH	869.0	0.0	Methylmalonate-semialdehyde dehydrogenase [acylating], mitochondrial	AT2G14170	ALDH6B2	aldehyde dehydrogenase 6B2
MSTRG.22791.3	MMSA_ARATH	866.0	0.0	Methylmalonate-semialdehyde dehydrogenase [acylating], mitochondrial	AT2G14170	ALDH6B2	aldehyde dehydrogenase 6B2
MSTRG.22791.2	MMSA_ARATH	738.0	0.0	Methylmalonate-semialdehyde dehydrogenase [acylating], mitochondrial	AT2G14170	ALDH6B2	aldehyde dehydrogenase 6B2
OIW09693	IX15L_ARATH	460.0	2.16e-163	Protein IRX15-LIKE	AT5G67210	IRX15-L	IRREGULAR XYLEM protein (DUF579)
OIW09692	NA	NA	NA	NA	NA	NA	NA
OIW09691	ART3_YEAST	55.1	2.31e-09	Putative uncharacterized protein ART3	NA	NA	NA
OIW09690	LSM8_ARATH	120.0	2.81e-36	Sm-like protein LSM8 {ECO:0000305}	AT1G65700	LSM8	Small nuclear ribonucleoprotein family protein
OIW09697	MUCIN_MUCPR	481.0	4.92e-169	Cysteine proteinase mucunain {ECO:0000305}	AT3G19400	AT3G19400	Cysteine proteinases superfamily protein
OIW09696	WRKY7_ARATH	266.0	5.54e-86	Probable WRKY transcription factor 7	AT2G23320	WRKY15	WRKY DNA-binding protein 15
OIW09695	DUS1L_MOUSE	292.0	4.63e-94	tRNA-dihydrouridine(16/17) synthase [NAD(P)(+)]-like	AT5G67220	AT5G67220	FMN-linked oxidoreductases superfamily protein
OIW09694	DIOX2_ARATH	447.0	2.34e-158	Probable 2-oxoglutarate-dependent dioxygenase At3g50210	AT3G49620	DIN11	2-oxoglutarate (2OG) and Fe(II)-dependent oxygenase superfamily protein
OIW05189	DIV_ANTMA	110.0	2.74e-28	Transcription factor DIVARICATA	AT3G10590	AT3G10590	Duplicated homeodomain-like superfamily protein
OIW05188	MYOB7_ARATH	387.0	2.75e-130	Myosin-binding protein 7 {ECO:0000303|PubMed:23995081}	AT3G54740	AT3G54740	zein-binding protein (Protein of unknown function, DUF593)
MSTRG.19871.2	SAB_ARATH	3297.0	0.0	Protein SABRE {ECO:0000303|PubMed:8275864}	AT5G49680	AT5G49680	SABRE-like protein
MSTRG.19871.3	SAB_ARATH	3494.0	0.0	Protein SABRE {ECO:0000303|PubMed:8275864}	AT5G49680	AT5G49680	SABRE-like protein
MSTRG.19871.1	SAB_ARATH	3576.0	0.0	Protein SABRE {ECO:0000303|PubMed:8275864}	AT5G49680	AT5G49680	SABRE-like protein
OIW05183	NA	NA	NA	NA	AT3G11690	AT3G11690
MSTRG.4282.2	RGLG3_ARATH	548.0	0.0	E3 ubiquitin-protein ligase RGLG3 {ECO:0000305}	NA	NA	NA
MSTRG.4282.1	RGLG3_ARATH	546.0	0.0	E3 ubiquitin-protein ligase RGLG3 {ECO:0000305}	NA	NA	NA
OIW05180	AP_FRAAN	224.0	4.25e-74	Fra a 1-associated protein {ECO:0000303|PubMed:28656626}	AT2G35900	AT2G35900	Mal d 1-associated protein
OIW05187	NA	NA	NA	NA	NA	NA	NA
OIW05186	NA	NA	NA	NA	NA	NA	NA
OIW05185	NA	NA	NA	NA	NA	NA	NA
OIW05184	AB22G_ARATH	1118.0	0.0	ABC transporter G family member 22	AT5G06530	ABCG22	ABC-2 type transporter family protein
OIV99079	MYB33_ARATH	340.0	4.76e-110	Transcription factor MYB33 {ECO:0000303|PubMed:11597504}	AT3G11440	MYB65	myb domain protein 65
OIV99078	SAC3C_ARATH	403.0	2.74e-137	SAC3 family protein C {ECO:0000303|PubMed:19843313}	NA	NA	NA
OIW19670	AB25B_ORYSJ	976.0	0.0	ABC transporter B family member 25 {ECO:0000303|PubMed:18299247}	NA	NA	NA
MSTRG.21025.1	RFI2_ARATH	176.0	9.55e-54	E3 ubiquitin-protein ligase RFI2 {ECO:0000303|PubMed:16384903}	AT3G05545	AT3G05545	RING/U-box superfamily protein
OIV99071	RS191_ARATH	263.0	6.67e-91	40S ribosomal protein S19-1	NA	NA	NA
MSTRG.15938.2	EBP1_SOLTU	659.0	0.0	ERBB-3 BINDING PROTEIN 1 {ECO:0000303|PubMed:17024182}	AT3G51800	ATG2	metallopeptidase M24 family protein
OIV99073	CXE6_ARATH	176.0	2.92e-51	Probable carboxylesterase 6	NA	NA	NA
OIV99072	MPH1_ARATH	242.0	7.35e-80	Protein MAINTENANCE OF PSII UNDER HIGH LIGHT 1 {ECO:0000303|PubMed:25846821}	AT5G07020	AT5G07020	proline-rich family protein
OIV99075	MD15A_ARATH	182.0	8.13e-48	Mediator of RNA polymerase II transcription subunit 15a	NA	NA	NA
OIV99074	WTR38_ARATH	545.0	0.0	WAT1-related protein At5g07050	AT5G07050	UMAMIT9	nodulin MtN21 /EamA-like transporter family protein
OIV99077	RID3_ARATH	147.0	3.29e-38	Protein ROOT INITIATION DEFECTIVE 3	NA	NA	NA
OIV99076	NA	NA	NA	NA	NA	NA	NA
OIW00643	NA	NA	NA	NA	AT1G30260	AT1G30260	galactosyltransferase family protein
OIW00642	ZC3C1_XENLA	67.4	2.80e-10	Zinc finger C3HC-type protein 1-like	NA	NA	NA
OIW00641	AUL1_ARATH	113.0	1.82e-25	Auxilin-like protein 1	AT1G75100	JAC1	J-domain protein required for chloroplast accumulation response 1
OIW00640	SOSSB_DICDI	75.1	1.73e-16	SOSS complex subunit B homolog	AT5G63690	AT5G63690	Nucleic acid-binding, OB-fold-like protein
OIW00647	INT2_ARATH	840.0	0.0	Probable inositol transporter 2	AT1G30220	INT2	inositol transporter 2
MSTRG.15705.1	NA	NA	NA	NA	AT2G37195	AT2G37195	acyl-CoA-binding domain protein
OIW00645	ALG8_ARATH	695.0	0.0	Probable dolichyl pyrophosphate Glc1Man9GlcNAc2 alpha-1,3-glucosyltransferase	AT2G44660	AT2G44660	ALG6, ALG8 glycosyltransferase family
OIW00644	MDN1_ARATH	53.5	1.95e-07	Midasin {ECO:0000303|PubMed:23572950}	NA	NA	NA
OIV92444	EBS_ARATH	214.0	3.94e-70	Chromatin remodeling protein EBS {ECO:0000305}	AT4G22140	EBS	PHD finger family protein / bromo-adjacent homology (BAH) domain-containing protein
OIW00649	PP190_ARATH	981.0	0.0	Pentatricopeptide repeat-containing protein At2g37230	AT2G37230	AT2G37230	Tetratricopeptide repeat (TPR)-like superfamily protein
OIW00648	INT2_ARATH	815.0	0.0	Probable inositol transporter 2	AT1G30220	INT2	inositol transporter 2
OIW19671	C78A5_ARATH	630.0	0.0	Cytochrome P450 78A5	AT1G74110	CYP78A10	cytochrome P450, family 78, subfamily A, polypeptide 10
OIV94656	APRR2_ARATH	404.0	1.10e-134	Two-component response regulator-like APRR2	AT4G18020	APRR2	CheY-like two-component responsive regulator family protein
OIV93685	ICML1_ARATH	560.0	0.0	Probable isoprenylcysteine alpha-carbonyl methylesterase ICMEL1 {ECO:0000303|PubMed:20868530}	AT1G26120	ICME-LIKE1	alpha/beta-Hydrolases superfamily protein
MSTRG.23287.2	C3H35_ARATH	305.0	1.52e-99	E3 ubiquitin-protein ligase makorin	NA	NA	NA
ENSRNA049994852-T1	NA	NA	NA	NA	NA	NA	NA
MSTRG.23287.1	C3H35_ARATH	271.0	3.06e-87	E3 ubiquitin-protein ligase makorin	NA	NA	NA
OIW01242	PBL11_ARATH	546.0	0.0	Probable serine/threonine-protein kinase PBL11 {ECO:0000305}	NA	NA	NA
OIW05231	INT9_HUMAN	221.0	4.20e-61	Integrator complex subunit 9	AT3G07530	AT3G07530	integrator complex subunit
OIW16021	BC10_ORYSJ	115.0	1.68e-29	Glycosyltransferase BC10 {ECO:0000305}	NA	NA	NA
OIW05233	IDE1_ARATH	1389.0	0.0	Insulin-degrading enzyme-like 1, peroxisomal	AT3G57470	AT3G57470	Insulinase (Peptidase family M16) family protein
OIW05232	EXOS8_HUMAN	187.0	1.36e-56	Exosome complex component RRP43	AT1G60080	AT1G60080	3'-5'-exoribonuclease family protein
OIW05235	INO80_ARATH	1942.0	0.0	Chromatin-remodeling ATPase INO80 {ECO:0000303|PubMed:15525519}	AT3G57300	INO80	DNA helicase INO80-like protein
OIW05234	NA	NA	NA	NA	AT4G28230	AT4G28230
OIW05237	RECAM_ARATH	390.0	1.67e-133	DNA repair protein recA homolog 2, mitochondrial	AT3G10140	RECA3	RECA homolog 3
OIW05236	ATCA4_ARATH	262.0	5.01e-78	Alpha carbonic anhydrase 4	AT4G21000	ACA6	alpha carbonic anhydrase 6
OIW05239	NA	NA	NA	NA	NA	NA	NA
OIW05238	ELD1_ARATH	645.0	0.0	Glycosyltransferase-like KOBITO 1 {ECO:0000303|PubMed:12215501, ECO:0000303|PubMed:22457425}	AT3G57200	AT3G57200	glycosyltransferase-like protein
MSTRG.22785.4	PGML1_ARATH	247.0	3.71e-82	Phosphoglycerate mutase-like protein 1 {ECO:0000305}	AT5G64460	AT5G64460	Phosphoglycerate mutase family protein
MSTRG.22785.5	PGML1_ARATH	414.0	1.85e-146	Phosphoglycerate mutase-like protein 1 {ECO:0000305}	AT5G64460	AT5G64460	Phosphoglycerate mutase family protein
MSTRG.22785.2	PGML1_ARATH	246.0	3.96e-82	Phosphoglycerate mutase-like protein 1 {ECO:0000305}	AT5G64460	AT5G64460	Phosphoglycerate mutase family protein
MSTRG.546.3	COX11_ARATH	350.0	4.30e-121	Cytochrome c oxidase assembly protein COX11, mitochondrial	AT1G02410	AT1G02410	cytochrome c oxidase assembly protein CtaG / Cox11 family
MSTRG.1972.1	SRO5_ARATH	191.0	2.38e-57	Probable inactive poly [ADP-ribose] polymerase SRO5	AT3G47720	SRO4	similar to RCD one 4
OIW03174	BH123_ARATH	238.0	9.05e-73	Transcription factor bHLH123	AT3G20640	AT3G20640	basic helix-loop-helix (bHLH) DNA-binding superfamily protein
OIW03175	FQRL1_ARATH	299.0	5.41e-104	Probable NAD(P)H dehydrogenase (quinone) FQR1-like 1 {ECO:0000305}	AT4G27270	AT4G27270	Quinone reductase family protein
OIW03176	NA	NA	NA	NA	NA	NA	NA
MSTRG.546.2	COX11_ARATH	350.0	4.30e-121	Cytochrome c oxidase assembly protein COX11, mitochondrial	AT1G02410	AT1G02410	cytochrome c oxidase assembly protein CtaG / Cox11 family
OIW03170	RK24_PEA	204.0	1.63e-67	50S ribosomal protein L24, chloroplastic	AT5G54600	RPL24	Translation protein SH3-like family protein
OIW03171	CRLK1_ARATH	686.0	0.0	Calcium/calmodulin-regulated receptor-like kinase 1 {ECO:0000303|PubMed:21056039}	AT5G54590	CRLK1	Protein kinase superfamily protein
OIW03172	CIGR1_ORYSJ	641.0	0.0	Chitin-inducible gibberellin-responsive protein 1	AT5G48150	PAT1	GRAS family transcription factor
OIW03173	MK67I_XENTR	142.0	4.23e-40	MKI67 FHA domain-interacting nucleolar phosphoprotein-like	AT5G04600	AT5G04600	RNA-binding (RRM/RBD/RNP motifs) family protein
OIW01247	PP388_ARATH	611.0	0.0	Pentatricopeptide repeat-containing protein At5g16420, mitochondrial	AT5G16420	AT5G16420	Pentatricopeptide repeat (PPR-like) superfamily protein
OIW03178	PR1B5_ARATH	164.0	4.82e-50	PRA1 family protein B5	AT5G07110	PRA1.B6	prenylated RAB acceptor 1.B6
ENSRNA049995532-T1	NA	NA	NA	NA	NA	NA	NA
MSTRG.18279.1	Y1684_ARATH	969.0	0.0	Probable LRR receptor-like serine/threonine-protein kinase At1g06840	AT3G53590	AT3G53590	LRR receptor-like Serine/Threonine-kinase
OIW06528	EDL2_ARATH	432.0	9.81e-155	EID1-like F-box protein 2	AT5G39360	EDL2	EID1-like 2
OIW06529	MUB2_ARATH	146.0	1.14e-45	Membrane-anchored ubiquitin-fold protein 2	AT5G15460	MUB2	membrane-anchored ubiquitin-fold protein 2
MSTRG.27211.2	SMC4_ARATH	1595.0	0.0	Structural maintenance of chromosomes protein 4	NA	NA	NA
OIW06524	KRR1_SCHPO	329.0	9.15e-111	KRR1 small subunit processome component homolog	AT5G08420	AT5G08420	RNA-binding KH domain-containing protein
OIW06525	LAML_ARATH	120.0	5.42e-35	Lamin-like protein	AT5G15350	ENODL17	early nodulin-like protein 17
OIW06526	CM1_PETHY	398.0	4.16e-139	Chorismate mutase 1, chloroplastic {ECO:0000303|PubMed:19811620}	AT3G29200	CM1	chorismate mutase 1
OIW06527	UBE4_ARATH	1648.0	0.0	Probable ubiquitin conjugation factor E4	AT5G15400	AT5G15400	U-box domain-containing protein
OIW06520	CSCLC_ARATH	933.0	0.0	CSC1-like protein HYP1	AT3G01100	HYP1
OIW06521	KIN10_ARATH	890.0	0.0	SNF1-related protein kinase catalytic subunit alpha KIN10 {ECO:0000305}	AT3G01090	KIN10	SNF1 kinase homolog 10
OIW06522	CDC2C_ARATH	620.0	0.0	Cyclin-dependent kinase C-2 C {ECO:0000303|PubMed:10366720}	AT5G39420	cdc2cAt	CDC2C
OIW06523	PPA23_ARATH	690.0	0.0	Purple acid phosphatase 23	AT4G13700	PAP23	purple acid phosphatase 23
MSTRG.5237.1	N8DT2_SOPFL	493.0	2.11e-173	Naringenin 8-dimethylallyltransferase 2, chloroplastic	NA	NA	NA
MSTRG.5237.2	N8DT2_SOPFL	487.0	7.22e-171	Naringenin 8-dimethylallyltransferase 2, chloroplastic	NA	NA	NA
OIW01942	NA	NA	NA	NA	AT1G59453	AT1G59453	B-block-binding subunit of TFIIIC protein
ENSRNA050030812-T1	NA	NA	NA	NA	NA	NA	NA
MSTRG.9061.2	CLF_ARATH	778.0	0.0	Histone-lysine N-methyltransferase CLF {ECO:0000303|PubMed:9052779, ECO:0000303|PubMed:9736998}	AT2G23380	CLF	SET domain-containing protein
MSTRG.9061.1	CLF_ARATH	778.0	0.0	Histone-lysine N-methyltransferase CLF {ECO:0000303|PubMed:9052779, ECO:0000303|PubMed:9736998}	AT2G23380	CLF	SET domain-containing protein
OIW01941	PHT15_ARATH	842.0	0.0	Probable inorganic phosphate transporter 1-5	AT5G43370	PHT1;2	phosphate transporter 2
OIV93689	DF322_SOLTU	60.8	1.62e-12	Defensin-like protein P322	NA	NA	NA
MSTRG.12392.11	NUCL2_ORYSJ	277.0	1.01e-83	Nucleolin 2	NA	NA	NA
MSTRG.21625.1	PMTL_ARATH	940.0	0.0	Probable methyltransferase PMT21	AT4G19120	ERD3	S-adenosyl-L-methionine-dependent methyltransferases superfamily protein
MSTRG.12710.3	ELD1_ARATH	717.0	0.0	Glycosyltransferase-like KOBITO 1 {ECO:0000303|PubMed:12215501, ECO:0000303|PubMed:22457425}	AT3G57200	AT3G57200	glycosyltransferase-like protein
MSTRG.12557.18	S2544_MOUSE	77.0	3.03e-17	Solute carrier family 25 member 44 {ECO:0000305}	AT5G15640	AT5G15640	Mitochondrial substrate carrier family protein
MSTRG.12710.1	ELD1_ARATH	717.0	0.0	Glycosyltransferase-like KOBITO 1 {ECO:0000303|PubMed:12215501, ECO:0000303|PubMed:22457425}	AT3G57200	AT3G57200	glycosyltransferase-like protein
MSTRG.12710.4	ELD1_ARATH	717.0	0.0	Glycosyltransferase-like KOBITO 1 {ECO:0000303|PubMed:12215501, ECO:0000303|PubMed:22457425}	AT3G57200	AT3G57200	glycosyltransferase-like protein
MSTRG.4787.2	GLR33_ARATH	1148.0	0.0	Glutamate receptor 3.3 {ECO:0000303|PubMed:11379626}	AT1G42540	GLR3.3	glutamate receptor 3.3
MSTRG.4787.1	GLR33_ARATH	1148.0	0.0	Glutamate receptor 3.3 {ECO:0000303|PubMed:11379626}	AT1G42540	GLR3.3	glutamate receptor 3.3
MSTRG.14911.1	P2C25_ARATH	392.0	3.98e-135	Probable protein phosphatase 2C 25	AT1G07160	AT1G07160	Protein phosphatase 2C family protein
MSTRG.12392.10	NUCL2_ORYSJ	274.0	5.76e-83	Nucleolin 2	NA	NA	NA
MSTRG.23823.3	GT101_ORYSJ	60.5	4.89e-09	Probable glucuronosyltransferase GUT1	AT1G21480	AT1G21480	Exostosin family protein
OIW01949	CPS3B_ARATH	356.0	4.30e-120	Cleavage and polyadenylation specificity factor subunit 3-II	AT2G01730	CPSF73-II	cleavage and polyadenylation specificity factor 73 kDa subunit-II
OIW01994	NA	NA	NA	NA	AT2G01410	AT2G01410	NHL domain-containing protein
OIW01995	Y1648_ARATH	152.0	4.03e-45	Uncharacterized protein At1g66480	AT1G71015	AT1G71015	plastid movement impaired protein
OIW01996	HIP22_ARATH	193.0	2.36e-63	Heavy metal-associated isoprenylated plant protein 22 {ECO:0000303|PubMed:21072340, ECO:0000303|PubMed:23368984}	NA	NA	NA
OIW01997	NA	NA	NA	NA	NA	NA	NA
OIW01990	RECG_ARATH	607.0	0.0	ATP-dependent DNA helicase homolog RECG, chloroplastic {ECO:0000305}	AT2G01440	AT2G01440	DEAD/DEAH box RNA helicase family protein
OIW01991	PPR89_ARATH	312.0	4.17e-108	Pentatricopeptide repeat-containing protein At1g62350	AT1G62350	AT1G62350	Pentatricopeptide repeat (PPR) superfamily protein
OIW01992	NA	NA	NA	NA	AT3G59640	AT3G59640	glycine-rich protein
OIW01993	NA	NA	NA	NA	NA	NA	NA
OIW01998	AI5L3_ARATH	58.5	6.34e-10	ABSCISIC ACID-INSENSITIVE 5-like protein 3	NA	NA	NA
OIW01999	UBA2B_ARATH	384.0	1.35e-128	UBP1-associated protein 2B	NA	NA	NA
MSTRG.18814.1	PITC_DICDI	109.0	3.43e-26	Phosphatidylinositol transfer protein 3	AT1G22180	AT1G22180	Sec14p-like phosphatidylinositol transfer family protein
MSTRG.19859.1	ULP2B_ARATH	499.0	2.66e-161	Probable ubiquitin-like-specific protease 2B	AT1G09730	AT1G09730	Cysteine proteinases superfamily protein
MSTRG.15504.1	RPGF4_MOUSE	55.8	9.25e-07	Rap guanine nucleotide exchange factor 4	AT3G11920	AT3G11920	glutaredoxin-like protein
MSTRG.5227.3	ATXR7_ARATH	129.0	1.98e-33	Histone-lysine N-methyltransferase ATXR7 {ECO:0000305}	AT5G42400	SDG25	SET domain protein 25
MSTRG.5227.2	ATXR7_ARATH	129.0	1.98e-33	Histone-lysine N-methyltransferase ATXR7 {ECO:0000305}	AT5G42400	SDG25	SET domain protein 25
OIV94897	OSL3_ARATH	332.0	2.34e-115	Osmotin-like protein OSM34	AT4G11650	OSM34	osmotin 34
MSTRG.18719.1	COL5_ARATH	57.0	3.47e-08	Zinc finger protein CONSTANS-LIKE 5	NA	NA	NA
MSTRG.18719.3	COL5_ARATH	57.0	3.47e-08	Zinc finger protein CONSTANS-LIKE 5	NA	NA	NA
OIW21340	FBW2_ARATH	306.0	9.61e-103	F-box protein FBW2	AT4G08980	FBW2	F-BOX WITH WD-40 2
MSTRG.22611.7	ACOX1_ARATH	769.0	0.0	Peroxisomal acyl-coenzyme A oxidase 1 {ECO:0000303|PubMed:10571860}	AT4G16760	ACX1	acyl-CoA oxidase 1
MSTRG.17482.1	ISPH_ARATH	735.0	0.0	4-hydroxy-3-methylbut-2-enyl diphosphate reductase, chloroplastic {ECO:0000305}	AT4G34350	HDR	4-hydroxy-3-methylbut-2-enyl diphosphate reductase
OIV98303	LEA14_SOYBN	258.0	6.13e-89	Desiccation protectant protein Lea14 homolog	AT1G01470	LEA14	Late embryosis abundant protein
MSTRG.18379.1	BRXL4_ARATH	452.0	3.40e-158	Protein Brevis radix-like 4	AT5G20540	BRXL4	BREVIS RADIX-like 4
MSTRG.10030.1	RITF1_ARATH	110.0	1.81e-28	Protein RGF1 INDUCIBLE TRANSCRIPTION FACTOR 1 {ECO:0000303|PubMed:31801996}	AT2G27930	AT2G27930	PLATZ transcription factor family protein
OIW07699	CBK1_PNECA	436.0	1.98e-147	Serine/threonine-protein kinase CBK1	AT4G14350	AT4G14350	AGC (cAMP-dependent, cGMP-dependent and protein kinase C) kinase family protein
OIW07698	LSH6_ARATH	253.0	1.47e-85	Protein LIGHT-DEPENDENT SHORT HYPOCOTYLS 6	AT3G23290	LSH4	LIGHT-DEPENDENT SHORT HYPOCOTYLS-like protein (DUF640)
MSTRG.21458.1	KRP7_ARATH	75.5	3.74e-17	Cyclin-dependent kinase inhibitor 7	NA	NA	NA
OIW07695	PP1_ORYSJ	538.0	0.0	Serine/threonine-protein phosphatase PP1	AT5G43380	TOPP6	type one serine/threonine protein phosphatase 6
OIW07694	ERF92_ARATH	221.0	5.41e-72	Ethylene-responsive transcription factor 1B	NA	NA	NA
OIW07697	MDH_TOBAC	621.0	0.0	Malate dehydrogenase	AT5G43330	c-NAD-MDH2	Lactate/malate dehydrogenase family protein
OIW07696	MYB14_ARATH	238.0	9.29e-78	Transcription factor MYB14 {ECO:0000303|PubMed:9839469}	NA	NA	NA
OIW07691	NA	NA	NA	NA	AT1G04340	AT1G04340	HR-like lesion-inducing protein-like protein
OIW07690	SM3L3_ARATH	1197.0	0.0	DNA repair protein RAD5B {ECO:0000305}	AT5G43530	AT5G43530	Helicase protein with RING/U-box domain-containing protein
OIW07693	BH104_ARATH	196.0	7.76e-62	Transcription factor bHLH104	AT4G14410	bHLH104	basic helix-loop-helix (bHLH) DNA-binding superfamily protein
OIW07692	UBC2_WHEAT	312.0	3.58e-110	Ubiquitin-conjugating enzyme E2 2	NA	NA	NA
MSTRG.18705.3	NA	NA	NA	NA	AT5G53060	RCF3	RNA-binding KH domain-containing protein
MSTRG.4606.2	SYCM_ARATH	732.0	0.0	Cysteine--tRNA ligase, chloroplastic/mitochondrial {ECO:0000305}	AT2G31170	SYCO ARATH	Cysteinyl-tRNA synthetase, class Ia family protein
MSTRG.4606.1	SYCM_ARATH	644.0	0.0	Cysteine--tRNA ligase, chloroplastic/mitochondrial {ECO:0000305}	AT2G31170	SYCO ARATH	Cysteinyl-tRNA synthetase, class Ia family protein
OIW18225	C71DA_SOYBN	602.0	0.0	Cytochrome P450 71D10	NA	NA	NA
MSTRG.18705.4	NA	NA	NA	NA	AT5G53060	RCF3	RNA-binding KH domain-containing protein
OIW07372	ACT_GOSHI	770.0	0.0	Actin	AT2G37620	ACT1	actin 1
OIV96285	LAZ1_ARATH	288.0	4.73e-95	Protein LAZ1 {ECO:0000303|PubMed:20830211}	AT4G38360	LAZ1	organic solute transporter ostalpha protein (DUF300)
MSTRG.1871.1	MYO17_ARATH	2590.0	0.0	Myosin-17	AT5G20490	XIK	myosin family protein with Dil
MSTRG.1871.2	MYO17_ARATH	1490.0	0.0	Myosin-17	AT5G20490	XIK	myosin family protein with Dil
OIW07371	NA	NA	NA	NA	AT4G26055	AT4G26055	transmembrane protein
MSTRG.6936.2	CBP_ORYSJ	357.0	1.62e-123	Calcium-binding protein CBP {ECO:0000303|PubMed:22212404}	AT3G10300	AT3G10300	Calcium-binding EF-hand family protein
ENSRNA049758992-T1	NA	NA	NA	NA	NA	NA	NA
OIW16530	ALF_CICAR	649.0	0.0	Fructose-bisphosphate aldolase, cytoplasmic isozyme	AT3G52930	FBA8	Aldolase superfamily protein
MSTRG.9816.1	SYA_ARATH	731.0	0.0	Alanine--tRNA ligase {ECO:0000255|HAMAP-Rule:MF_03133}	AT1G50200	ALATS	Alanyl-tRNA synthetase
MSTRG.24243.1	Y1461_ARATH	437.0	8.38e-148	Probable serine/threonine-protein kinase At1g54610	NA	NA	NA
MSTRG.19167.2	RGLG5_ARATH	578.0	0.0	E3 ubiquitin-protein ligase RGLG5 {ECO:0000305}	AT1G67800	AT1G67800	Copine (Calcium-dependent phospholipid-binding protein) family
MSTRG.19167.1	RGLG5_ARATH	582.0	0.0	E3 ubiquitin-protein ligase RGLG5 {ECO:0000305}	AT1G67800	AT1G67800	Copine (Calcium-dependent phospholipid-binding protein) family
MSTRG.9816.3	SYA_ARATH	1440.0	0.0	Alanine--tRNA ligase {ECO:0000255|HAMAP-Rule:MF_03133}	AT1G50200	ALATS	Alanyl-tRNA synthetase
MSTRG.11416.1	CSE_ARATH	151.0	1.36e-42	Caffeoylshikimate esterase	AT2G39400	AT2G39400	alpha/beta-Hydrolases superfamily protein
MSTRG.9816.2	SYA_ARATH	726.0	0.0	Alanine--tRNA ligase {ECO:0000255|HAMAP-Rule:MF_03133}	AT1G50200	ALATS	Alanyl-tRNA synthetase
MSTRG.24175.1	NA	NA	NA	NA	AT1G05440	AT1G05440	C-8 sterol isomerase
MSTRG.9816.5	SYA_ARATH	677.0	0.0	Alanine--tRNA ligase {ECO:0000255|HAMAP-Rule:MF_03133}	AT1G50200	ALATS	Alanyl-tRNA synthetase
OIW07379	EIX2_SOLLC	387.0	3.07e-116	Receptor-like protein EIX2 {ECO:0000305}	NA	NA	NA
MSTRG.9816.4	SYA_ARATH	731.0	0.0	Alanine--tRNA ligase {ECO:0000255|HAMAP-Rule:MF_03133}	AT1G50200	ALATS	Alanyl-tRNA synthetase
MSTRG.21646.1	RCD1_ARATH	230.0	7.52e-69	Inactive poly [ADP-ribose] polymerase RCD1	AT1G32230	RCD1	WWE protein-protein interaction domain protein family
ENSRNA050030832-T1	NA	NA	NA	NA	NA	NA	NA
MSTRG.25808.2	STY8_ARATH	101.0	6.07e-22	Serine/threonine-protein kinase STY8 {ECO:0000305}	AT5G58520	AT5G58520	Protein kinase superfamily protein
ENSRNA050031147-T1	NA	NA	NA	NA	NA	NA	NA
MSTRG.21646.3	RCD1_ARATH	409.0	2.44e-135	Inactive poly [ADP-ribose] polymerase RCD1	AT1G32230	RCD1	WWE protein-protein interaction domain protein family
MSTRG.10483.2	OFT16_ARATH	573.0	0.0	O-fucosyltransferase 16 {ECO:0000305}	AT1G76270	AT1G76270	O-fucosyltransferase family protein
MSTRG.21646.2	RCD1_ARATH	230.0	7.52e-69	Inactive poly [ADP-ribose] polymerase RCD1	AT1G32230	RCD1	WWE protein-protein interaction domain protein family
MSTRG.15999.1	FHY1_ARATH	61.2	2.84e-10	Protein FAR-RED ELONGATED HYPOCOTYL 1 {ECO:0000303|PubMed:11711433}	NA	NA	NA
OIV92985	PG1_PEA	432.0	1.07e-150	Plastoglobulin-1, chloroplastic	AT2G35490	AT2G35490	Plastid-lipid associated protein PAP / fibrillin family protein
MSTRG.12424.1	PP4R2_DROME	65.5	4.21e-10	Serine/threonine-protein phosphatase 4 regulatory subunit 2	AT5G17070	AT5G17070	serine/threonine-protein phosphatase 4 regulatory subunit-like protein
MSTRG.17314.1	ATG7_ARATH	999.0	0.0	Ubiquitin-like modifier-activating enzyme atg7	AT5G45900	APG7	ThiF family protein
MSTRG.12424.2	PP4R2_DROME	53.9	6.30e-08	Serine/threonine-protein phosphatase 4 regulatory subunit 2	AT5G17070	AT5G17070	serine/threonine-protein phosphatase 4 regulatory subunit-like protein
MSTRG.1865.1	GLYI4_ARATH	63.2	1.76e-11	Glyoxylase I 4 {ECO:0000303|PubMed:30483284, ECO:0000303|PubMed:31652571}	AT5G57040	AT5G57040	Lactoylglutathione lyase / glyoxalase I family protein
ENSRNA050031146-T1	NA	NA	NA	NA	NA	NA	NA
OIV92987	NA	NA	NA	NA	AT2G35470	AT2G35470	ribosome maturation factor
MSTRG.23990.1	TPR2_ARATH	874.0	0.0	Topless-related protein 2	AT3G16830	TPR2	TOPLESS-related 2
MSTRG.16824.1	RAC3_ORYSJ	356.0	1.82e-125	Rac-like GTP-binding protein 3	AT5G62880	RAC10	RAC-like 10
MSTRG.13363.1	UPL1_ARATH	2313.0	0.0	E3 ubiquitin-protein ligase UPL1	NA	NA	NA
MSTRG.23873.1	CAR11_ARATH	245.0	2.55e-83	Protein C2-DOMAIN ABA-RELATED 11 {ECO:0000305}	AT5G47710	AT5G47710	Calcium-dependent lipid-binding (CaLB domain) family protein
ENSRNA049759604-T1	NA	NA	NA	NA	NA	NA	NA
MSTRG.25995.2	AAP7_ARATH	488.0	8.18e-170	Probable amino acid permease 7	AT5G23810	AAP7	amino acid permease 7
MSTRG.25764.5	AAPT1_ARATH	579.0	0.0	Choline/ethanolaminephosphotransferase 1	AT1G13560	AAPT1	aminoalcoholphosphotransferase 1
OIW20363	NA	NA	NA	NA	AT3G18800	AT3G18800	transmembrane protein
MSTRG.25995.1	AAP7_ARATH	480.0	7.63e-167	Probable amino acid permease 7	AT5G23810	AAP7	amino acid permease 7
OIW19975	NA	NA	NA	NA	AT2G30990	AT2G30990	arginine N-methyltransferase, putative (DUF688)
MSTRG.883.1	NA	NA	NA	NA	AT5G62550	AT5G62550	microtubule-associated futsch-like protein
ENSRNA049993355-T1	NA	NA	NA	NA	NA	NA	NA
OIW01796	BGIA_MOMCH	76.3	3.09e-19	Glu S.griseus protease inhibitor	NA	NA	NA
MSTRG.21091.1	SRF6_ARATH	834.0	0.0	Protein STRUBBELIG-RECEPTOR FAMILY 6	AT3G14350	SRF7	STRUBBELIG-receptor family 7
OIW01797	ITH5_CUCMA	90.5	5.87e-25	Inhibitor of trypsin and hageman factor	NA	NA	NA
OIW04546	FAB1B_ARATH	2003.0	0.0	1-phosphatidylinositol-3-phosphate 5-kinase FAB1B	AT3G14270	FAB1B	phosphatidylinositol-4-phosphate 5-kinase family protein
MSTRG.16979.2	NA	NA	NA	NA	AT2G19180	AT2G19180
MSTRG.16979.3	NA	NA	NA	NA	AT2G19180	AT2G19180
OIW04547	NA	NA	NA	NA	AT3G14280	AT3G14280	LL-diaminopimelate aminotransferase
MSTRG.25989.1	NFYA1_ARATH	261.0	4.45e-85	Nuclear transcription factor Y subunit A-1	AT3G20910	NF-YA9	nuclear factor Y, subunit A9
OIW01792	CFM3A_ARATH	895.0	0.0	CRM-domain containing factor CFM3A, chloroplastic/mitochondrial {ECO:0000305}	AT3G23070	CFM3A	CRM family member 3A
MSTRG.25119.2	RH38_ARATH	623.0	0.0	DEAD-box ATP-dependent RNA helicase 38	AT3G53110	LOS4	P-loop containing nucleoside triphosphate hydrolases superfamily protein
MSTRG.25119.3	RH38_ARATH	623.0	0.0	DEAD-box ATP-dependent RNA helicase 38	AT3G53110	LOS4	P-loop containing nucleoside triphosphate hydrolases superfamily protein
OIW01793	WDL3_ARATH	241.0	1.64e-75	Protein WVD2-like 3 {ECO:0000305}	AT3G23090	AT3G23090	TPX2 (targeting protein for Xklp2) protein family
MSTRG.19389.1	GDL71_ARATH	362.0	1.44e-123	GDSL esterase/lipase At5g03610	AT5G03600	AT5G03600	SGNH hydrolase-type esterase superfamily protein
MSTRG.5320.1	NA	NA	NA	NA	AT1G65900	AT1G65900	plant/protein
OIW01790	CFM3A_ARATH	238.0	8.91e-71	CRM-domain containing factor CFM3A, chloroplastic/mitochondrial {ECO:0000305}	AT3G23070	CFM3A	CRM family member 3A
MSTRG.20038.2	HSF30_SOLPE	380.0	6.30e-130	Heat shock factor protein HSF30	AT2G26150	HSFA2	heat shock transcription factor A2
OIV92567	CBK1_PNECA	442.0	1.04e-149	Serine/threonine-protein kinase CBK1	AT1G03920	AT1G03920	Protein kinase family protein
OIW01791	SEOB_ARATH	183.0	4.50e-48	Protein SIEVE ELEMENT OCCLUSION B {ECO:0000303|PubMed:20932300}	NA	NA	NA
MSTRG.20038.1	HSF30_SOLPE	178.0	2.76e-53	Heat shock factor protein HSF30	AT2G26150	HSFA2	heat shock transcription factor A2
MSTRG.24709.2	IMPA1_ARATH	799.0	0.0	Importin subunit alpha-1 {ECO:0000305}	NA	NA	NA
MSTRG.23640.1	IPYR4_ARATH	375.0	1.05e-132	Soluble inorganic pyrophosphatase 4 {ECO:0000303|PubMed:15135060}	AT3G53620	PPa4	pyrophosphorylase 4
OIW04548	NA	NA	NA	NA	AT1G53860	AT1G53860	Remorin family protein
MSTRG.12937.1	RS12_HORVU	209.0	1.74e-69	40S ribosomal protein S12	AT1G15930	AT1G15930	Ribosomal protein L7Ae/L30e/S12e/Gadd45 family protein
OIW04549	ALAT2_ARATH	842.0	0.0	Alanine aminotransferase 2, mitochondrial	AT1G17290	AlaAT1	alanine aminotransferas
MSTRG.21185.1	REC1_ARATH	1714.0	0.0	Protein REDUCED CHLOROPLAST COVERAGE 1 {ECO:0000303|PubMed:26862170}	AT1G01320	AT1G01320	Tetratricopeptide repeat (TPR)-like superfamily protein
OIW19796	PABP2_ARATH	815.0	0.0	Polyadenylate-binding protein 2	NA	NA	NA
MSTRG.25869.2	GLTP1_ARATH	167.0	4.98e-53	Glycolipid transfer protein 1 {ECO:0000303|PubMed:16309699}	AT2G33470	GLTP1	glycolipid transfer protein 1
OIW01798	NA	NA	NA	NA	NA	NA	NA
OIV92812	APRR2_ARATH	395.0	5.54e-131	Two-component response regulator-like APRR2	AT4G18020	APRR2	CheY-like two-component responsive regulator family protein
MSTRG.18813.1	GPMA1_ARATH	487.0	3.52e-173	2,3-bisphosphoglycerate-dependent phosphoglycerate mutase 1 {ECO:0000255|HAMAP-Rule:MF_01039}	AT1G78050	PGM	phosphoglycerate/bisphosphoglycerate mutase
MSTRG.7750.1	NA	NA	NA	NA	AT3G23175	AT3G23175	HR-like lesion-inducing protein-like protein
OIW02266	IST1L_DICDI	95.5	1.71e-20	IST1-like protein	AT1G13340	AT1G13340	Regulator of Vps4 activity in the MVB pathway protein
OIW03267	ARAD1_ARATH	256.0	6.44e-79	Probable arabinosyltransferase ARAD1	AT3G45400	AT3G45400	exostosin family protein
OIV92813	TOM2A_ARATH	352.0	8.70e-122	Tobamovirus multiplication protein 2A	AT1G32400	TOM2A	tobamovirus multiplication 2A
MSTRG.11321.1	PSS1_ARATH	727.0	0.0	CDP-diacylglycerol--serine O-phosphatidyltransferase 1	AT1G15110	PSS1	phosphatidyl serine synthase family protein
OIW07088	SRL2_ORYSJ	684.0	0.0	Protein SEMI-ROLLED LEAF 2 {ECO:0000303|PubMed:26873975}	AT5G26850	AT5G26850
MSTRG.9445.1	ATXR2_ARATH	622.0	0.0	Histone-lysine N-methyltransferase ATXR2 {ECO:0000303|PubMed:11691919}	AT3G21820	ATXR2	histone-lysine N-methyltransferase ATXR2
MSTRG.2731.1	PME28_ARATH	266.0	8.54e-79	Putative pectinesterase/pectinesterase inhibitor 28	NA	NA	NA
ENSRNA050028264-T1	NA	NA	NA	NA	NA	NA	NA
MSTRG.14195.1	GUX2_ARATH	729.0	0.0	UDP-glucuronate:xylan alpha-glucuronosyltransferase 2	AT4G33330	PGSIP3	plant glycogenin-like starch initiation protein 3
MSTRG.24335.2	HUAL3_ARATH	357.0	9.48e-103	Protein HUA2-LIKE 3 {ECO:0000303|PubMed:25070081}	AT3G63070	AT3G63070	Tudor/PWWP/MBT domain-containing protein
OIW07084	BH149_ARATH	130.0	2.90e-37	Transcription factor bHLH149	AT1G09250	AT1G09250	basic helix-loop-helix (bHLH) DNA-binding superfamily protein
OIV92810	VSP55_ARATH	189.0	8.56e-62	Vacuolar protein sorting-associated protein 55 homolog	AT1G32410	AT1G32410	Vacuolar protein sorting 55 (VPS55) family protein
OIW07085	NA	NA	NA	NA	NA	NA	NA
OIW07086	PME66_ARATH	287.0	9.01e-95	Probable pectinesterase 66	AT5G26810	AT5G26810	Pectin lyase-like superfamily protein
OIW20362	DF1_ARATH	336.0	7.11e-108	Trihelix transcription factor DF1 {ECO:0000303|PubMed:22735692}	NA	NA	NA
OIV90432	AB22G_ARATH	1049.0	0.0	ABC transporter G family member 22	AT5G06530	ABCG22	ABC-2 type transporter family protein
OIW20360	PP330_ARATH	292.0	1.00e-92	Pentatricopeptide repeat-containing protein At4g21065	AT4G21065	AT4G21065	Tetratricopeptide repeat (TPR)-like superfamily protein
MSTRG.9992.7	SIZ1_ARATH	1121.0	0.0	E3 SUMO-protein ligase SIZ1 {ECO:0000303|PubMed:15894620}	AT5G60410	SIZ1	DNA-binding protein with MIZ/SP-RING zinc finger, PHD-finger and SAP domain-containing protein
OIW20366	RP25L_MOUSE	72.4	7.25e-16	Ribonuclease P protein subunit p25-like protein	NA	NA	NA
OIW20367	LCV2_ARATH	282.0	1.29e-95	Protein LIKE COV 2 {ECO:0000303|PubMed:12668628}	NA	NA	NA
OIW20364	WTR45_ARATH	224.0	3.43e-71	WAT1-related protein At5g64700	AT5G64700	UMAMIT21	nodulin MtN21 /EamA-like transporter family protein
MSTRG.24932.1	PHL2_ARATH	143.0	1.90e-42	Protein PHR1-LIKE 2 {ECO:0000303|PubMed:26586833}	NA	NA	NA
MSTRG.17040.2	MYOB7_ARATH	110.0	7.93e-25	Myosin-binding protein 7 {ECO:0000303|PubMed:23995081}	AT5G57830	AT5G57830	zein-binding protein (Protein of unknown function, DUF593)
OIW20369	PS12A_ARATH	570.0	0.0	26S proteasome non-ATPase regulatory subunit 12 homolog A	AT5G09900	EMB2107	26S proteasome regulatory subunit, putative (RPN5)
MSTRG.24932.2	PHL2_ARATH	124.0	6.43e-33	Protein PHR1-LIKE 2 {ECO:0000303|PubMed:26586833}	NA	NA	NA
OIW07081	NA	NA	NA	NA	AT1G56580	SVB	plant/protein (Protein of unknown function, DUF538)
OIV98061	RS261_ARATH	199.0	1.96e-64	40S ribosomal protein S26-1	NA	NA	NA
OIV98060	RS261_ARATH	141.0	1.30e-42	40S ribosomal protein S26-1	AT3G56340	AT3G56340	Ribosomal protein S26e family protein
OIV98063	NA	NA	NA	NA	NA	NA	NA
OIV98062	TRM1_SACS2	150.0	4.84e-40	tRNA (guanine(26)-N(2))-dimethyltransferase {ECO:0000255|HAMAP-Rule:MF_00290}	AT3G56330	AT3G56330	N2,N2-dimethylguanosine tRNA methyltransferase
OIV98065	MCMBP_ARATH	693.0	0.0	Mini-chromosome maintenance complex-binding protein	AT2G40550	ETG1	E2F target protein 1 (ETG1)
OIV89128	NA	NA	NA	NA	NA	NA	NA
OIV98067	BZP18_ARATH	259.0	2.42e-83	bZIP transcription factor 18 {ECO:0000305}	NA	NA	NA
OIV98066	EXPA8_ARATH	419.0	2.09e-149	Expansin-A8	AT2G40610	EXPA8	expansin A8
OIV98069	NA	NA	NA	NA	AT5G05250	AT5G05250
OIV98068	ATL72_ARATH	192.0	2.03e-61	RING-H2 finger protein ATL72	NA	NA	NA
OIW07083	NA	NA	NA	NA	NA	NA	NA
OIW21184	ADO1_ARATH	694.0	0.0	Adagio protein 1	AT5G57360	ZTL	Galactose oxidase/kelch repeat superfamily protein
MSTRG.303.1	KSG8_ARATH	734.0	0.0	Shaggy-related protein kinase theta	AT4G00720	SK32	shaggy-like protein kinase 32
OIW21187	KCAI_ARATH	755.0	0.0	KIN14B-interacting protein At4g14310	AT4G14310	AT4G14310	Transducin/WD40 repeat-like superfamily protein
MSTRG.6999.1	RS23_FRAAN	285.0	6.35e-100	40S ribosomal protein S23	AT5G02960	AT5G02960	Ribosomal protein S12/S23 family protein
OIV94668	BH025_ARATH	115.0	8.48e-29	Transcription factor bHLH25	AT2G22750	AT2G22750	basic helix-loop-helix (bHLH) DNA-binding superfamily protein
OIV92816	LOL1_ARATH	220.0	1.05e-73	Protein LOL1	AT1G32540	LOL1	lsd one like 1
OIW21189	E13B_WHEAT	100.0	2.29e-25	Glucan endo-1,3-beta-glucosidase	AT2G43660	AT2G43660	Carbohydrate-binding X8 domain superfamily protein
MSTRG.17076.1	NA	NA	NA	NA	NA	NA	NA
OIW21188	NA	NA	NA	NA	NA	NA	NA
MSTRG.1100.3	NA	NA	NA	NA	AT5G55940	emb2731	Uncharacterized protein family (UPF0172)
ENSRNA049994710-T1	NA	NA	NA	NA	NA	NA	NA
MSTRG.5308.4	NPHP3_XENLA	80.5	1.68e-14	Nephrocystin-3	NA	NA	NA
MSTRG.5308.3	NPHP3_XENLA	80.5	1.68e-14	Nephrocystin-3	NA	NA	NA
MSTRG.1686.1	RS12_HORVU	204.0	4.38e-67	40S ribosomal protein S12	AT1G15930	AT1G15930	Ribosomal protein L7Ae/L30e/S12e/Gadd45 family protein
MSTRG.5308.1	NPHP3_XENLA	80.5	1.68e-14	Nephrocystin-3	NA	NA	NA
ENSRNA049993838-T1	NA	NA	NA	NA	NA	NA	NA
MSTRG.24150.1	RQL4A_ARATH	1333.0	0.0	ATP-dependent DNA helicase Q-like 4A	AT1G10930	RECQ4A	DNA helicase (RECQl4A)
ENSRNA049759470-T1	NA	NA	NA	NA	NA	NA	NA
OIV90286	SUV3L_ARATH	1025.0	0.0	DExH-box ATP-dependent RNA helicase DExH18, mitochondrial {ECO:0000305}	AT5G39840	AT5G39840	ATP-dependent RNA helicase
OIW16608	PHSC_ARATH	677.0	0.0	Probable polyamine transporter At3g13620	AT3G13620	PUT4	Amino acid permease family protein
OIW16609	NA	NA	NA	NA	AT1G14680	AT1G14680	early endosome antigen
MSTRG.2282.5	ATB16_ARATH	164.0	1.06e-50	Homeobox-leucine zipper protein ATHB-16	NA	NA	NA
MSTRG.2282.4	ATB16_ARATH	229.0	6.39e-73	Homeobox-leucine zipper protein ATHB-16	NA	NA	NA
OIW16606	NA	NA	NA	NA	NA	NA	NA
OIW16607	PHSC_ARATH	677.0	0.0	Probable polyamine transporter At3g13620	AT3G13620	PUT4	Amino acid permease family protein
MSTRG.2282.1	NA	NA	NA	NA	NA	NA	NA
OIW16601	FBW2_ARATH	330.0	4.99e-112	F-box protein FBW2	AT4G08980	FBW2	F-BOX WITH WD-40 2
OIW16602	AROG_SOLLC	913.0	0.0	Phospho-2-dehydro-3-deoxyheptonate aldolase 2, chloroplastic	AT1G22410	AT1G22410	Class-II DAHP synthetase family protein
MSTRG.2282.2	ATB16_ARATH	209.0	1.79e-60	Homeobox-leucine zipper protein ATHB-16	NA	NA	NA
OIW20368	EF114_ARATH	122.0	1.77e-31	Ethylene-responsive transcription factor ERF114 {ECO:0000303|PubMed:16407444}	AT1G43160	RAP2.6	related to AP2 6
MSTRG.26395.1	NIN1_ORYSJ	711.0	0.0	Neutral/alkaline invertase 1, mitochondrial {ECO:0000305}	AT3G06500	A/N-InvC	Plant neutral invertase family protein
MSTRG.5555.2	UPL5_ARATH	735.0	0.0	E3 ubiquitin-protein ligase UPL5	AT4G12570	UPL5	ubiquitin protein ligase 5
OIV92814	NAC71_ARATH	311.0	1.62e-105	NAC domain-containing protein 71 {ECO:0000303|PubMed:15029955}	AT4G17980	NAC071	NAC domain containing protein 71
MSTRG.5555.1	UPL5_ARATH	735.0	0.0	E3 ubiquitin-protein ligase UPL5	AT4G12570	UPL5	ubiquitin protein ligase 5
MSTRG.2303.3	VIP4_ARATH	273.0	6.03e-86	Protein LEO1 homolog {ECO:0000305}	AT5G61150	VIP4	leo1-like family protein
MSTRG.2303.2	VIP4_ARATH	407.0	2.22e-136	Protein LEO1 homolog {ECO:0000305}	AT5G61150	VIP4	leo1-like family protein
MSTRG.7648.1	GRF4_ARATH	275.0	1.69e-88	Growth-regulating factor 4	AT2G36400	GRF3	growth-regulating factor 3
MSTRG.6632.1	NA	NA	NA	NA	AT1G71780	AT1G71780	WD repeat protein
MSTRG.13105.1	SBH1_ARATH	298.0	6.10e-103	Sphinganine C4-monooxygenase 1	AT1G69640	SBH1	sphingoid base hydroxylase 1
MSTRG.5400.4	GOGC6_ARATH	689.0	0.0	Golgin candidate 6	AT3G27530	GC6	golgin Putative 6
OIV90289	HAT5_ARATH	263.0	3.47e-87	Homeobox-leucine zipper protein HAT5	AT3G01470	HB-1	homeobox 1
OIV92815	ALMTC_ARATH	609.0	0.0	Aluminum-activated malate transporter 12	NA	NA	NA
MSTRG.5400.1	GOGC6_ARATH	1182.0	0.0	Golgin candidate 6	AT3G27530	GC6	golgin Putative 6
MSTRG.5400.2	GOGC6_ARATH	476.0	1.34e-159	Golgin candidate 6	AT3G27530	GC6	golgin Putative 6
MSTRG.5400.3	GOGC6_ARATH	945.0	0.0	Golgin candidate 6	AT3G27530	GC6	golgin Putative 6
OIW08470	E2FB_ARATH	412.0	9.71e-140	Transcription factor E2FB	AT5G22220	E2F1	E2F transcription factor 1
OIW08471	F210B_HUMAN	58.9	8.10e-10	Protein FAM210B, mitochondrial {ECO:0000305}	AT2G27290	AT2G27290	FAM210B-like protein, putative (DUF1279)
OIW08472	OFP6_ARATH	85.1	6.27e-20	Transcription repressor OFP6	AT5G22240	OFP10	Ovate family protein
OIW08473	CAF1I_ARATH	352.0	3.28e-121	Probable CCR4-associated factor 1 homolog 9	AT1G27890	AT1G27890	Polynucleotidyl transferase, ribonuclease H-like superfamily protein
OIW08474	NRL4A_LUPAN	718.0	0.0	Bifunctional nitrilase/nitrile hydratase NIT4A	AT5G22300	NIT4	nitrilase 4
OIW08475	Y5162_ARATH	119.0	5.11e-27	Uncharacterized protein At5g41620	AT5G22310	AT5G22310	trichohyalin-like protein
OIW08476	PSAO_ARATH	150.0	6.64e-47	Photosystem I subunit O	AT1G08380	PSAO	photosystem I subunit O
OIW08477	FB119_ARATH	265.0	5.55e-86	F-box protein At2g27310	AT2G27310	AT2G27310	F-box family protein
MSTRG.8855.1	HEN2_ARATH	1623.0	0.0	DExH-box ATP-dependent RNA helicase DExH10 {ECO:0000305}	AT2G06990	HEN2	RNA helicase, ATP-dependent, SK12/DOB1 protein
OIW08479	GGLO6_ARATH	818.0	0.0	Probable L-gulonolactone oxidase 6 {ECO:0000303|PubMed:20622436}	NA	NA	NA
OIW21019	P24D9_ARATH	202.0	2.61e-65	Transmembrane emp24 domain-containing protein p24delta9	AT1G69460	AT1G69460	emp24/gp25L/p24 family/GOLD family protein
ENSRNA050031018-T1	NA	NA	NA	NA	NA	NA	NA
MSTRG.19643.3	NA	NA	NA	NA	AT5G63050	EMB2759	embryo defective 2759
MSTRG.19643.2	NA	NA	NA	NA	AT5G63050	EMB2759	embryo defective 2759
MSTRG.19643.1	NA	NA	NA	NA	AT5G63050	EMB2759	embryo defective 2759
MSTRG.23768.3	TI222_ARATH	61.2	1.01e-11	Chloroplastic import inner membrane translocase subunit TIM22-2	AT5G55510	AT5G55510	Mitochondrial import inner membrane translocase subunit Tim17/Tim22/Tim23 family protein
OIV98445	LMD2A_DICDI	185.0	2.19e-48	LMBR1 domain-containing protein 2 homolog A	AT5G65290	AT5G65290	LMBR1-like membrane protein
MSTRG.7059.1	DRL29_ARATH	417.0	1.42e-137	Probable disease resistance protein At4g33300	AT1G33560	ADR1	Disease resistance protein (CC-NBS-LRR class) family
OIW04408	EPFL6_ARATH	102.0	1.28e-28	EPIDERMAL PATTERNING FACTOR-like protein 6 {ECO:0000303|PubMed:19435754}	AT2G30370	CHAL	allergen-like protein
ENSRNA049993100-T1	NA	NA	NA	NA	NA	NA	NA
MSTRG.23768.1	TI222_ARATH	252.0	1.83e-84	Chloroplastic import inner membrane translocase subunit TIM22-2	AT5G55510	AT5G55510	Mitochondrial import inner membrane translocase subunit Tim17/Tim22/Tim23 family protein
OIW01898	LAMT_CATRO	278.0	1.41e-90	Loganic acid O-methyltransferase {ECO:0000303|PubMed:24104568, ECO:0000303|PubMed:29399933}	AT1G68040	AT1G68040	S-adenosyl-L-methionine-dependent methyltransferases superfamily protein
MSTRG.20326.2	L18A_LUPLU	246.0	6.59e-84	Protein LlR18A	NA	NA	NA
MSTRG.2175.1	ACFR3_ARATH	262.0	1.94e-88	Probable transmembrane ascorbate ferrireductase 3	AT3G18270	CYP77A5P	cytochrome P450, family 77, subfamily A, polypeptide 5 pseudo
ENSRNA050030971-T1	NA	NA	NA	NA	NA	NA	NA
MSTRG.26333.1	TOP1B_ARATH	915.0	0.0	DNA topoisomerase 1 beta {ECO:0000305}	AT5G55300	TOP1ALPHA	DNA topoisomerase I alpha
MSTRG.26333.2	TOP1B_ARATH	425.0	1.54e-136	DNA topoisomerase 1 beta {ECO:0000305}	AT5G55300	TOP1ALPHA	DNA topoisomerase I alpha
MSTRG.25431.1	SKL1_ARATH	265.0	1.23e-87	Probable inactive shikimate kinase like 1, chloroplastic	AT3G26900	SKL1	shikimate kinase like 1
MSTRG.25431.3	SKL1_ARATH	261.0	3.80e-86	Probable inactive shikimate kinase like 1, chloroplastic	AT3G26900	SKL1	shikimate kinase like 1
MSTRG.25431.2	SKL1_ARATH	260.0	2.17e-85	Probable inactive shikimate kinase like 1, chloroplastic	AT3G26900	SKL1	shikimate kinase like 1
MSTRG.12605.1	Y1490_ARATH	480.0	1.77e-163	Hypothetical protein At1g04090	NA	NA	NA
MSTRG.16902.1	CIPK1_ARATH	594.0	0.0	CBL-interacting serine/threonine-protein kinase 1	AT1G48260	CIPK17	CBL-interacting protein kinase 17
OIW01187	ZW2_ARATH	129.0	1.23e-35	Protein ZW2 {ECO:0000303|PubMed:10548732}	NA	NA	NA
MSTRG.20931.1	PT317_ARATH	533.0	0.0	Probable sugar phosphate/phosphate translocator At3g17430	NA	NA	NA
MSTRG.15778.1	BZP50_ORYSJ	135.0	2.06e-36	bZIP transcription factor 50 {ECO:0000303|PubMed:18065552}	AT1G42990	BZIP60	basic region/leucine zipper motif 60
ENSRNA050031185-T1	NA	NA	NA	NA	NA	NA	NA
MSTRG.25403.1	PUP21_ARATH	379.0	2.76e-129	Purine permease 21 {ECO:0000303|PubMed:27701112}	AT4G18197	PUP7	purine permease 7
OIW01185	CDPKD_ARATH	946.0	0.0	Calcium-dependent protein kinase 13	AT3G51850	CPK13	calcium-dependent protein kinase 13
OIW10529	GATL9_ARATH	571.0	0.0	Probable galacturonosyltransferase-like 9	AT1G24170	LGT9	Nucleotide-diphospho-sugar transferases superfamily protein
OIW10528	ODPA_PEA	710.0	0.0	Pyruvate dehydrogenase E1 component subunit alpha, mitochondrial	AT1G59900	E1 ALPHA	pyruvate dehydrogenase complex E1 alpha subunit
OIW10527	ISE2_ARATH	1576.0	0.0	DExH-box ATP-dependent RNA helicase DExH15 chloroplastic {ECO:0000305}	AT1G70070	EMB25	DEAD/DEAH box helicase
OIW10526	SNL4_ARATH	1437.0	0.0	Paired amphipathic helix protein Sin3-like 4	AT5G15025	AT5G15025	paired amphipathic helix Sin3-like protein
OIW10525	SNL4_ARATH	378.0	3.81e-110	Paired amphipathic helix protein Sin3-like 4	AT5G15025	AT5G15025	paired amphipathic helix Sin3-like protein
OIW10524	NA	NA	NA	NA	NA	NA	NA
OIW10523	TORL4_ARATH	506.0	1.73e-170	TORTIFOLIA1-like protein 4 {ECO:0000303|PubMed:15324671}	AT1G27210	AT1G27210	ARM repeat superfamily protein
OIW10522	KUA1_ARATH	191.0	2.68e-57	Transcription factor KUA1 {ECO:0000303|PubMed:24806884}	NA	NA	NA
OIW10521	NA	NA	NA	NA	AT1G69980	AT1G69980	structural polyprotein
OIW10520	PP2A_HEVBR	612.0	0.0	Serine/threonine-protein phosphatase PP2A catalytic subunit	AT1G59830	PP2A-1	protein phosphatase 2A-2
OIW18732	NA	NA	NA	NA	AT4G29790	AT4G29790	serine/arginine repetitive matrix protein
OIW18733	P2C16_ARATH	412.0	2.14e-138	Protein phosphatase 2C 16	AT4G26080	ABI1	Protein phosphatase 2C family protein
OIW18730	GLYI4_ARATH	63.2	7.90e-12	Glyoxylase I 4 {ECO:0000303|PubMed:30483284, ECO:0000303|PubMed:31652571}	AT5G57040	AT5G57040	Lactoylglutathione lyase / glyoxalase I family protein
OIW18731	CBK1_PNECA	400.0	1.01e-134	Serine/threonine-protein kinase CBK1	AT2G19400	AT2G19400	AGC (cAMP-dependent, cGMP-dependent and protein kinase C) kinase family protein
OIW18736	THRC_SOLTU	848.0	0.0	Threonine synthase, chloroplastic	AT4G29840	MTO2	Pyridoxal-5'-phosphate-dependent enzyme family protein
OIW18737	MYO17_ARATH	2588.0	0.0	Myosin-17	AT5G20490	XIK	myosin family protein with Dil
OIW18734	M2K2_ARATH	530.0	0.0	Mitogen-activated protein kinase kinase 2	AT4G26070	MEK1	MAP kinase/ ERK kinase 1
OIW18735	UBA1C_ARATH	146.0	1.91e-38	UBP1-associated proteins 1C	AT2G19385	AT2G19385	zinc ion binding protein
MSTRG.8574.2	PDCB3_ARATH	124.0	1.48e-35	PLASMODESMATA CALLOSE-BINDING PROTEIN 3	AT2G03505	AT2G03505	Carbohydrate-binding X8 domain superfamily protein
OIW18738	PMIR1_ARATH	609.0	0.0	Protein PLASTID MOVEMENT IMPAIRED 1-RELATED 1 {ECO:0000303|PubMed:26324877}	AT5G20610	AT5G20610	EEIG1/EHBP1 protein amino-terminal domain protein
OIW18739	ALFL5_ARATH	365.0	1.15e-127	PHD finger protein ALFIN-LIKE 5	AT3G42790	AL3	alfin-like 3
MSTRG.5741.2	CMTA2_ARATH	1014.0	0.0	Calmodulin-binding transcription activator 2 {ECO:0000303|PubMed:11925432}	AT5G09410	EICBP.B	ethylene induced calmodulin binding protein
MSTRG.5741.3	CMTA2_ARATH	1014.0	0.0	Calmodulin-binding transcription activator 2 {ECO:0000303|PubMed:11925432}	AT5G09410	EICBP.B	ethylene induced calmodulin binding protein
MSTRG.5741.1	CMTA2_ARATH	852.0	0.0	Calmodulin-binding transcription activator 2 {ECO:0000303|PubMed:11925432}	AT5G09410	EICBP.B	ethylene induced calmodulin binding protein
MSTRG.16352.1	NA	NA	NA	NA	AT5G02020	SIS	E3 ubiquitin-protein ligase RLIM-like protein
MSTRG.16352.2	NA	NA	NA	NA	AT5G02020	SIS	E3 ubiquitin-protein ligase RLIM-like protein
MSTRG.24281.2	TET6_ARATH	359.0	1.59e-124	Tetraspanin-6	AT3G12090	TET6	tetraspanin6
MSTRG.9414.4	R10A_ORYSJ	366.0	1.72e-129	60S ribosomal protein L10a {ECO:0000303|PubMed:21205822}	AT5G22440	AT5G22440	Ribosomal protein L1p/L10e family
MSTRG.17452.1	SFH3_ARATH	561.0	0.0	Phosphatidylinositol/phosphatidylcholine transfer protein SFH3	AT2G21540	SFH3	SEC14-like 3
MSTRG.17452.3	CS2_COFCA	306.0	1.16e-100	Probable caffeine synthase MTL2 {ECO:0000305}	AT2G21540	SFH3	SEC14-like 3
MSTRG.9414.2	R10A_ORYSJ	209.0	1.31e-68	60S ribosomal protein L10a {ECO:0000303|PubMed:21205822}	AT5G22440	AT5G22440	Ribosomal protein L1p/L10e family
OIW10295	PKS1_ARATH	129.0	5.84e-32	Protein PHYTOCHROME KINASE SUBSTRATE 1	AT2G02950	PKS1	phytochrome kinase substrate 1
OIW10294	PMT2_ARATH	1038.0	0.0	Probable methyltransferase PMT2	AT1G26850	AT1G26850	S-adenosyl-L-methionine-dependent methyltransferases superfamily protein
OIW10297	CUL3B_ARATH	114.0	2.41e-30	Cullin-3B	NA	NA	NA
OIW10296	MUC70_ARATH	223.0	4.33e-66	Probable hexosyltransferase MUCI70 {ECO:0000305}	AT2G02910	AT2G02910	transmembrane protein (DUF616)
OIW10291	RL34_PEA	230.0	7.48e-79	60S ribosomal protein L34	AT1G26880	AT1G26880	Ribosomal protein L34e superfamily protein
MSTRG.1112.1	ARF1_BRARP	353.0	1.19e-125	ADP-ribosylation factor 1	NA	NA	NA
OIW10293	MROQ_STAA3	52.8	9.69e-07	Membrane-embedded CAAX protease MroQ	AT1G14270	AT1G14270	CAAX amino terminal protease family protein
OIW10292	FEZ_ARATH	341.0	1.76e-113	Protein FEZ	NA	NA	NA
OIW10299	SLD2_ARATH	719.0	0.0	Delta(8)-fatty-acid desaturase 2	AT3G61580	SLD1	Fatty acid/sphingolipid desaturase
OIW10298	CUL3A_ARATH	1170.0	0.0	Cullin-3A	AT1G69670	CUL3B	cullin 3B
OIV93643	SPA2_ARATH	915.0	0.0	Protein SPA1-RELATED 2	AT4G11110	SPA2	SPA1-related 2
MSTRG.16107.1	NA	NA	NA	NA	NA	NA	NA
MSTRG.26983.1	HIP39_ARATH	125.0	3.67e-36	Heavy metal-associated isoprenylated plant protein 39 {ECO:0000303|PubMed:21072340, ECO:0000303|PubMed:23368984}	NA	NA	NA
MSTRG.1585.1	RGGB_ARATH	259.0	5.20e-83	RGG repeats nuclear RNA binding protein B {ECO:0000303|PubMed:11905967}	AT4G17520	AT4G17520	Hyaluronan / mRNA binding family
MSTRG.6267.1	D27_MEDTR	127.0	2.23e-34	Beta-carotene isomerase D27, chloroplastic {ECO:0000305}	AT4G01995	AT4G01995	beta-carotene isomerase D27
MSTRG.3194.1	RRT4_ARATH	747.0	0.0	Rhamnogalacturonan I rhamnosyltransferase 1 {ECO:0000303|PubMed:30082766}	AT2G03280	AT2G03280	O-fucosyltransferase family protein
MSTRG.3194.2	RRT4_ARATH	723.0	0.0	Rhamnogalacturonan I rhamnosyltransferase 1 {ECO:0000303|PubMed:30082766}	AT2G03280	AT2G03280	O-fucosyltransferase family protein
OIW18198	NA	NA	NA	NA	AT5G09960	AT5G09960	sorbin/SH3 domain protein
OIW18199	SK_SOLLC	333.0	1.16e-113	Shikimate kinase, chloroplastic	AT2G21940	SK1	shikimate kinase 1
OIW18196	RAB7_SOYBN	304.0	2.88e-105	Ras-related protein Rab7	AT5G39620	RABG1	RAB GTPase homolog G1
OIW18197	LIIP1_ARATH	463.0	8.71e-160	Small GTPase LIP1 {ECO:0000303|PubMed:17683937}	AT5G64813	2024-07-01	Ras-related small GTP-binding family protein
OIW18194	ATP7_ARATH	304.0	1.61e-104	Probable ATP synthase 24 kDa subunit, mitochondrial	AT2G21870	MGP1	MALE GAMETOPHYTE DEFECTIVE 1
OIW18195	ISCAP_ARATH	223.0	8.22e-74	Iron-sulfur assembly protein IscA, chloroplastic	AT1G10500	CPISCA	chloroplast-localized ISCA-like protein
OIW18192	WRK13_ARATH	185.0	1.02e-56	Probable WRKY transcription factor 13	AT4G39410	WRKY13	WRKY DNA-binding protein 13
MSTRG.943.1	MIS12_ARATH	192.0	2.09e-60	Protein MIS12 homolog {ECO:0000305}	AT5G35520	MIS12	minichromosome instability 12 (mis12)-like protein
OIW18190	TKI1_ARATH	142.0	1.12e-34	TSL-kinase interacting protein 1	AT4G39380	AT4G39380	TSL-kinase interacting-like protein
OIW18191	HSFA1_ORYSJ	280.0	1.01e-87	Heat stress transcription factor A-1	AT3G02990	HSFA1E	heat shock transcription factor A1E
OIV99427	ARI8_ARATH	840.0	0.0	Probable E3 ubiquitin-protein ligase ARI8	AT1G05890	ARI5	RING/U-box superfamily protein
OIW21488	CAR4_ARATH	262.0	1.57e-89	Protein C2-DOMAIN ABA-RELATED 4 {ECO:0000303|PubMed:25465408}	NA	NA	NA
MSTRG.4401.2	ACR6_ARATH	416.0	2.74e-144	ACT domain-containing protein ACR6 {ECO:0000305}	AT3G01990	ACR6	ACT domain repeat 6
MSTRG.4401.3	ACR6_ARATH	416.0	2.18e-144	ACT domain-containing protein ACR6 {ECO:0000305}	AT3G01990	ACR6	ACT domain repeat 6
MSTRG.11698.1	CDA7L_MOUSE	71.6	4.19e-12	Cell division cycle-associated 7-like protein	NA	NA	NA
MSTRG.4401.1	ACR6_ARATH	416.0	3.17e-144	ACT domain-containing protein ACR6 {ECO:0000305}	AT3G01990	ACR6	ACT domain repeat 6
MSTRG.11698.6	CDA7L_MOUSE	71.6	4.28e-12	Cell division cycle-associated 7-like protein	NA	NA	NA
MSTRG.4401.4	ACR6_ARATH	416.0	2.74e-144	ACT domain-containing protein ACR6 {ECO:0000305}	AT3G01990	ACR6	ACT domain repeat 6
MSTRG.11698.4	CDA7L_MOUSE	71.6	4.19e-12	Cell division cycle-associated 7-like protein	NA	NA	NA
MSTRG.2121.2	CSI1_ARATH	3341.0	0.0	Protein CELLULOSE SYNTHASE INTERACTIVE 1 {ECO:0000303|PubMed:20616083}	AT2G22125	CSI1	binding protein
MSTRG.2121.1	CSI1_ARATH	3363.0	0.0	Protein CELLULOSE SYNTHASE INTERACTIVE 1 {ECO:0000303|PubMed:20616083}	AT2G22125	CSI1	binding protein
MSTRG.11698.8	CDA7L_HUMAN	108.0	5.54e-24	Cell division cycle-associated 7-like protein	NA	NA	NA
OIV90076	METE_CATRO	1412.0	0.0	5-methyltetrahydropteroyltriglutamate--homocysteine methyltransferase	AT3G03780	MS2	methionine synthase 2
OIV90077	VPY_MEDTR	618.0	0.0	Protein VAPYRIN {ECO:0000303|PubMed:19912567}	AT4G26120	AT4G26120	Ankyrin repeat family protein / BTB/POZ domain-containing protein
OIV90074	FTIP7_ORYSJ	765.0	0.0	FT-interacting protein 7 {ECO:0000303|PubMed:29915329}	AT5G17980	AT5G17980	C2 calcium/lipid-binding plant phosphoribosyltransferase family protein
OIV90075	DRB4_ARATH	174.0	3.05e-49	Double-stranded RNA-binding protein 4	AT3G62800	DRB4	double-stranded-RNA-binding protein 4
OIV90072	BGH3B_BACO1	291.0	2.94e-87	Beta-glucosidase BoGH3B	NA	NA	NA
OIV90073	BGH3B_BACO1	306.0	6.86e-93	Beta-glucosidase BoGH3B	NA	NA	NA
OIV90070	ERN1_LOTJA	325.0	6.12e-112	Ethylene-responsive transcription factor ERN1 {ECO:0000305}	NA	NA	NA
OIV90071	SY131_ARATH	418.0	6.70e-147	Putative syntaxin-131	AT5G08080	SYP132	syntaxin of plants 132
OIV97390	PTR18_ARATH	504.0	1.14e-173	Protein NRT1/ PTR FAMILY 3.1	NA	NA	NA
OIV90078	SRC1_SOYBN	65.1	3.98e-14	Protein SRC1 {ECO:0000305}	NA	NA	NA
OIV90079	RP6L2_ARATH	879.0	0.0	Protein RRP6-like 2 {ECO:0000303|PubMed:18285452}	AT1G54440	AT1G54440	Polynucleotidyl transferase, ribonuclease H fold protein with HRDC domain-containing protein
OIV94946	CYC_CUCMA	213.0	3.06e-72	Cytochrome c	AT1G22840	CYTC-1	CYTOCHROME C-1
OIV94947	FKB53_ARATH	347.0	9.10e-114	Peptidyl-prolyl cis-trans isomerase FKBP53	AT4G25340	FKBP53	FK506 BINDING PROTEIN 53
OIV94944	HXK3_ARATH	684.0	0.0	Hexokinase-3	AT1G50460	HKL1	hexokinase-like 1
OIV94945	PPME1_BOVIN	298.0	2.31e-98	Protein phosphatase methylesterase 1	AT4G10050	AT4G10050	esterase/lipase/thioesterase family protein
OIV94942	UBC19_ARATH	257.0	3.17e-87	Ubiquitin-conjugating enzyme E2 19	AT3G20060	UBC19	ubiquitin-conjugating enzyme19
OIV94943	THUM1_MOUSE	110.0	1.49e-25	THUMP domain-containing protein 1	AT5G12410	AT5G12410	THUMP domain-containing protein
OIV94940	SCL3_ARATH	576.0	0.0	Scarecrow-like protein 3 {ECO:0000303|PubMed:10341448}	AT1G50420	SCL3	scarecrow-like 3
MSTRG.9813.1	NUCL2_ORYSJ	276.0	3.55e-82	Nucleolin 2	NA	NA	NA
MSTRG.6277.1	PLIP2_ARATH	714.0	0.0	Phospholipase A1 PLIP2, chloroplastic {ECO:0000305}	AT3G62590	AT3G62590	alpha/beta-Hydrolases superfamily protein
ENSRNA050030939-T1	NA	NA	NA	NA	NA	NA	NA
MSTRG.24742.3	ERCC1_ARATH	401.0	3.99e-139	DNA excision repair protein ERCC-1	AT3G05210	ERCC1	nucleotide repair protein
MSTRG.9813.2	NUCL2_ORYSJ	275.0	2.18e-81	Nucleolin 2	NA	NA	NA
OIV94948	NA	NA	NA	NA	NA	NA	NA
OIV94949	ERF20_ARATH	131.0	1.96e-38	Ethylene-responsive transcription factor ERF020	AT1G22810	AT1G22810	Integrase-type DNA-binding superfamily protein
OIV96896	ZUP1_RAT	148.0	1.60e-38	Zinc finger-containing ubiquitin peptidase 1 {ECO:0000305}	AT5G24680	AT5G24680	Peptidase C78, ubiquitin fold modifier-specific peptidase 1/ 2
OIV96897	LSU2_ARATH	79.3	2.14e-19	Protein RESPONSE TO LOW SULFUR 2 {ECO:0000303|PubMed:25628631}	AT5G24660	LSU2	response to low sulfur 2
OIV96894	CIP7_ARATH	77.8	4.38e-13	COP1-interacting protein 7 {ECO:0000303|PubMed:9668129}	NA	NA	NA
OIV99425	LOX21_SOLTU	1182.0	0.0	Linoleate 13S-lipoxygenase 2-1, chloroplastic {ECO:0000303|PubMed:8702864}	AT3G45140	LOX2	lipoxygenase 2
OIV96892	C14A1_ARATH	644.0	0.0	Cytochrome P450 714A1	AT5G24910	CYP714A1	cytochrome P450, family 714, subfamily A, polypeptide 1
OIV96893	NA	NA	NA	NA	NA	NA	NA
OIV96890	ABH52_CAEEL	67.8	6.91e-11	Abhydrolase domain-containing protein abhd-5.2 {ECO:0000305}	AT3G10840	AT3G10840	alpha/beta-Hydrolases superfamily protein
OIV96891	NA	NA	NA	NA	AT2G40815	AT2G40815	Calcium-dependent lipid-binding (CaLB domain) family protein
MSTRG.23888.1	PHL7_ARATH	341.0	2.64e-116	Myb family transcription factor PHL7 {ECO:0000305}	NA	NA	NA
MSTRG.16100.2	CSN7_ARATH	369.0	2.30e-129	COP9 signalosome complex subunit 7	AT1G02090	FUS5	Proteasome component (PCI) domain protein
ENSRNA049759106-T1	NA	NA	NA	NA	NA	NA	NA
OIV96898	NA	NA	NA	NA	NA	NA	NA
OIV96899	HP302_ARATH	292.0	4.29e-98	Chloroplastic import inner membrane translocase subunit HP30-2 {ECO:0000305}	AT5G24650	AT5G24650	Mitochondrial import inner membrane translocase subunit Tim17/Tim22/Tim23 family protein
OIV97767	BC10_ORYSJ	147.0	2.01e-40	Glycosyltransferase BC10 {ECO:0000305}	AT4G31350	AT4G31350	Core-2/I-branching beta-1,6-N-acetylglucosaminyltransferase family protein
OIV97766	Y2433_ARATH	413.0	4.57e-142	Uncharacterized protein At2g24330	AT2G24330	AT2G24330	integral membrane metal-binding family protein (DUF2296)
OIV97765	SRRM2_MOUSE	93.6	3.49e-18	Serine/arginine repetitive matrix protein 2	AT3G49601	AT3G49601	pre-mRNA-splicing factor
OIV97764	ANM15_ARATH	748.0	0.0	Protein arginine N-methyltransferase 1.5	AT4G31120	SKB1	SHK1 binding protein 1
OIV97763	ANM15_ARATH	128.0	4.43e-35	Protein arginine N-methyltransferase 1.5	NA	NA	NA
OIV97762	DCAF1_ARATH	1839.0	0.0	DDB1- and CUL4-associated factor homolog 1	AT4G31140	AT4G31140	O-Glycosyl hydrolases family 17 protein
OIV97761	DDR4_ARATH	180.0	1.49e-49	DDT domain-containing protein DDR4 {ECO:0000305}	AT5G25580	AT5G25580
OIV97760	Y6689_DICDI	182.0	1.74e-44	Protein DDB_G0276689	AT2G25730	AT2G25730	zinc finger FYVE domain protein
OIV90384	CASP1_VIGUN	275.0	4.06e-94	Casparian strip membrane protein 1	AT3G11550	CASP2	Uncharacterized protein family (UPF0497)
OIV90385	SNX1_ARATH	563.0	0.0	Sorting nexin 1	AT5G06140	SNX1	sorting nexin 1
MSTRG.24508.1	RTNLK_ARATH	218.0	1.26e-71	Reticulon-like protein B11	AT4G34230	CAD5	cinnamyl alcohol dehydrogenase 5
OIV90387	INV1_DAUCA	746.0	0.0	Beta-fructofuranosidase, insoluble isoenzyme 1	AT3G52600	CWINV2	cell wall invertase 2
OIV90380	NA	NA	NA	NA	NA	NA	NA
OIV90381	NA	NA	NA	NA	NA	NA	NA
OIV97769	NA	NA	NA	NA	AT4G31410	AT4G31410	E3 ubiquitin-protein ligase, putative (DUF1644)
OIV97768	NA	NA	NA	NA	AT4G31360	AT4G31360	selenium binding protein
OIV99422	JMJ30_ARATH	572.0	0.0	Lysine-specific demethylase JMJ30 {ECO:0000303|PubMed:18713399}	AT3G20810	JMJD5	2-oxoglutarate (2OG) and Fe(II)-dependent oxygenase superfamily protein
OIV94498	SMR6_ARATH	91.7	3.49e-24	Cyclin-dependent protein kinase inhibitor SMR6 {ECO:0000303|PubMed:20706207, ECO:0000303|PubMed:24399300, ECO:0000303|PubMed:26546445}	AT1G60783	AT1G60783	cyclin-dependent kinase inhibitor SMR2-like protein
OIV94499	GGT2_ARATH	883.0	0.0	Glutamate--glyoxylate aminotransferase 2	AT1G70580	AOAT2	alanine-2-oxoglutarate aminotransferase 2
OIV94494	AB26B_ARATH	964.0	0.0	ABC transporter B family member 26, chloroplastic	NA	NA	NA
OIV94495	R27A3_ARATH	266.0	2.60e-92	60S ribosomal protein L27a-3	AT1G12960	AT1G12960	Ribosomal protein L18e/L15 superfamily protein
OIV94496	NA	NA	NA	NA	AT3G26600	ARO4	armadillo repeat only 4
OIV94497	FB84_ARATH	381.0	2.15e-131	F-box protein At1g70590	AT1G70590	AT1G70590	F-box family protein
OIV94490	GEM_ARATH	303.0	2.79e-102	GLABRA2 expression modulator	AT2G22475	GEM	GRAM domain family protein
OIV94491	NA	NA	NA	NA	NA	NA	NA
OIV94492	NA	NA	NA	NA	AT1G67910	AT1G67910
MSTRG.13268.1	UBC34_ARATH	361.0	2.75e-119	Ubiquitin-conjugating enzyme E2 34	AT1G53800	AT1G53800	muscle M-line assembly protein
OIV92917	RPOA_PHAAN	338.0	1.66e-114	DNA-directed RNA polymerase subunit alpha {ECO:0000255|HAMAP-Rule:MF_00059}	ATCG00740	rpoA
MSTRG.27109.1	RL23_ARATH	279.0	1.70e-97	60S ribosomal protein L23	AT5G43990	SUVR2	SET-domain containing protein lysine methyltransferase family protein
MSTRG.24848.1	SBDS_MOUSE	236.0	2.80e-75	Ribosome maturation protein SBDS	AT1G43860	AT1G43860	sequence-specific DNA binding transcription factor
MSTRG.10033.1	ASP36_ARATH	246.0	1.64e-76	Aspartic proteinase 36 {ECO:0000303|PubMed:27872247}	AT3G42550	AT3G42550	Eukaryotic aspartyl protease family protein
ENSRNA050030750-T1	NA	NA	NA	NA	NA	NA	NA
MSTRG.9262.2	ZIFL1_ARATH	560.0	0.0	Protein ZINC INDUCED FACILITATOR-LIKE 1	AT5G13740	ZIF1	zinc induced facilitator 1
MSTRG.9262.1	ZIFL1_ARATH	560.0	0.0	Protein ZINC INDUCED FACILITATOR-LIKE 1	AT5G13740	ZIF1	zinc induced facilitator 1
MSTRG.19488.1	PPA27_ARATH	780.0	0.0	Probable inactive purple acid phosphatase 27	NA	NA	NA
OIW20556	NA	NA	NA	NA	NA	NA	NA
OIW13175	ZAT5_ARATH	87.8	7.51e-19	Zinc finger protein ZAT5	AT3G10470	AT3G10470	C2H2-type zinc finger family protein
OIW13174	RAC2A_ARATH	315.0	2.54e-109	Ras-related protein RABC2a	NA	NA	NA
OIW13177	VITH4_ARATH	265.0	9.74e-90	Vacuolar iron transporter homolog 4 {ECO:0000305}	AT3G25190	AT3G25190	Vacuolar iron transporter (VIT) family protein
OIW13176	NA	NA	NA	NA	NA	NA	NA
OIW13171	NAC78_ARATH	359.0	1.88e-116	NAC domain-containing protein 78 {ECO:0000303|PubMed:15029955}	AT5G04410	NAC2	NAC domain containing protein 2
OIW13170	MDHP_MEDSA	832.0	0.0	Malate dehydrogenase [NADP], chloroplastic	AT5G58330	AT5G58330	lactate/malate dehydrogenase family protein
OIW13173	FB93_ARATH	68.2	4.53e-12	F-box protein At1g80960	NA	NA	NA
OIW13172	NAC52_ARATH	368.0	1.52e-122	NAC domain containing protein 52 {ECO:0000303|PubMed:15029955}	AT5G04395	AT5G04395	NAC transcription factor-like protein
OIW13179	TRM11_XENLA	293.0	4.34e-93	tRNA (guanine(10)-N2)-methyltransferase homolog	AT3G26410	TRM11	tRNA modification 11 protein
OIW13178	RZ1A_ARATH	215.0	9.32e-70	Glycine-rich RNA-binding protein RZ1A {ECO:0000305}	AT3G26420	ATRZ-1A	RNA-binding (RRM/RBD/RNP motifs) family protein with retrovirus zinc finger-like domain-containing protein
MSTRG.15077.2	YC22_ARATH	568.0	0.0	Uncharacterized calcium-binding protein At1g02270	AT1G02270	AT1G02270	Calcium-binding endonuclease/exonuclease/phosphatase family
OIW00682	NA	NA	NA	NA	NA	NA	NA
OIV91387	ATP5H_ARATH	297.0	6.82e-104	ATP synthase subunit d, mitochondrial	AT3G52300	ATPQ	ATP synthase D chain
OIV91386	SAMC2_ARATH	133.0	1.17e-32	Probable S-adenosylmethionine carrier 2, chloroplastic	AT2G35800	SAMTL	mitochondrial substrate carrier family protein
OIV91385	IQD2_ARATH	300.0	9.98e-96	Protein IQ-DOMAIN 2 {ECO:0000303|PubMed:16368012}	AT3G52290	IQD3	IQ-domain 3
OIV91384	NA	NA	NA	NA	NA	NA	NA
OIV91383	EF1A_ORYSJ	907.0	0.0	Elongation factor 1-alpha	AT1G35550	AT1G35550	elongation factor Tu C-terminal domain-containing protein
OIV91382	TXLNA_MOUSE	143.0	3.25e-36	Alpha-taxilin	AT5G50840	AT5G50840	alpha-taxilin-like protein
OIV91381	AUG2_ARATH	381.0	7.23e-134	AUGMIN subunit 2 {ECO:0000303|PubMed:22505726}	AT2G32980	AUG2	HAUS augmin-like complex subunit
OIV91380	NA	NA	NA	NA	AT4G25030	AT4G25030	Serine/Threonine-kinase
OIV91981	IBR3_ARATH	1300.0	0.0	Probable acyl-CoA dehydrogenase IBR3 {ECO:0000305}	AT3G06810	IBR3	acyl-CoA dehydrogenase-like protein
MSTRG.5262.1	SPCS2_ARATH	283.0	2.52e-97	Signal peptidase complex subunit 2	NA	NA	NA
OIV91389	CINV2_ARATH	970.0	0.0	Alkaline/neutral invertase CINV2 {ECO:0000305}	AT1G72000	A/N-InvF	Plant neutral invertase family protein
MSTRG.14090.1	C72B1_PINTA	430.0	2.68e-146	Abietadienol/abietadienal oxidase	AT1G73340	AT1G73340	Cytochrome P450 superfamily protein
OIW21844	PPOX1_ARATH	752.0	0.0	Pyridoxine/pyridoxamine 5'-phosphate oxidase 1, chloroplastic	AT5G49970	PPOX	pyridoxin (pyrodoxamine) 5'-phosphate oxidase
OIW21845	GEML1_ARATH	325.0	5.69e-112	GEM-like protein 1	AT1G28200	FIP1	FH interacting protein 1
OIW14998	APT5_ARATH	315.0	5.41e-110	Adenine phosphoribosyltransferase 5	AT1G80050	APT2	adenine phosphoribosyl transferase 2
OIW14999	NA	NA	NA	NA	NA	NA	NA
OIW21840	ROC3_NICSY	98.2	1.06e-22	28 kDa ribonucleoprotein, chloroplastic	AT4G09040	AT4G09040	RNA-binding (RRM/RBD/RNP motifs) family protein
OIW21841	BH096_ARATH	270.0	4.08e-88	Transcription factor bHLH96	AT1G72210	AT1G72210	basic helix-loop-helix (bHLH) DNA-binding superfamily protein
OIW21842	BETL1_ARATH	181.0	8.53e-59	Bet1-like protein At4g14600	AT4G14600	AT4G14600	Target SNARE coiled-coil domain protein
OIW21843	PPOX1_ARATH	758.0	0.0	Pyridoxine/pyridoxamine 5'-phosphate oxidase 1, chloroplastic	AT5G49970	PPOX	pyridoxin (pyrodoxamine) 5'-phosphate oxidase
OIW14992	MEMO1_XENTR	323.0	5.47e-110	Protein MEMO1	AT2G25280	AT2G25280	AmmeMemoRadiSam system protein B
OIW14993	TPR1_ARATH	105.0	5.03e-25	Topless-related protein 1	NA	NA	NA
OIW14990	NA	NA	NA	NA	AT2G25270	AT2G25270	transmembrane protein
OIW14991	NA	NA	NA	NA	AT5G11090	AT5G11090	serine-rich protein-like protein
OIW14996	UBP12_ARATH	91.7	4.21e-17	Ubiquitin C-terminal hydrolase 12 {ECO:0000303|PubMed:11115897}	AT2G25320	AT2G25320	TRAF-like family protein
OIW14997	EREL1_ARATH	727.0	0.0	PX domain-containing protein EREL1 {ECO:0000305}	AT4G32160	AT4G32160	Phox (PX) domain-containing protein
OIW14994	SYCM_ARATH	822.0	0.0	Cysteine--tRNA ligase, chloroplastic/mitochondrial {ECO:0000305}	AT2G31170	SYCO ARATH	Cysteinyl-tRNA synthetase, class Ia family protein
OIW14995	Y4213_ARATH	194.0	6.94e-58	ER membrane protein complex subunit 7 homolog	AT4G32140	AT4G32140	EamA-like transporter family
OIV94238	NA	NA	NA	NA	NA	NA	NA
OIV94239	NA	NA	NA	NA	AT1G69430	AT1G69430	Son of sevenless protein
ENSRNA049759504-T1	NA	NA	NA	NA	NA	NA	NA
MSTRG.14407.3	TGA21_TOBAC	613.0	0.0	TGACG-sequence-specific DNA-binding protein TGA-2.1	NA	NA	NA
OIV94230	CASP6_SOYBN	278.0	8.86e-96	CASP-like protein 6	AT1G14160	AT1G14160	Uncharacterized protein family (UPF0497)
OIV94231	GRA4_GIBZE	75.5	3.64e-13	Methyltransferase FGSG_00040 {ECO:0000303|PubMed:30395461}	AT1G26760	SDG35	SET domain protein 35
[truncated: 58,163 more rows]
