# Supplementary material for: Impact of m6A modification and transcript quantity on mRNA composition in plant stress granules under hypoxia
Source: J Exp Bot. 2025 Feb 5;76(8):2338–55. doi: 10.1093/jxb/eraf046 (PMC12116189; doi:10.1093/jxb/eraf046)
Supplement: eraf046_suppl_Supplementary_Table_S3 [file eraf046_suppl_supplementary_table_s3.xlsx]

## Sheet: TPM counts
Tab. S3 Results of differential expression analysis from DESeq 2 for all comparisons studied: hypoxia vs control, reoxygenation vs control and reoxygenation vs hypoxia.
Normalized read counts (TPM values), as obtained with RSEM. Provided are also fold change values and adjusted P-values, as calculated using DESeq2. K: control, H: hypoxia, R: reoxygenation
StringTie_gene_ID	ENSEMBL_plants_gene_ID	Gene_description	K-1	K-2	K-3	H-1	H-2	H-3	R-1	R-2	R-3	H_vs_K:fold_change	H_vs_K:P-adjusted	R_vs_H:fold_change	R_vs_H:P-adjusted	R_vs_K:fold_change	R_vs_K:P-adjusted
MSTRG.10382	TanjilG_06689	hypothetical protein	15.67	15.90	15.09	12.61	12.81	13.01	19.92	18.08	17.24	1.44075735124	4.31442545667e-13	0.878254122612	0.0115516972792	1.17529148481	0.000714340711563
TanjilG_16644	TanjilG_16644	hypothetical protein	0.35	0.32	0.38	0.47	0.38	0.55	0.59	0.63	0.60	2.25675616564	0.00297274512233			1.68476582969	0.0479479433855
MSTRG.18313	TanjilG_18779	hypothetical protein	19.99	15.97	21.35	5.23	5.85	8.56	27.35	22.45	25.57	0.58729884397	0.0026826931098	2.34794774874	1.32707788228e-07
MSTRG.19848	TanjilG_28442	hypothetical protein	17.92	17.33	17.04	15.59	16.05	16.32	16.63	15.35	14.99	1.74988238847	3.50104378387e-46	0.576880901049	3.40872206274e-45
MSTRG.19849	TanjilG_28443	hypothetical protein	5.90	4.38	5.51	2.04	2.42	1.64	7.87	4.78	7.98	0.658078348762	0.0453201709304	2.07923470702	0.000356986721377
MSTRG.19846	TanjilG_28441	hypothetical protein	7.14	7.27	8.20	3.64	3.49	3.50	17.24	16.81	16.48			2.92659854949	8.56951545696e-28	2.17674957693	2.52278613711e-24
MSTRG.19844	TanjilG_28438	hypothetical protein	50.33	43.74	51.70	33.56	29.05	38.74	69.14	71.99	72.70	1.18705254053	0.03446818834	1.29451016008	0.000197257032098	1.42765139542	3.40319982467e-10
MSTRG.19842	TanjilG_28434	hypothetical protein	2.43	3.25	3.94	1.15	1.24	0.97	2.77	2.20	2.68
MSTRG.19843	TanjilG_28437	hypothetical protein	6.41	5.98	5.49	1.86	1.87	1.95	6.52	5.69	5.85	0.52317836323	3.01266708144e-08	2.07940349007	1.31679566568e-10
MSTRG.19840	TanjilG_28432	hypothetical protein	4.26	4.85	5.00	1.43	1.33	1.16	3.93	3.66	3.77	0.47073708245	0.000710327582787	1.79244685568	0.0130545914636
MSTRG.19841	TanjilG_28435	hypothetical protein	8.84	8.29	7.41	2.25	2.47	2.63	29.47	30.06	32.01	0.518999893251	1.98727167367e-05	8.10023631816	1.91716797828e-79	3.90841686305	1.61642512929e-75
MSTRG.15172	TanjilG_15142	hypothetical protein	4.92	4.97	4.45	0.25	0.69	0.37	0.74	1.05	0.91	0.157510302618	2.71485447302e-16			0.19852889892	1.42004320323e-24
MSTRG.15173	TanjilG_15143	hypothetical protein	24.10	27.51	28.93	21.93	21.39	23.73	33.73	30.71	32.33	1.41723763311	2.75237240742e-06			1.17082713082	0.0267054005426
MSTRG.15170	NA	NA	45.09	51.59	51.18	2.08	1.87	2.27	40.47	46.32	43.55	0.0717479984925	4.0085762828e-86	12.8793861889	3.70949780801e-80	0.858222862837	0.0103989665905
MSTRG.15171	TanjilG_15140	hypothetical protein	2.06	2.36	2.03	10.53	9.47	10.49	5.06	4.70	3.98	7.25092218639	8.70146958648e-77	0.301229040799	1.43004170262e-41	2.02854704435	8.40030971883e-08
MSTRG.15176	TanjilG_15146	hypothetical protein	0.58	0.26	0.61	3.43	2.67	3.05	0.55	0.80	0.52	10.7361668593	1.46807426283e-18	0.126098268138	3.20018861557e-17
MSTRG.15177	TanjilG_15147	hypothetical protein	0.00	0.00	2.32	0.00	0.00	0.00	0.00	0.00	0.00
MSTRG.15174	TanjilG_15144	hypothetical protein	47.14	50.50	47.85	21.68	21.90	20.47	40.84	43.76	41.44	0.72219448588	1.05428246232e-08	1.28224993553	2.58212359086e-05	0.860142830886	0.001558152132
MSTRG.15175	TanjilG_15145	hypothetical protein	19.38	21.09	16.13	5.55	11.66	13.07	10.31	11.93	6.00					0.629140692253	0.00648257914979
TanjilG_20380	TanjilG_20380	hypothetical protein	0.47	0.55	0.37	0.80	0.76	0.50	0.97	0.71	0.74
MSTRG.15178	TanjilG_15148	hypothetical protein	8.74	9.68	9.66	4.89	6.68	5.65	10.35	11.46	12.76			1.28509198375	0.0150731903925
MSTRG.15179	TanjilG_15149	hypothetical protein	0.25	0.10	0.30	0.43	0.47	0.38	0.00	0.04	0.10	3.37069096572	0.0283931259196	0.0657636003202	0.000541675191779
TanjilG_20386	TanjilG_20386	hypothetical protein	0.09	0.08	0.00	0.00	0.00	0.00	0.00	0.00	0.00
MSTRG.10522	TanjilG_20090	hypothetical protein	6.19	5.86	5.33	14.14	14.17	14.01	9.56	10.44	8.97	4.1913849602	6.06906134453e-129	0.416893123342	1.37093425701e-58	1.62192722302	4.1722843593e-12
MSTRG.10523	TanjilG_20091	hypothetical protein	2.12	1.61	1.25	0.14	0.27	0.00	0.66	0.49	0.29	0.138941243493	0.000300053421719			0.284735426749	0.000315811433923
MSTRG.10520	TanjilG_20088	hypothetical protein	4.32	4.14	3.96	2.46	2.44	2.71	1.05	1.27	1.24			0.290321361761	3.03099335741e-28	0.276519631756	1.12656711738e-39
MSTRG.10521	TanjilG_20089	hypothetical protein	21.17	20.07	18.13	29.20	32.90	29.18	20.36	20.48	19.48	2.66303716826	8.49754469562e-73	0.397428378548	8.65473670746e-73
MSTRG.10526	TanjilG_20095	hypothetical protein	4.10	2.88	4.83	7.33	8.32	7.45	8.88	8.65	7.77	3.33491865894	5.54388446948e-09	0.674091743982	0.027586598189	2.08791733906	0.000417142559504
MSTRG.10524	TanjilG_20093	hypothetical protein	4.22	4.66	4.41	0.68	0.49	0.86	2.95	3.15	2.89	0.260470512303	7.09001947444e-20	2.73015841979	2.3389651421e-10	0.660500584516	8.7983296453e-06
MSTRG.10525	TanjilG_20094	Peroxidase 66	5.45	6.66	8.48	3.42	3.38	2.99	3.16	3.80	4.15					0.5243185558	0.00012334322575
MSTRG.10528	TanjilG_20096	hypothetical protein	12.55	13.91	12.48	17.72	18.67	17.77	16.03	15.99	15.47	2.22638668057	1.22078333164e-43	0.569618662807	1.08012589523e-24	1.17775035488	0.00789714200575
MSTRG.10529	NA	NA	0.35	0.62	1.40	0.35	0.00	0.47	1.67	2.03	0.64			3.29019875112	0.0299050473031
MSTRG.18315	TanjilG_18777	hypothetical protein	16.07	14.70	14.22	6.97	6.93	7.97	12.90	11.88	12.24	0.741407038893	0.000601333332579			0.822849537566	0.0109510279735
TanjilG_24347	TanjilG_24347	hypothetical protein	0.61	0.31	0.63	0.38	1.83	0.00	0.78	0.00	0.00
MSTRG.5660	TanjilG_17904	hypothetical protein	10.57	8.91	9.68	2.70	2.67	3.19	3.20	3.19	4.33	0.501390856942	5.04471987391e-06			0.356235607702	8.33034874086e-15
MSTRG.5661	NA	NA	6986.03	8043.40	9851.73	8693.20	9910.64	9423.29	3745.97	4540.68	4704.66	1.92235744446	7.9206203092e-10	0.284978051316	1.61638624501e-59	0.508869660463	3.55207887839e-08
MSTRG.5662	TanjilG_08066	hypothetical protein	7028.90	5619.28	4821.04	366.61	309.64	393.97	3212.47	3065.96	3013.51	0.10659758243	5.96630556702e-60	5.24175091667	8.72632707583e-100	0.518887041184	6.45659508019e-08
MSTRG.5663	TanjilG_08065	hypothetical protein	3.69	4.06	3.76	1.72	1.70	1.69	4.33	4.22	4.64			1.5493098738	0.000279460403098
MSTRG.5664	TanjilG_08063	hypothetical protein	3.71	3.29	2.14	2.36	1.64	2.49	4.19	4.29	3.56
MSTRG.5665	TanjilG_08062	hypothetical protein	18.48	18.03	15.17	11.80	10.55	12.26	25.73	23.33	27.50			1.35800955618	0.000633708907046	1.44071781048	6.455650627e-06
MSTRG.5666	TanjilG_08061	hypothetical protein	4.30	5.19	4.74	0.61	0.29	0.35	0.50	0.28	0.16	0.148126636988	1.42198185296e-07			0.0654918974833	6.63717379728e-15
MSTRG.5668	TanjilG_08059	hypothetical protein	9.22	10.55	10.16	6.60	6.27	6.89	10.51	11.03	10.64
MSTRG.5669	TanjilG_08058	hypothetical protein	5.06	4.43	4.87	1.63	1.18	1.11	4.44	4.52	3.98	0.474640910955	1.13933653527e-06	1.9852538955	1.17842818951e-05
TanjilG_25402	TanjilG_25402	hypothetical protein	0.31	0.33	0.35	0.04	0.08	0.15	0.05	0.05	0.11	0.469366323529	0.0472008955269			0.203523941716	6.37735435862e-06
TanjilG_23123	TanjilG_23123	hypothetical protein	0.00	0.00	0.00	0.06	0.00	0.00	0.12	0.11	0.13
TanjilG_23125	TanjilG_23125	hypothetical protein	0.14	0.05	0.23	0.29	0.22	0.10	0.12	0.00	0.14
TanjilG_23127	TanjilG_23127	hypothetical protein	0.00	0.34	0.00	0.41	0.00	0.00	0.00	0.00	0.34
TanjilG_22831	TanjilG_22831	hypothetical protein	0.00	0.12	0.12	0.00	0.27	0.00	0.00	0.00	0.00
MSTRG.3848	TanjilG_04397	hypothetical protein	32.36	36.01	35.55	2.16	2.64	1.72	21.98	18.78	23.49	0.106690838798	6.62185191914e-55	6.07087669674	4.14294542042e-30	0.601007407413	1.20138192135e-11
MSTRG.3849	TanjilG_04399	hypothetical protein	2.49	7.78	3.94	0.75	0.77	0.77	0.35	2.92	0.57	0.664715266188	0.00374480528027	0.304308205183	2.83144036253e-10	0.187719605195	3.31719245639e-29
MSTRG.3842	TanjilG_04391	hypothetical protein	18.57	18.73	19.91	18.30	17.13	15.70	18.65	20.54	20.06	1.44721970514	1.39874441053e-08	0.637271968948	1.57627879117e-12	0.856493862346	0.0222274882789
MSTRG.3843	TanjilG_04392	Regulator of telomere elongation helicase 1 homolog	2.93	3.24	2.90	1.37	1.49	1.52	3.48	2.95	3.19			1.35153590679	0.0111007113452
MSTRG.3840	TanjilG_04388	hypothetical protein	6.86	5.32	5.88	3.09	3.46	3.07	7.82	9.18	8.54			1.63192425676	0.000360897297066	1.37879054596	0.00686204774294
MSTRG.3841	TanjilG_04389	hypothetical protein	2.83	2.92	2.58	0.27	0.32	0.23	2.50	2.77	2.78	0.166183451697	8.1295662491e-11	6.09896282807	5.56981794937e-11
MSTRG.3846	TanjilG_04395	hypothetical protein	31.50	35.42	37.10	53.25	44.79	34.68	75.20	84.55	87.17	2.1672641841	1.61907546215e-06			2.27999359018	9.86181286793e-11
MSTRG.3847	TanjilG_04396	hypothetical protein	303.09	335.37	277.95	105.42	118.68	107.17	247.09	207.43	244.13	0.794108521818	0.00231233184446			0.770054692701	0.000296754163681
MSTRG.3844	TanjilG_04393	hypothetical protein	3.11	3.27	3.24	0.74	0.79	1.14	5.18	7.47	6.19	0.475442302882	0.0149335950646	4.31086949112	2.14151135608e-08	1.90613023585	0.00030691391325
MSTRG.3845	TanjilG_04394	hypothetical protein	7.47	8.42	5.83	12.47	11.07	11.94	6.14	7.33	6.62	3.65946607655	1.13269637136e-64	0.257903766398	9.65117856105e-78
MSTRG.18719	TanjilG_21722	hypothetical protein	7.85	6.50	9.21	1.13	1.21	0.87	9.98	10.29	11.82	0.265365132486	1.08944039382e-15	5.53997950783	1.61738341131e-31	1.36505215869	0.00105029328529
MSTRG.18718	TanjilG_21721	hypothetical protein	57.95	59.21	63.01	114.38	118.93	123.34	69.55	72.93	72.55	3.44638052241	2.38602715742e-219	0.362962753627	1.14599533503e-160	1.16187454777	0.00137081400634
TanjilG_15698	TanjilG_15698	hypothetical protein	0.00	0.00	0.00	0.00	0.00	0.09	0.00	0.00	0.00
MSTRG.18715	TanjilG_21719	hypothetical protein	8.13	8.54	8.53	9.57	9.49	11.01	14.12	14.12	13.93	2.06316410999	9.23540963822e-26	0.843587563423	0.00865769281198	1.61668312664	2.36625033099e-15
MSTRG.18714	NA	NA	0.00	0.00	0.61	0.00	0.24	0.00	0.34	0.35	0.41
MSTRG.18717	NA	NA	2.22	2.06	1.81	1.41	1.54	0.97	1.75	2.52	1.65
MSTRG.18716	TanjilG_21720	hypothetical protein	83.31	79.14	81.29	43.12	43.36	44.71	77.05	76.18	78.33					0.906351575037	0.000690260292366
MSTRG.18711	TanjilG_21716	hypothetical protein	18.73	18.47	18.06	7.77	8.68	8.06	16.95	20.05	16.49	0.767243632469	0.00185286464243	1.32732829721	0.00116940117353
MSTRG.18710	TanjilG_21715	hypothetical protein	6.06	5.96	5.94	3.93	3.46	4.17	8.79	8.92	8.00			1.36668943708	0.00126986103822	1.39447226405	4.30920728878e-05
MSTRG.18713	TanjilG_21718	hypothetical protein	12.08	12.79	12.98	6.61	7.33	7.20	8.03	8.63	7.66			0.701608358588	0.0019958097144	0.603497134282	6.67399330462e-08
MSTRG.18712	TanjilG_21717	hypothetical protein	9.74	7.34	6.52	4.78	4.62	4.81	6.61	6.50	5.58			0.809713243255	0.0461154028405	0.772650569239	0.01818781936
MSTRG.6311	TanjilG_15397	hypothetical protein	16.76	14.84	17.18	1.96	1.68	2.73	9.62	8.70	8.64	0.228173859077	3.2940809682e-05	2.51828747829	0.0257764258784	0.533574793164	0.00725684415048
MSTRG.6310	TanjilG_15398	hypothetical protein	2.91	2.81	2.59	0.45	0.42	0.24	2.64	2.76	2.57	0.240869922894	2.66814895285e-05	4.17809408272	2.50209639461e-05
MSTRG.6313	TanjilG_15865	hypothetical protein	0.90	0.45	0.77	0.00	0.04	0.00	1.30	1.05	1.46	0.0328492708654	0.000292100574193	57.3347533465	6.06523586659e-06	1.74860286443	0.0416403228834
MSTRG.6312	TanjilG_15396	hypothetical protein	9.71	10.05	11.97	2.35	2.85	2.39	6.38	8.59	7.57	0.405715375664	1.39819319573e-17	1.83525661361	2.18637891952e-07	0.691728235289	1.74744211133e-05
MSTRG.6315	TanjilG_15863	hypothetical protein	2.82	2.93	3.16	6.95	7.50	7.17	3.54	3.27	3.12	4.18157063497	2.81095126009e-95	0.285180202755	2.1483498214e-78
MSTRG.6314	TanjilG_15864	hypothetical protein	7.07	7.96	7.61	0.45	0.56	0.34	4.61	5.29	4.33	0.100846578722	2.4135925463e-33	6.60895460575	3.50665495138e-20	0.619881094668	2.76547805638e-07
MSTRG.6317	TanjilG_15861	hypothetical protein	1.33	1.43	0.97	7.08	6.18	8.25	2.01	2.51	1.96	9.86412188859	1.99605834297e-32	0.185429517743	3.02548906946e-24
MSTRG.6316	TanjilG_15862	hypothetical protein	54.40	51.64	55.15	16.71	20.55	22.46	40.57	40.66	42.71	0.622290048482	1.7308895669e-15	1.30771094299	2.67696163518e-05	0.755822939483	1.03590751297e-09
MSTRG.6319	TanjilG_15859	hypothetical protein	49.81	48.49	49.44	129.09	122.64	130.70	81.36	76.25	76.03	4.33728944549	0.0	0.376156320003	5.62969400608e-240	1.51520086845	5.49217728554e-32
MSTRG.6318	TanjilG_15860	hypothetical protein	42.17	38.92	40.19	12.99	13.59	13.83	36.38	33.82	34.95	0.587040907425	1.76513330893e-23	1.54927041059	8.70940697975e-16	0.84466714585	9.27530250649e-05
TanjilG_01498	TanjilG_01498	hypothetical protein	0.57	0.31	0.71	0.42	0.13	0.21	0.35	0.38	0.33
TanjilG_00389	TanjilG_00389	hypothetical protein	0.41	0.40	0.44	0.12	0.06	0.11	0.18	0.21	0.40
TanjilG_21417	TanjilG_21417	hypothetical protein	0.74	0.94	0.97	0.04	0.14	0.11	0.84	0.91	1.01	0.182757981329	1.14918241628e-09	5.96213120091	5.46010291603e-11
TanjilG_21416	TanjilG_21416	hypothetical protein	0.00	0.00	0.00	0.00	0.00	0.00	0.00	0.30	0.00
TanjilG_21415	TanjilG_21415	hypothetical protein	0.57	0.98	0.76	0.00	0.00	0.31	0.56	0.42	0.70
TanjilG_21412	TanjilG_21412	hypothetical protein	0.05	0.05	0.05	0.63	0.65	0.55	0.13	0.17	0.20	20.574500331	3.30108677411e-05	0.169970036892	0.000492703151526
TanjilG_32167	TanjilG_32167	hypothetical protein	0.37	0.49	0.00	0.15	0.00	0.00	0.11	0.42	0.37
TanjilG_13283	TanjilG_13283	hypothetical protein	1.61	0.69	0.99	0.04	0.04	0.08	0.37	0.35	0.31	0.0839535140979	6.68212180641e-05			0.308400560865	0.000445245225545
TanjilG_32168	TanjilG_32168	hypothetical protein	0.31	0.15	0.30	0.13	0.18	0.06	0.13	0.13	0.00
TanjilG_01490	TanjilG_01490	hypothetical protein	0.00	0.00	0.00	0.05	0.00	0.00	0.00	0.00	0.00
TanjilG_27710	TanjilG_27710	hypothetical protein	0.00	0.00	0.43	1.04	0.00	0.00	0.00	0.00	0.86
TanjilG_06157	TanjilG_06157	hypothetical protein	0.00	0.00	0.25	0.00	0.00	0.00	0.00	0.00	0.00
TanjilG_06156	TanjilG_06156	hypothetical protein	0.00	0.47	0.00	0.00	0.00	0.00	0.00	0.00	0.00
MSTRG.208	TanjilG_02888	DNA cross-link repair protein SNM1	1.31	1.13	1.26	0.40	0.45	0.44	1.34	1.66	1.43	0.592571692439	0.0169018524221	2.10176742015	0.000329506676082
MSTRG.209	TanjilG_02889	hypothetical protein	10.85	8.86	8.70	5.59	5.07	4.89	24.04	21.14	26.31			2.82955633283	2.24605125109e-18	2.44771307551	1.51438644891e-19
MSTRG.204	TanjilG_01109	Peroxisomal membrane protein 11A	6.67	6.37	6.88	2.46	2.86	2.25	11.59	10.02	8.93	0.647267217129	0.04892196831	2.48807152105	3.48966309026e-06	1.49621283291	0.00782044510163
MSTRG.205	TanjilG_01110	hypothetical protein	4.91	3.38	3.57	1.22	1.67	1.40	3.77	3.10	3.31
MSTRG.206	NA	NA	4.01	4.87	4.86	0.77	1.12	0.76	0.88	1.23	1.25	0.328598065879	2.56601288905e-21			0.238003905631	4.00524977685e-46
MSTRG.207	TanjilG_02884	hypothetical protein	26.06	22.49	27.74	9.91	9.74	9.07	26.75	29.11	28.96	0.641546004045	5.76194167646e-05	1.81599475828	5.69048333639e-09
MSTRG.200	TanjilG_01104	hypothetical protein	50.79	51.71	47.67	51.85	51.73	48.88	122.26	124.74	119.90	1.63962534972	1.6522890387e-19	1.55119283767	2.88299289486e-22	2.36243790383	4.63393472411e-93
MSTRG.201	TanjilG_01105	hypothetical protein	10.12	11.01	10.16	3.59	4.06	3.63	13.47	12.85	14.01	0.614952342023	5.6561815967e-07	2.19742139353	2.0854492562e-18	1.25462213898	0.00116905295909
MSTRG.202	TanjilG_01107	hypothetical protein	11.23	9.36	11.82	10.39	10.45	9.23	12.69	12.57	13.94	1.58783652267	2.12287007655e-06	0.80059646267	0.0172994451272
MSTRG.203	TanjilG_01108	hypothetical protein	1.16	1.00	1.00	0.24	0.36	0.29	1.82	1.77	2.09			3.81640717552	6.93646255455e-05	1.69089332212	0.0268009959157
MSTRG.9992	TanjilG_03256	Isovaleryl-CoA dehydrogenase, mitochondrial	87.18	81.61	83.38	235.34	238.10	236.96	135.47	133.68	131.22	4.81029002844	0.0	0.328112525514	0.0	1.4658561049	1.11045617234e-69
MSTRG.9993	TanjilG_03255	hypothetical protein	6.62	6.95	7.87	15.21	15.43	16.66	5.92	5.84	5.57	7.18982429033	0.0	0.117960937382	0.0	0.787563040622	0.000697943717348
MSTRG.9990	TanjilG_03259	hypothetical protein	31.90	28.65	12.77	0.00	0.00	0.00	14.46	26.32	13.04	0.0544716260736	0.0119123016701
MSTRG.9991	TanjilG_03258	hypothetical protein	21.94	20.22	22.67	12.29	11.56	11.41	23.80	21.69	21.78			1.17477170767	0.00859625371105
MSTRG.9996	TanjilG_03246	hypothetical protein	246.60	244.78	243.76	15.53	14.46	15.91	47.07	44.15	45.72	0.105923842395	0.0	1.80691706147	1.44869477445e-33	0.177691226905	0.0
MSTRG.9997	TanjilG_03247	hypothetical protein	0.88	0.71	0.70	0.20	0.09	0.17	0.28	0.27	0.55
MSTRG.9994	TanjilG_03254	hypothetical protein	4.48	4.50	5.08	1.03	0.82	1.18	8.36	8.53	8.14	0.368331608295	4.80057255871e-05	5.06853497162	2.60861937729e-14	1.73453230816	4.13414794118e-05
MSTRG.9995	TanjilG_03251	hypothetical protein	3.36	4.23	4.62	2.06	1.94	2.26	2.08	2.32	2.90					0.580011292359	0.0342202848694
MSTRG.9998	TanjilG_03245	hypothetical protein	10.46	11.13	12.59	15.37	15.94	15.81	5.83	6.30	5.72	2.35039377977	1.38309883975e-32	0.233136923154	9.97824692932e-78	0.508946372544	3.82510593398e-14
MSTRG.9999	TanjilG_03244	hypothetical protein	101.89	101.08	101.32	108.88	108.27	110.23	497.13	503.09	493.17	1.83275118513	1.51466307847e-148	2.81009249794	0.0	4.78331354949	0.0
MSTRG.551	TanjilG_22693	hypothetical protein	7.51	9.21	8.12	7.74	6.83	7.35	8.62	8.48	8.95	1.42664413324	6.01935606779e-05	0.769010002881	0.00186129392194
TanjilG_09542	TanjilG_09542	hypothetical protein	0.00	0.00	0.10	0.13	0.00	0.11	0.00	0.00	0.00
MSTRG.557	TanjilG_23052	hypothetical protein	88.66	82.46	89.53	91.06	83.36	88.75	91.86	82.91	85.02	1.82488921415	2.69616079973e-54	0.553886751198	1.32671917631e-48
TanjilG_22594	TanjilG_22594	hypothetical protein	0.25	0.30	0.26	0.04	0.04	0.08	0.24	0.16	0.12
TanjilG_22593	TanjilG_22593	hypothetical protein	0.18	0.29	0.34	0.58	0.34	0.51	0.10	0.15	0.06	2.99461305961	0.0480149492322	0.135375723724	0.00254647601362
MSTRG.26938	TanjilG_26707	hypothetical protein	1.44	1.11	1.27	0.09	0.08	0.08	0.54	0.75	0.56	0.0998896797261	4.49526025762e-10	4.8881154134	0.000189873539776	0.454602060311	3.50036757423e-05
MSTRG.26939	TanjilG_26708	hypothetical protein	13.43	12.37	11.19	15.57	14.17	13.63	9.75	9.64	9.71	1.99706569058	5.40857498205e-11	0.412891572441	7.45423760625e-17	0.765726868162	0.0265934730306
MSTRG.26934	TanjilG_26683	hypothetical protein	4.83	5.21	5.73	0.97	1.05	0.82	4.23	3.95	3.80	0.306132421486	1.35657727128e-12	2.57175610112	8.23516689816e-08	0.731310642117	0.0058242045885
MSTRG.26935	TanjilG_26684	hypothetical protein	0.00	0.00	0.00	3.06	3.15	3.35	0.07	0.13	0.00	384.601047994	5.86601117351e-12	0.0134029415786	1.07884809143e-11
MSTRG.26936	TanjilG_26706	hypothetical protein	25.21	26.99	25.40	18.27	20.24	18.97	20.71	23.44	21.62	1.26356332033	0.000110802329022	0.703766181484	1.68206578914e-08	0.825900181439	0.00118071621724
MSTRG.26937	ENSRNA050031251	U2 spliceosomal RNA	117.47	232.70	163.17	0.00	133.62	177.04	50.73	82.59	52.62
MSTRG.26930	TanjilG_26679	hypothetical protein	55.53	60.02	57.13	76.75	76.03	75.10	43.19	44.45	47.65	2.24069539079	9.95827683618e-57	0.364139136929	9.38338741028e-81	0.757839762369	2.62815650705e-06
MSTRG.26931	TanjilG_26680	hypothetical protein	25.02	22.46	21.45	16.47	15.77	16.08	17.92	19.95	22.18	1.24933542356	0.00825997263514	0.682911065335	3.17226631381e-05	0.792177029762	0.00699466866794
MSTRG.26932	TanjilG_26681	hypothetical protein	15.09	7.94	13.75	0.00	6.31	0.00	23.02	16.52	22.22
MSTRG.26933	NA	NA	5.02	9.31	10.11	4.97	3.41	2.25	9.17	10.38	9.96			1.71794868169	0.0132205270657
TanjilG_00609	TanjilG_00609	hypothetical protein	0.52	1.68	2.28	1.34	1.32	4.87	1.35	0.52	0.00			0.161148688801	0.0466187494857
MSTRG.6900	TanjilG_06061	hypothetical protein	10.08	10.53	10.98	4.50	5.64	5.09	9.15	8.47	9.33					0.837388062655	0.0428140092679
MSTRG.6901	TanjilG_06062	hypothetical protein	18.64	17.22	17.60	8.37	9.45	10.20	16.66	21.86	13.98
MSTRG.6902	TanjilG_06064	hypothetical protein	30.45	31.05	29.02	46.30	41.39	39.59	37.64	33.78	33.90	2.39438832458	3.72871491051e-26	0.509707818394	1.39939283314e-16
TanjilG_05546	TanjilG_05546	hypothetical protein	0.23	0.21	0.22	0.02	0.06	0.09	0.16	0.19	0.20
MSTRG.6903	TanjilG_06065	hypothetical protein	6.60	6.85	7.50	6.79	8.02	7.33	9.20	10.07	10.76	1.87435148389	3.01227878948e-09	0.784820917127	0.0178933083868	1.36617931996	0.00190454618652
MSTRG.6904	TanjilG_06066	hypothetical protein	54.13	99.67	83.73	567.13	655.56	597.60	380.58	421.43	341.24	12.6986412306	6.88525109359e-52	0.376158279994	5.91953644424e-15	4.43399561293	2.09889528101e-13
MSTRG.6905	TanjilG_06067	hypothetical protein	8.63	12.54	8.78	8.65	8.78	9.57	11.50	11.41	12.15	1.53754795673	0.000640639357189	0.79698910123	0.0437365870343
TanjilG_32902	TanjilG_32902	hypothetical protein	0.07	0.07	0.26	0.08	0.00	0.00	0.06	0.00	0.13
MSTRG.6906	TanjilG_06069	hypothetical protein	2.07	2.40	2.37	0.43	0.98	0.44	3.33	3.29	3.65	0.458965778178	0.00164292449451	3.42610367379	1.7643562721e-08	1.45904235661	0.00991558150899
TanjilG_32909	TanjilG_32909	hypothetical protein	0.31	0.34	0.29	0.14	0.13	0.15	0.37	0.41	0.25
TanjilG_32908	TanjilG_32908	hypothetical protein	0.00	0.00	0.05	0.00	0.00	0.00	0.10	0.05	0.00
MSTRG.6907	TanjilG_06070	hypothetical protein	15.37	12.37	12.97	8.08	7.42	7.41	13.93	12.94	13.20
MSTRG.20698	TanjilG_23864	hypothetical protein	0.82	0.40	1.19	0.58	0.78	0.29	0.53	0.34	0.54
MSTRG.20693	TanjilG_23869	hypothetical protein	0.13	0.08	0.09	27.75	27.17	25.92	1.14	0.67	1.24	473.85562407	1.77805083127e-81	0.0207120846185	1.73136931686e-263	9.20187743608	3.98354775448e-07
MSTRG.20692	TanjilG_23870	hypothetical protein	103.96	89.59	96.40	215.62	207.19	205.21	98.72	92.91	103.11	3.68542813434	1.80570824526e-103	0.287963196729	1.88444002808e-99
MSTRG.20691	TanjilG_23871	hypothetical protein	6.28	7.50	6.66	18.55	16.88	15.13	3.26	4.34	3.28	3.74044176411	2.25062187975e-49	0.138692200104	6.35913954536e-84	0.481690394053	5.92338796749e-09
MSTRG.20690	TanjilG_23873	hypothetical protein	26.43	26.70	26.95	13.01	13.26	15.16	22.76	24.31	23.87	0.883889047705	0.0484707109182			0.863024188071	0.0037171067284
MSTRG.20697	NA	NA	0.70	0.99	0.86	0.55	0.51	0.34	1.27	1.01	1.01
MSTRG.20696	TanjilG_23865	hypothetical protein	8.51	8.18	8.86	3.09	2.60	3.52	10.01	9.24	10.65	0.616962365032	7.52391409839e-07	1.98818327293	3.65204942756e-13
MSTRG.20695	TanjilG_23866	hypothetical protein	5.59	6.17	5.05	1.37	1.81	1.22	5.12	4.75	5.39	0.445963660454	7.58869419471e-07	2.1602389638	2.48290802944e-06
MSTRG.20694	TanjilG_23868	hypothetical protein	106.38	96.39	102.44	25.07	15.39	19.14	37.48	41.51	38.63	0.330773834267	9.69166948895e-14			0.370413315789	1.62221714117e-19
TanjilG_13749	TanjilG_13749	hypothetical protein	0.59	0.39	0.50	0.23	0.11	0.13	0.37	0.33	0.30
TanjilG_13971	TanjilG_13971	hypothetical protein	0.00	0.17	0.34	0.00	0.40	0.00	0.00	0.00	0.00
TanjilG_13742	TanjilG_13742	hypothetical protein	0.35	0.69	1.16	0.35	0.16	0.34	0.58	0.53	0.45
TanjilG_31450	TanjilG_31450	hypothetical protein	0.09	0.17	0.17	0.00	0.10	0.00	0.00	0.15	0.00
TanjilG_31457	TanjilG_31457	hypothetical protein	0.00	0.00	0.00	0.00	0.00	0.00	0.10	0.00	0.00
MSTRG.20529	NA	NA	67.11	53.15	57.62	367.49	351.16	359.94	104.52	82.69	88.89	10.3371650517	1.03146813726e-224	0.15750931676	7.93712843933e-122	1.51198980846	0.000283429439537
MSTRG.20528	TanjilG_06829	hypothetical protein	85.73	75.37	89.52	72.92	45.22	59.29	60.06	46.91	92.03
MSTRG.20525	TanjilG_06826	PRXIIF	89.10	91.99	104.80	44.80	45.04	45.44	55.27	57.04	53.09	0.807315921689	0.00375636992832	0.751504594408	0.000314743047786	0.563587387232	3.53723391367e-19
MSTRG.20524	TanjilG_06825	hypothetical protein	12.52	12.56	11.17	2.39	3.33	3.44	12.38	14.80	13.54	0.445929488622	1.0756500923e-12	2.48032862308	6.00706492748e-16
MSTRG.20527	TanjilG_06830	hypothetical protein	19.92	19.70	19.34	17.95	18.00	15.26	19.66	19.95	20.50	1.43489269518	2.06774112861e-08	0.728336880243	6.86340552915e-07
MSTRG.20526	TanjilG_06828	hypothetical protein	80.63	82.26	85.34	66.20	64.37	66.36	83.33	77.61	78.07	1.119636595	0.000645775935537	0.891414573955	0.000530844476949	0.9269539864	0.0121414149576
MSTRG.20521	TanjilG_06820	hypothetical protein	7.51	7.43	9.01	1.96	2.58	1.72	12.94	13.60	12.02	0.445498474066	1.1512535718e-06	3.79762336349	4.1554352197e-20	1.57105652337	4.97548926589e-06
MSTRG.20520	TanjilG_06819	hypothetical protein	4.73	3.92	5.81	1.54	1.50	1.50	7.40	6.47	7.18	0.535257066667	0.00122414070755	2.82119488114	5.64816207434e-10	1.40201398414	0.0101639580909
MSTRG.20523	TanjilG_06824	hypothetical protein	2.46	2.59	2.64	1.32	0.62	1.20	2.92	3.04	3.17			1.79191126306	0.00992410467818
MSTRG.20522	TanjilG_06823	hypothetical protein	5.41	5.74	5.21	11.17	13.43	12.18	7.24	6.31	6.44	4.01961106201	1.99571162099e-82	0.313252518717	7.54835155132e-64
MSTRG.17321	TanjilG_17475	hypothetical protein	27.25	26.21	27.93	1.03	0.40	0.90	11.98	12.39	12.58	0.0444594450262	1.04542149718e-80	10.6765741621	3.84558748247e-40	0.440746168088	8.75618793302e-42
MSTRG.17320	TanjilG_17477	hypothetical protein	27.20	25.81	27.88	4.28	4.28	4.70	35.66	40.15	37.77	0.278431743727	1.16128274731e-98	5.28773646347	1.6969374141e-175	1.3675993703	3.85012814157e-16
MSTRG.17323	TanjilG_17469	hypothetical protein	89.52	91.90	96.42	28.01	27.72	30.25	70.66	75.33	77.72	0.52821097165	2.05369127811e-49	1.5982325602	2.02723881421e-24	0.783885298445	2.77922054537e-12
MSTRG.17322	TanjilG_17474	hypothetical protein	1.39	2.03	1.19	0.12	0.23	0.05	0.73	1.08	1.07	0.146748568413	0.000154008705762	4.43682153078	0.00731334541359
MSTRG.17325	TanjilG_17466	hypothetical protein	16.64	17.60	17.33	41.49	40.59	40.74	14.76	16.33	17.61	7.04392880667	0.0	0.21590546043	0.0	1.41272479501	3.59737630665e-11
MSTRG.17324	TanjilG_17467	hypothetical protein	39.40	45.63	52.29	35.94	37.77	32.95	55.13	54.79	53.92	1.75004511941	3.00461551942e-16	0.809009221862	0.00135856079764	1.31485039927	1.41078542766e-05
MSTRG.17327	TanjilG_17464	hypothetical protein	2.24	3.23	2.74	7.83	9.64	8.22	1.94	2.56	2.45	5.33216266698	6.70707762273e-45	0.166267103293	8.34971728282e-51
MSTRG.17326	TanjilG_17465	hypothetical protein	28.78	30.41	29.06	37.51	37.77	36.44	27.41	28.90	26.97	2.16873953652	4.41724331423e-74	0.464550684864	3.73041639248e-73
MSTRG.17329	TanjilG_17462	hypothetical protein	33.11	32.89	35.11	24.12	25.27	26.10	40.18	42.04	39.59	1.27426558835	2.37684038061e-11			1.15353853377	1.46427462201e-05
MSTRG.17328	TanjilG_17463	hypothetical protein	11.77	12.26	12.31	2.79	2.82	3.30	5.94	6.82	7.14	0.39323950252	5.01031960304e-14	1.48721010947	0.00765649051674	0.54314427402	9.08125784141e-11
TanjilG_07375	TanjilG_07375	hypothetical protein	1.72	1.76	2.27	0.40	0.34	0.29	1.27	1.12	0.76	0.306977906175	3.24269627317e-06	1.87938244893	0.0376654472563	0.537431010765	0.000984463010785
MSTRG.16050	TanjilG_10465	hypothetical protein	393.96	390.04	388.85	94.36	106.40	99.23	240.44	253.24	250.39	0.659036574844	9.8884582296e-78	1.22232947628	4.03432670797e-16	0.748082291797	1.71812376911e-46
MSTRG.16051	TanjilG_10466	hypothetical protein	12.71	11.34	13.38	1.61	1.60	1.37	6.93	7.95	7.50	0.2091766864	6.60853973655e-41	3.00286571269	8.87843983911e-18	0.583714540891	2.12104167401e-13
MSTRG.16052	TanjilG_10467	hypothetical protein	94.81	84.33	82.29	54.44	41.40	45.83	66.59	70.76	69.35
MSTRG.16053	TanjilG_10468	hypothetical protein	3.76	4.24	4.44	0.21	0.25	0.32	2.47	3.41	2.83	0.107673212193	5.80538321954e-13	6.81719561593	5.72802211218e-09	0.681869167929	0.0152973144366
MSTRG.16054	TanjilG_10469	hypothetical protein	1.05	0.62	0.75	6.57	7.19	6.94	5.05	3.91	4.14	14.6558868762	1.44792894667e-50	0.389094277703	4.8056946575e-15	5.29423489635	9.62447268249e-16
MSTRG.16055	TanjilG_10471	hypothetical protein	7.85	7.92	8.05	4.73	4.50	3.28	6.64	5.73	6.11	0.453923825466	2.00463409169e-18	1.68357979455	7.12389164417e-08	0.709641778632	1.52692421472e-07
MSTRG.16056	TanjilG_10472	hypothetical protein	5.59	6.41	5.47	3.74	3.23	3.67	6.85	6.28	7.57
MSTRG.16057	TanjilG_10473	hypothetical protein	3.39	3.00	3.44	2.62	2.31	2.67	7.91	7.79	8.79			1.98610343563	1.17433684432e-07	2.45862445717	1.06676945557e-15
MSTRG.16058	NA	NA	0.80	6.18	4.47	4.76	1.84	1.13	6.05	11.11	4.48
MSTRG.16059	TanjilG_10474	hypothetical protein	0.47	0.23	0.23	0.00	0.14	0.28	0.22	0.19	0.29
MSTRG.9592	TanjilG_16315	hypothetical protein	14.09	12.71	12.51	17.58	18.49	18.39	14.92	14.15	14.70	2.38400235415	2.67746504515e-75	0.484907614752	2.42722169063e-61
MSTRG.25348	TanjilG_01580	hypothetical protein	10.10	9.60	9.57	8.28	8.60	7.72	9.15	9.97	9.97	1.43243531074	1.26062835501e-06	0.727465514069	2.03416433529e-05
MSTRG.25349	TanjilG_01579	hypothetical protein	9.23	8.35	8.17	9.29	9.13	9.24	33.37	35.87	37.21	1.83236173439	3.01194266259e-19	2.36597808013	4.41069218381e-63	4.02679866552	3.12849130409e-171
MSTRG.25342	TanjilG_01584	hypothetical protein	1.69	1.64	1.58	0.61	0.57	0.53	0.37	0.45	0.28			0.395497268277	0.0131318530016	0.219779215071	3.40443522399e-08
MSTRG.25343	TanjilG_01583	hypothetical protein	2.25	2.08	2.84	0.06	0.00	0.16	0.13	0.13	0.18	0.0558314007452	1.99479999281e-12			0.0592975115572	2.54867305529e-23
MSTRG.25340	TanjilG_01589	hypothetical protein	44.08	45.62	45.08	55.31	57.06	45.27	136.20	122.82	122.36	1.98794075947	7.35150226059e-10	1.4900355361	4.13820102766e-05	2.75018924673	1.54441693404e-29
MSTRG.25341	TanjilG_01588	hypothetical protein	4.16	3.96	3.38	0.00	0.36	0.33	3.06	3.82	3.99	0.103784585949	0.01211531685	9.41588887894	0.0140891195034
MSTRG.25346	TanjilG_01582	hypothetical protein	22.09	21.25	20.02	7.45	7.21	8.31	15.58	16.47	16.91	0.625376097457	9.16545145556e-08	1.27798970091	0.00997867158496	0.742097341955	1.75504600052e-05
MSTRG.25347	TanjilG_01581	hypothetical protein	10.37	9.69	9.88	4.79	4.53	4.71	12.98	13.69	14.40	0.833601403643	0.0404353390817	1.75971984105	8.96937321749e-13	1.36216732724	1.48206979023e-06
MSTRG.25344	NA	NA	1.40	1.36	1.45	0.37	0.22	0.30	1.19	0.95	1.14	0.357967396769	2.61247276944e-05	2.27921504026	0.00165826600341
MSTRG.25345	NA	NA	2.29	2.38	3.31	0.24	0.51	0.53	1.59	1.20	0.88	0.277833249696	5.45169261164e-05			0.451193009481	0.00062431273229
MSTRG.9593	TanjilG_16316	hypothetical protein	57.03	63.90	62.94	46.16	49.84	47.22	60.87	62.09	59.43	1.32560529524	3.47790960046e-10	0.782356542093	3.45664087352e-09
MSTRG.5509	TanjilG_31687	hypothetical protein	20.92	20.62	23.48	94.58	92.74	92.97	100.09	98.55	101.16	7.35406194571	0.0	0.665040945269	9.23156883825e-41	4.54250126094	3.99839507121e-289
MSTRG.5508	TanjilG_31685	hypothetical protein	0.99	0.78	1.12	0.27	0.20	0.33	1.16	1.68	0.79			2.74693884145	0.0159268389369
MSTRG.7054	TanjilG_24487	hypothetical protein	54.26	58.76	60.45	20.63	22.38	19.22	67.19	67.44	65.83	0.612461507227	3.86491488808e-13	1.97601348558	5.92226610267e-27	1.12387087143	0.0226096099455
MSTRG.5501	TanjilG_31678	hypothetical protein	10.30	9.92	10.59	6.22	6.96	6.63	13.57	12.94	12.55					1.23532054275	0.0477399516897
MSTRG.5500	TanjilG_31677	hypothetical protein	33.80	30.94	35.64	6.08	6.74	4.29	27.35	21.87	31.39	0.289243678611	5.79609262723e-15	2.90745036979	1.19297314952e-09	0.780381604058	0.0341386805244
MSTRG.5503	TanjilG_31680	hypothetical protein	3.90	3.48	4.02	2.07	1.31	1.44	7.07	7.12	6.53			2.66079317098	1.23846859724e-11	1.77187659838	8.33611133521e-08
MSTRG.5502	TanjilG_31679	hypothetical protein	4.89	4.71	4.24	0.65	0.10	0.29	3.22	3.61	3.41	0.126228367136	3.54592777589e-07	6.13540228137	2.25984734361e-05
MSTRG.5505	TanjilG_31682	hypothetical protein	48.42	49.46	47.73	19.57	19.81	19.57	65.40	63.38	63.88	0.708220461278	4.45707353628e-09	1.9800334625	1.78893403337e-36	1.30239522691	5.86758246643e-10
MSTRG.5504	TanjilG_31681	hypothetical protein	18.68	25.77	21.48	4.82	5.06	7.44	25.99	23.84	27.33	0.50078380636	1.47733876802e-12	2.55255367859	4.40316015351e-26	1.18727332393	0.0127143036799
MSTRG.5507	TanjilG_31684	hypothetical protein	11.04	10.37	12.74	4.58	5.49	5.24	11.50	12.02	11.03	0.76587576489	0.00100091482187	1.38692697219	1.21213515585e-05
MSTRG.5506	TanjilG_31683	hypothetical protein	4.67	4.21	3.25	7.72	9.35	8.30	5.43	5.49	4.89	3.56405131571	5.14905586539e-14	0.383515485561	6.50027336264e-10
MSTRG.7056	TanjilG_24485	hypothetical protein	36.73	35.70	36.69	18.64	20.76	19.87	41.34	40.59	40.61	0.891189967006	0.046876217062	1.31146140245	4.66346703341e-07
TanjilG_13690	TanjilG_13690	hypothetical protein	0.29	0.04	0.20	0.35	0.42	0.26	0.04	0.14	0.04	3.36696389979	0.0338110678702	0.128607707338	0.00190432366683
MSTRG.7053	TanjilG_24488	hypothetical protein	75.17	76.65	81.56	46.95	51.10	52.15	87.71	82.90	82.67
TanjilG_13697	TanjilG_13697	hypothetical protein	0.14	0.04	0.04	0.00	0.00	0.00	0.00	0.00	0.09
TanjilG_06773	TanjilG_06773	hypothetical protein	0.00	0.13	0.56	0.00	0.07	0.00	0.39	0.22	0.25
TanjilG_06775	TanjilG_06775	hypothetical protein	0.37	0.36	0.27	0.23	0.00	0.20	0.08	0.39	0.36
MSTRG.11587	TanjilG_04037	hypothetical protein	9.89	9.96	8.47	8.50	7.64	10.21	9.80	7.24	7.64	1.59532855813	2.29218093384e-05	0.570083072005	1.9866568363e-06
MSTRG.11586	TanjilG_04036	hypothetical protein	39.63	42.73	40.29	7.70	6.10	6.24	7.43	6.51	7.99	0.277842463377	2.69389891953e-18			0.173482089642	5.64680204715e-43
MSTRG.11585	TanjilG_04035	hypothetical protein	104.65	110.65	117.05	36.01	30.82	34.97	60.84	70.33	64.51	0.522304227969	7.01547810902e-26	1.18105742181	0.0227008818169	0.573098364047	7.69977993923e-30
MSTRG.11584	TanjilG_04031	hypothetical protein	2.27	2.18	3.11	0.00	0.16	0.10	1.72	2.00	1.92	0.0709058669459	0.000131850887309	11.0414544417	0.000828221456845
MSTRG.11583	TanjilG_04029	hypothetical protein	2.27	2.18	3.11	0.00	0.16	0.10	1.72	2.00	1.92	0.0709058669459	0.000131850887309	11.0414544417	0.000828221456845
MSTRG.11582	TanjilG_04027	hypothetical protein	1.05	1.06	1.14	0.00	0.11	0.20	0.58	0.51	0.19	0.16850393609	0.00159636347402			0.386912976663	0.00979657516223
MSTRG.11581	TanjilG_04026	hypothetical protein	13.84	14.74	16.66	0.68	0.80	0.69	7.81	6.41	6.26	0.0819238061821	1.22907039766e-78	5.80088065444	1.94410957093e-31	0.441558271464	3.84404204743e-31
MSTRG.11580	TanjilG_04024	hypothetical protein	1.07	1.08	1.14	0.36	0.45	0.42	0.67	0.70	0.70					0.612448495811	0.0411707751729
MSTRG.22581	NA	NA	2.67	3.41	3.65	7.17	8.30	10.01	3.44	2.15	2.76	4.50313717442	3.65680876367e-19	0.200946533941	3.88686648102e-20
MSTRG.22580	TanjilG_02935	hypothetical protein	0.97	3.08	0.52	1.24	0.61	0.00	4.57	0.94	3.63
MSTRG.22583	TanjilG_02933	hypothetical protein	2.12	2.51	2.72	14.58	12.74	12.96	9.17	10.47	11.00	7.10586177883	1.72611885497e-72	0.606807787886	3.41980784325e-09	4.00521845357	2.43078011304e-35
MSTRG.22582	TanjilG_02934	hypothetical protein	38.23	38.80	39.47	21.66	20.33	21.32	36.38	36.39	37.89
MSTRG.22585	TanjilG_13844	hypothetical protein	223.44	229.91	227.19	49.99	44.64	49.36	137.58	141.23	135.53	0.361718812324	1.89743801461e-96	1.74828310523	9.59015086942e-25	0.587459541149	1.56136208411e-51
MSTRG.22584	TanjilG_02932	hypothetical protein	13.21	11.80	10.95	269.77	261.92	270.51	17.18	13.30	14.96	38.0768883802	0.0	0.0347998909964	0.0
MSTRG.11589	NA	NA	8.79	7.88	9.16	12.69	12.05	11.83	10.25	11.11	9.83	2.35648897637	1.55743118435e-25	0.493076465301	5.48749864086e-19
MSTRG.11588	TanjilG_04038	hypothetical protein	15.23	15.43	15.08	7.96	8.07	7.83	15.29	15.54	15.35	0.890041565317	0.00398574942876	1.19052911039	8.95993203194e-06
MSTRG.26699	TanjilG_16840	Chaperone protein ClpD, chloroplastic	6.39	6.44	6.72	9.40	10.03	9.79	19.22	19.80	19.34	2.6900655847	1.23785617486e-68	1.16485984047	0.00125921677412	2.91041787429	6.45904902214e-112
MSTRG.26698	TanjilG_16839	hypothetical protein	7.48	8.12	7.59	0.68	0.45	0.61	6.55	5.71	6.93	0.127846341775	8.20739607598e-49	6.77974688591	4.38884980164e-39	0.804303804246	0.00392745394804
TanjilG_14470	TanjilG_14470	hypothetical protein	0.00	0.00	0.00	0.00	0.00	0.00	0.00	0.04	0.00
MSTRG.26691	TanjilG_21028	hypothetical protein	6.63	6.18	5.92	3.47	3.59	3.23	9.37	9.98	9.89			1.79877714763	1.35726464327e-09	1.54105426645	6.27746752414e-08
MSTRG.26693	TanjilG_21030	hypothetical protein	13.61	12.75	12.72	4.66	4.42	3.95	0.97	1.28	1.28	0.56950016909	1.79818887342e-09	0.16662312928	2.66498034216e-32	0.0881796942838	8.69148399771e-93
MSTRG.26692	TanjilG_21029	hypothetical protein	0.41	0.73	0.88	0.30	0.57	0.71	0.92	2.01	1.94					2.34528951269	0.0390904972502
MSTRG.26695	TanjilG_21032	hypothetical protein	168.39	179.13	170.31	84.33	82.57	85.76	147.94	151.37	166.92
MSTRG.26694	TanjilG_21031	hypothetical protein	60.88	57.72	60.46	23.03	24.01	23.03	44.12	43.65	47.67	0.684372599652	3.24904684625e-16	1.16030521442	0.00417339589202	0.737342335783	1.12332111284e-14
MSTRG.26697	TanjilG_16838	hypothetical protein	79.03	78.34	78.17	75.89	75.09	76.26	122.10	122.33	123.47	1.64576201115	6.14984817722e-110			1.52205126661	1.36618735466e-95
MSTRG.26696	TanjilG_21035	hypothetical protein	2.72	3.13	2.94	0.64	0.47	0.57	2.85	2.60	2.86	0.333837322387	3.33046599875e-13	3.03012869645	5.37338500597e-14
MSTRG.16588	TanjilG_24271	hypothetical protein	27.71	25.76	26.54	6.80	8.07	6.73	9.00	9.41	9.64	0.460394230254	4.94558380279e-26	0.798395476182	0.0180008301421	0.341332644948	1.57586825777e-69
MSTRG.16589	TanjilG_24273	hypothetical protein	4.60	5.60	4.95	4.39	3.16	4.66	5.35	6.09	6.92
MSTRG.16582	TanjilG_24265	hypothetical protein	9.03	10.09	11.24	8.44	10.41	9.23	13.43	14.88	12.85	1.65527822389	1.62266548108e-06			1.33329629376	0.00328473109628
MSTRG.16580	TanjilG_24263	hypothetical protein	4.44	4.54	5.43	2.43	1.67	2.17	0.48	1.01	1.14			0.252511221778	0.0248669476806	0.17387657975	0.000418153093513
MSTRG.16581	TanjilG_24264	hypothetical protein	199.63	191.49	189.14	62.54	69.00	75.52	172.83	160.13	172.27	0.604399516649	2.51003697493e-07	1.49271467741	0.00012061606273	0.837649618913	0.0419327872874
MSTRG.16586	TanjilG_24268	hypothetical protein	48.77	47.74	48.25	33.43	34.50	33.97	23.88	25.84	24.92	1.20096860731	2.46240618512e-09	0.450534834244	5.099239254e-116	0.502528391428	7.24809040672e-104
MSTRG.16587	NA	NA	0.00	0.00	0.00	0.29	0.00	0.00	0.00	0.00	0.00
MSTRG.16584	TanjilG_24266	hypothetical protein	5.37	5.60	4.49	12.47	12.54	11.79	8.54	9.71	8.73	4.09882836625	5.88611251425e-107	0.448581033825	9.26697947721e-47	1.70661600164	2.0621496174e-13
MSTRG.16585	TanjilG_24267	hypothetical protein	7.03	6.17	6.46	1.04	1.22	0.92	1.98	2.24	2.29	0.261420332469	1.31040371038e-21			0.321357636479	5.08132741276e-28
MSTRG.11059	TanjilG_08389	hypothetical protein	6.43	6.63	6.24	7.73	8.95	8.74	7.78	7.97	7.63	2.27581866185	2.71577294574e-34	0.570382824139	2.86706345069e-19	1.20564341585	0.00756278495148
MSTRG.11058	TanjilG_08390	hypothetical protein	17.37	15.06	17.08	1.94	2.29	2.04	12.26	11.66	13.14	0.216400729557	5.97934952551e-72	3.62809858488	3.12355226622e-48	0.728881782771	5.56832146033e-09
MSTRG.11051	TanjilG_11965	hypothetical protein	8.99	8.77	9.67	1.92	1.62	1.80	17.43	15.11	15.08	0.331422140326	1.24692590633e-19	5.49492516386	1.08994534045e-53	1.69131562661	3.14854271216e-14
MSTRG.11050	TanjilG_11963	hypothetical protein	16.82	18.11	16.78	11.72	11.35	12.24	16.58	17.73	17.50
MSTRG.11053	TanjilG_11969	hypothetical protein	1.04	0.00	1.22	0.00	0.00	0.00	0.00	0.00	0.00
MSTRG.11052	TanjilG_11967	hypothetical protein	2.13	2.02	1.89	2.00	1.75	1.80	0.28	0.41	1.12			0.197018708235	2.53986381073e-07	0.286474887033	9.03588835516e-05
MSTRG.11055	TanjilG_08394	hypothetical protein	249.64	248.18	242.68	97.84	103.93	106.61	563.32	546.98	547.55	0.736469484604	4.80271336589e-32	3.21738574915	0.0	2.20086694448	0.0
MSTRG.11054	TanjilG_08395	hypothetical protein	4.22	6.93	3.22	5.29	10.40	4.80	6.54	9.42	11.66
MSTRG.11057	TanjilG_08391	hypothetical protein	1.97	1.79	1.66	1.61	1.57	1.53	2.94	2.75	2.74	1.42104345984	0.0255245836086			1.44309630655	0.00590660785005
MSTRG.11056	TanjilG_08392	hypothetical protein	10.63	10.36	11.05	13.01	13.34	12.60	15.78	17.19	16.38	2.19499962272	7.64812648397e-31	0.721286960294	1.57691898999e-07	1.47034724754	2.60325306101e-09
MSTRG.18552	TanjilG_11590	hypothetical protein	64.25	63.36	62.71	39.10	39.04	39.12	77.90	78.41	80.66			1.23634317713	1.20764525136e-09	1.22840757892	2.52732042011e-11
TanjilG_08638	TanjilG_08638	hypothetical protein	1.64	1.33	1.29	0.53	0.77	1.11	0.96	0.88	0.81					0.60762192141	0.00934305809798
TanjilG_08630	TanjilG_08630	hypothetical protein	1.09	1.32	3.31	1.36	0.78	1.68	1.50	1.55	0.44
TanjilG_08636	TanjilG_08636	hypothetical protein	0.29	0.12	0.12	0.20	0.23	0.26	0.64	0.64	0.24
MSTRG.9492	NA	NA	129.27	124.87	125.98	75.48	73.92	75.73	82.41	82.38	84.34			0.676388792043	1.3483488091e-50	0.638514830215	2.50734684308e-81
MSTRG.23186	TanjilG_18027	hypothetical protein	25.67	23.01	26.66	11.72	11.79	11.79	20.13	19.93	22.94	0.736266684995	0.000471570466278			0.804106577622	0.00341880975221
MSTRG.23187	TanjilG_18026	hypothetical protein	8.30	7.80	9.56	13.22	13.56	13.51	3.98	4.33	3.79	2.71820147296	2.70101288824e-42	0.183048147111	1.67208953971e-97	0.462156349201	1.25594917444e-15
MSTRG.23184	TanjilG_18029	hypothetical protein	3.28	3.66	4.40	2.00	1.45	2.18	0.96	1.16	1.46			0.368472892522	8.36021844698e-06	0.289223283569	1.46131958785e-11
MSTRG.23185	TanjilG_18028	hypothetical protein	0.85	0.86	0.82	1.00	1.14	1.00	0.61	0.41	0.60	2.12197891366	0.00144327756093	0.317113070603	7.50434851261e-06
MSTRG.23182	TanjilG_18030	hypothetical protein	56.59	56.62	65.62	75.17	74.90	71.10	65.65	61.18	62.44	2.10793053453	5.57494108431e-81	0.538225262141	9.29915255722e-69
MSTRG.23180	TanjilG_18033	hypothetical protein	18.00	16.87	17.38	20.78	19.80	19.65	24.49	25.10	26.06	1.96575294904	6.66236399251e-52	0.772653615893	1.06907795025e-09	1.41058029566	2.25771843661e-16
MSTRG.23181	TanjilG_18031	hypothetical protein	8.65	6.55	9.99	21.34	19.58	19.54	14.61	12.72	13.87	5.3035491884	0.0	0.401807826987	5.97680084806e-121	1.9795885741	5.36964444569e-43
MSTRG.23188	TanjilG_18025	hypothetical protein	5.35	4.57	4.61	6.34	7.54	11.64	17.57	17.99	15.95	2.99017712877	0.000237225767586			3.43213398547	2.94974628508e-07
MSTRG.23189	TanjilG_18024	hypothetical protein	2.38	2.80	2.72	0.75	0.79	0.90	3.48	4.15	4.13	0.57552168137	0.0191820993367	2.81018269666	6.51548850595e-07	1.50233292649	0.00834599438542
TanjilG_29171	TanjilG_29171	hypothetical protein	0.00	0.66	0.52	0.00	0.00	0.29	0.11	0.34	0.26
TanjilG_29177	TanjilG_29177	hypothetical protein	0.00	0.00	0.16	0.00	0.00	0.00	0.27	0.00	0.00
MSTRG.15770	TanjilG_19406	hypothetical protein	7.12	7.18	6.50	4.49	4.72	5.50	9.59	10.51	8.88					1.36722685598	0.00374925567504
MSTRG.15771	TanjilG_19408	hypothetical protein	22.15	20.32	23.57	21.53	25.91	28.02	48.83	47.13	43.82	1.99368249735	4.08998926026e-14			2.1087633961	2.05020303369e-24
MSTRG.15772	TanjilG_19410	hypothetical protein	1.20	2.57	1.09	0.09	0.10	0.09	3.61	4.89	4.78	0.147436017627	1.10013365999e-09	28.3174354341	2.36720918376e-35	3.8783098503	3.92861686547e-33
MSTRG.15773	TanjilG_19411	hypothetical protein	103.45	95.21	104.26	9.60	11.41	9.02	34.43	34.74	32.72	0.15966859694	0.0	2.28873496161	3.69188009785e-46	0.339514754909	3.8645770347e-268
MSTRG.15774	TanjilG_19412	URED	4.95	6.09	6.70	2.46	1.59	1.52	5.47	4.80	3.98	0.611979854225	0.00173411391999	1.43247081946	0.0284098869241
MSTRG.15775	TanjilG_19413	hypothetical protein	17.37	16.52	18.05	43.78	38.24	43.93	25.45	27.37	27.60	4.37268419274	5.95747771285e-178	0.375576355373	3.62544184387e-107	1.52571257922	8.92837135928e-13
MSTRG.15776	TanjilG_19414	hypothetical protein	3.93	3.69	4.31	18.77	17.68	19.60	7.02	8.03	6.95	11.7009004203	1.34616652534e-280	0.172684178308	3.17329400514e-206	1.8760108138	8.03720570796e-11
MSTRG.15777	TanjilG_19417	hypothetical protein	10.65	6.36	9.99	0.61	2.06	0.56	6.07	6.85	6.49	0.175742417255	7.41095366443e-22	4.34844107053	9.31585586789e-15	0.709560101448	0.000893781828608
MSTRG.15778	TanjilG_19418	bZIP transcription factor 60	16.69	15.71	16.96	34.89	34.94	33.04	28.00	26.45	26.85	3.53154444699	1.21291427137e-102	0.490179972995	1.77150708478e-41	1.60774279241	2.93916655876e-14
MSTRG.15779	TanjilG_19419	hypothetical protein	0.63	0.54	1.44	2.11	2.61	3.27	0.74	1.18	1.23	5.23965486996	7.84476192623e-08	0.24148741271	4.75120057366e-07
MSTRG.27259	TanjilG_28898	hypothetical protein	1.86	2.15	2.12	0.70	0.41	0.30	0.40	0.36	0.17	0.387185739997	0.00069074691185	0.412483505359	0.0420574916484	0.149880960747	3.03751414481e-12
TanjilG_04197	TanjilG_04197	hypothetical protein	0.00	0.01	0.05	0.00	0.00	0.06	0.00	0.02	0.05
MSTRG.10720	TanjilG_30772	hypothetical protein	11.81	12.03	13.73	7.80	7.22	9.57	8.09	8.48	8.88			0.648575331849	0.00010852426045	0.629790429095	3.18190730023e-07
MSTRG.10721	TanjilG_30773	hypothetical protein	0.79	0.89	0.44	11.21	14.08	13.56	20.16	18.70	20.04	30.5140654514	1.73263526646e-38			25.9962979674	1.65954456808e-37
MSTRG.10722	TanjilG_30774	hypothetical protein	351.10	349.84	348.45	225.69	231.11	224.53	192.49	182.34	178.37	1.10705742735	7.55534609586e-05	0.499452061124	6.11192469977e-122	0.513540426803	7.99118698785e-133
MSTRG.10723	TanjilG_30776	hypothetical protein	24.48	22.54	22.73	16.05	15.50	15.58	32.99	35.51	34.86	1.13692762622	0.00811633026143	1.36790556605	5.65020730473e-13	1.44438472617	1.40350703777e-22
MSTRG.10724	TanjilG_30777	hypothetical protein	13.01	10.91	11.31	1.15	0.94	1.08	11.51	12.95	11.42	0.153001336332	6.13172519029e-53	6.9874926504	4.43189298746e-59
MSTRG.10725	TanjilG_30778	hypothetical protein	122.68	117.94	115.90	87.02	90.88	91.00	109.79	102.21	104.86	1.28002547689	3.31809937069e-19	0.734898903658	1.86463337234e-30	0.873679184874	1.32457088586e-07
MSTRG.10727	TanjilG_30779	hypothetical protein	1.46	1.09	1.48	0.20	0.33	0.09	0.25	0.55	0.12	0.262056554155	0.00129448628103			0.228609697421	2.31345516851e-05
MSTRG.10728	TanjilG_30780	hypothetical protein	110.20	109.11	113.30	221.94	221.35	214.23	188.10	200.26	190.76	3.29950334139	0.0	0.553274911257	1.32935495367e-96	1.69545265336	4.08654658913e-63
MSTRG.10729	TanjilG_07693	hypothetical protein	40.15	41.90	38.32	123.05	129.74	126.25	94.97	86.84	95.39	5.18817169579	0.0	0.456061441553	1.23054899863e-123	2.19760797175	1.92005014607e-78
TanjilG_12057	TanjilG_12057	hypothetical protein	0.08	0.08	0.01	0.07	0.06	0.06	0.16	0.10	0.08
TanjilG_12052	TanjilG_12052	hypothetical protein	0.00	0.00	0.00	0.00	0.00	0.00	0.05	0.00	0.00
MSTRG.23029	TanjilG_00900	hypothetical protein	4.49	5.48	6.00	0.76	0.63	0.59	5.27	4.02	3.88	0.214426824354	1.27307033838e-14	4.10034926881	1.04908086357e-11
MSTRG.12768	TanjilG_19799	hypothetical protein	4.28	4.71	4.75	60.14	56.52	58.70	11.01	11.84	11.52	33.9376972462	1.98150851528e-246	0.0782707781765	5.33795659611e-255	2.46570901311	3.05659410217e-08
MSTRG.12769	TanjilG_19801	hypothetical protein	0.00	0.00	0.00	6.08	6.46	11.86	0.00	0.00	0.00
MSTRG.12762	TanjilG_19808	hypothetical protein	2.76	1.75	2.47	1.16	1.40	1.36	2.49	2.88	2.51
MSTRG.12763	TanjilG_19807	hypothetical protein	1.25	1.23	0.70	0.11	0.10	0.10	0.54	1.36	1.06	0.165077208796	0.0237990433558	5.88363823433	0.0298431183779
MSTRG.12760	TanjilG_19810	hypothetical protein	11.83	12.17	13.71	10.45	9.02	7.66	16.49	17.97	17.84	1.17343296306	0.0337156321715	1.21137711492	0.00644279083965	1.31985364972	5.12683193269e-07
MSTRG.12761	TanjilG_19809	hypothetical protein	1.55	1.90	1.75	2.41	2.60	2.60	2.31	2.63	2.61	2.49950603604	2.03036988109e-12	0.608835778363	4.25141013061e-05	1.41342968703	0.0126076601737
MSTRG.12766	TanjilG_19804	hypothetical protein	3.84	5.18	4.87	5.12	5.84	5.99	4.51	4.13	3.50	2.08463808023	8.09143502962e-08	0.440690059762	2.40698284831e-09
MSTRG.12767	TanjilG_19803	hypothetical protein	6.62	6.82	6.70	2.69	2.85	2.44	9.18	9.90	9.54	0.667066416973	0.00113278331175	2.23837297566	5.28366032283e-13	1.38663407698	0.000137093915482
MSTRG.12764	TanjilG_19806	hypothetical protein	0.77	0.41	0.41	1.71	1.20	2.32	0.12	0.35	0.69	5.65266345105	1.41723954093e-06	0.132989546323	2.68668381996e-07
MSTRG.12765	TanjilG_19805	hypothetical protein	7.77	8.28	8.57	3.25	3.65	3.22	9.23	9.99	9.38	0.700622988837	4.72610197818e-08	1.73976270854	3.24136280332e-19	1.13210212474	0.0168980383555
MSTRG.10898	TanjilG_14484	NADH dehydrogenase 5A	12.96	13.21	13.41	12.03	12.29	12.67	7.64	8.17	7.27	1.59522561471	1.97399369149e-11	0.383964755417	8.99922513322e-36	0.568891218056	8.07577540704e-14
MSTRG.10892	TanjilG_14475	hypothetical protein	1.40	1.04	0.77	0.49	0.50	0.51	8.55	9.85	7.72			10.7115402254	6.42414723362e-29	7.94139519345	2.4200281885e-40
MSTRG.10893	TanjilG_14476	hypothetical protein	4.19	4.03	3.97	2.16	2.11	2.41	2.82	3.75	3.06	0.789892537194	0.012691813212			0.757164165081	0.000759615060988
MSTRG.10890	TanjilG_14474	hypothetical protein	27.11	26.25	25.81	10.75	10.93	10.70	25.00	25.07	25.23	0.708877922517	4.15903434744e-12	1.4412585283	9.87533792762e-14
MSTRG.10891	NA	NA	2.75	3.44	4.26	1.98	1.97	1.94	4.06	3.82	4.28
MSTRG.10896	TanjilG_14481	hypothetical protein	4.86	4.72	4.04	2.28	4.00	3.48	4.69	4.97	5.29
MSTRG.10897	TanjilG_14483	hypothetical protein	12.31	12.94	13.85	6.71	7.04	6.20	18.66	21.42	18.47	0.705672774119	0.000240271369441	2.016954907	7.12842354247e-16	1.32194523629	0.000109778807924
MSTRG.10894	TanjilG_14477	hypothetical protein	1.69	2.16	0.98	0.21	0.67	1.06	2.66	3.08	2.97			2.52915864033	0.0206063380779
MSTRG.10895	TanjilG_14480	hypothetical protein	1.47	2.54	2.61	0.21	0.40	0.37	1.94	1.82	1.79	0.254701183158	0.00397968318462	3.45741484719	0.010400082926
MSTRG.17048	TanjilG_26185	hypothetical protein	3.36	2.95	3.11	0.06	0.06	0.05	3.22	2.79	3.44	0.0318557180751	1.04050689181e-14	32.7608500725	4.8868804377e-15
MSTRG.17049	TanjilG_26186	hypothetical protein	1.09	0.66	1.13	0.12	0.00	0.00	1.24	1.06	1.39	0.0668584432355	0.00141325367296	20.0858356609	0.000248101758841
MSTRG.17040	TanjilG_26180	hypothetical protein	1.32	1.67	1.69	0.05	0.14	0.05	0.87	0.49	0.88	0.0692444734007	2.08794346338e-09	7.26950712929	9.00348150151e-05	0.465450177318	0.000245539763716
MSTRG.17041	TanjilG_26181	hypothetical protein	25.80	26.60	25.98	14.99	16.20	15.48	31.33	33.91	32.71			1.2099406632	6.08574798274e-07	1.20492956228	4.57745572204e-08
MSTRG.17043	TanjilG_26182	hypothetical protein	0.47	0.40	0.11	0.21	0.27	0.56	0.05	0.29	0.23
MSTRG.17044	NA	NA	22.04	22.85	21.76	6.22	6.16	6.30	16.32	17.72	16.88	0.484376906921	1.08638250567e-13	1.65148973969	1.34489934111e-06	0.743009101699	5.28131616919e-05
MSTRG.17045	TanjilG_26183	hypothetical protein	31.39	27.00	26.11	19.94	22.84	19.99	16.38	23.47	14.89	1.45021806357	2.63645226477e-07	0.749593996533	6.97891958525e-05
MSTRG.17046	TanjilG_26184	hypothetical protein	11.56	11.73	10.70	7.38	7.41	6.19	14.06	13.05	13.93
MSTRG.7116	TanjilG_02147	hypothetical protein	20.70	19.80	21.31	4.33	3.88	3.99	17.68	16.56	19.78	0.336613549057	8.15957868293e-26	2.72054179493	4.14288431032e-20	0.849954100756	0.0316770645141
TanjilG_17103	TanjilG_17103	hypothetical protein	0.00	0.08	0.08	0.00	0.00	0.00	0.14	0.00	0.00
MSTRG.12498	NA	NA	1.63	1.58	1.46	0.00	0.00	0.00	0.15	0.17	0.17	0.007951281808	4.06633234993e-08	13.8627318727	0.0334877666417	0.102352887025	1.67473805144e-11
MSTRG.12499	TanjilG_27631	hypothetical protein	1.49	1.51	1.92	0.99	1.21	1.19	0.97	1.66	1.70
MSTRG.12494	TanjilG_27638	hypothetical protein	0.00	0.00	0.00	0.13	0.00	0.03	0.00	0.00	0.00
MSTRG.12496	TanjilG_27635	U11/U12 small nuclear ribonucleoprotein 35 kDa protein	6.45	5.38	6.12	0.71	0.84	0.42	5.83	4.15	4.49	0.242134637216	1.60822683834e-11	3.7727951129	1.15469107848e-09
MSTRG.12497	TanjilG_27633	hypothetical protein	1.58	1.79	2.32	0.08	0.00	0.00	1.31	0.74	0.62	0.0233104911168	3.60907038674e-05	21.2005751285	0.00208114701986	0.460089381603	0.0135357242776
MSTRG.12490	TanjilG_27641	hypothetical protein	3.58	4.31	3.33	0.34	0.40	0.44	2.62	2.37	2.50	0.179153912383	9.41322018685e-07	3.90482110168	0.000313850311873	0.649319552541	0.040686924079
MSTRG.12491	TanjilG_27640	hypothetical protein	5.91	5.52	6.23	3.11	2.71	3.26	6.04	5.48	6.47
MSTRG.12492	NA	NA	2.44	1.53	2.69	0.50	1.22	0.65	1.54	1.57	1.64
MSTRG.12493	TanjilG_27639	hypothetical protein	3.53	3.67	3.95	0.05	0.17	0.12	2.11	1.89	2.05	0.0518515731062	1.40218848716e-28	10.9785452758	6.04613527969e-17	0.527844228464	2.26685000045e-10
TanjilG_10501	TanjilG_10501	hypothetical protein	0.79	0.59	0.54	0.11	0.05	0.15	0.76	0.82	0.36
TanjilG_10500	TanjilG_10500	hypothetical protein	0.79	0.59	0.54	0.11	0.05	0.15	0.76	0.82	0.36
TanjilG_10503	TanjilG_10503	hypothetical protein	0.00	0.00	0.12	0.31	0.58	0.00	0.11	0.00	0.00
TanjilG_26457	TanjilG_26457	hypothetical protein	0.13	0.27	0.00	0.00	0.00	0.00	0.11	0.24	0.14
MSTRG.2508	TanjilG_28961	hypothetical protein	15.85	14.21	15.84	11.65	15.08	9.97	8.18	9.35	7.93			0.424870475804	5.21590194686e-05	0.501515731963	0.00033390917487
MSTRG.2509	TanjilG_28960	hypothetical protein	1.15	0.95	1.14	0.93	1.35	1.58	1.32	1.02	0.99	2.04805598898	0.00638319489288	0.529071318656	0.0158006087955
MSTRG.2500	NA	NA	4.50	3.98	4.53	2.38	1.82	1.01	6.30	6.40	6.53			2.29852380679	2.89700953981e-05	1.43164602924	0.0144377184001
MSTRG.2501	TanjilG_28975	hypothetical protein	15.19	12.84	12.70	12.89	12.18	11.80	20.82	22.37	21.68	1.51374202021	3.16782826655e-07			1.54912105614	3.18670049688e-10
MSTRG.2502	TanjilG_28973	Lysine--tRNA ligase, chloroplastic/mitochondrial	13.74	13.73	13.93	5.13	5.90	4.71	13.78	14.55	14.89	0.631958397468	2.82553003018e-17	1.66353071932	7.3500146173e-21
MSTRG.2503	TanjilG_28970	hypothetical protein	33.84	39.26	33.60	46.94	49.36	54.84	67.15	78.62	76.51	2.13053859115	4.32273158484e-31			1.87838695796	7.05145489185e-27
MSTRG.2504	TanjilG_28968	hypothetical protein	76.99	82.10	77.27	55.45	53.60	58.12	72.42	68.10	70.85	1.20607455695	1.23590051398e-05	0.762131313121	4.78026100764e-10	0.853682550608	9.17919608345e-05
MSTRG.2505	TanjilG_28967	hypothetical protein	29.01	29.97	29.22	14.39	14.29	14.58	40.85	39.88	39.86	0.83721741786	0.000114583909764	1.7156602296	1.31551855979e-38	1.33406972157	4.05899888854e-17
MSTRG.2506	TanjilG_28966	hypothetical protein	1.19	1.22	1.25	0.52	0.41	0.58	1.05	0.71	0.67
MSTRG.2507	TanjilG_28965	Leucine carboxyl methyltransferase 1 homolog	14.01	16.39	14.25	6.84	6.09	7.27	19.19	19.54	17.15	0.771891174779	0.0369117730311	1.70104561543	2.24753225007e-06	1.2198345301	0.0382292789788
MSTRG.3679	TanjilG_19154	Nuclear pore complex protein NUP96	17.92	18.80	19.13	7.82	7.31	7.35	17.96	18.56	17.74	0.685946505494	1.00923236521e-11	1.48633973818	4.59380916802e-13
MSTRG.3678	TanjilG_19153	hypothetical protein	112.81	118.90	121.28	82.93	91.81	81.50	84.84	86.67	91.14			0.621706549316	0.00113836431711	0.704184685216	0.010091317307
MSTRG.3671	TanjilG_19145	hypothetical protein	82.82	88.20	87.19	115.10	123.48	123.01	101.82	99.48	101.13	2.49033307479	2.47262132987e-243	0.476299680542	6.54850485655e-187	1.10163664102	0.000554800255916
MSTRG.3670	TanjilG_19143	hypothetical protein	10.54	8.44	11.01	0.92	0.00	0.00	9.68	7.99	14.06	0.0534158968471	0.00319641399035	20.2930270531	0.00245012459956
MSTRG.3673	TanjilG_19147	hypothetical protein	14.21	16.36	15.69	8.67	9.92	9.38	34.87	36.79	35.24			2.35628738476	3.18646097326e-55	2.25090932213	1.34245533498e-66
MSTRG.3672	TanjilG_19146	hypothetical protein	4.91	5.07	4.87	0.87	0.68	0.79	4.18	4.44	4.04	0.253258687112	5.56772702014e-40	3.55485711342	8.78612584095e-33	0.836346109778	0.00696897520753
MSTRG.3675	TanjilG_19150	hypothetical protein	33.96	32.00	33.66	27.22	28.14	27.57	45.41	46.27	47.57			1.31991921	1.15357942519e-11	1.32598251391	2.53427818597e-15
MSTRG.3674	TanjilG_19148	WRKY transcription factor 1	1.95	1.85	1.59	0.45	1.04	0.53	1.65	2.13	1.66
MSTRG.3677	TanjilG_19152	hypothetical protein	31.45	32.91	31.87	24.35	26.20	29.51	27.53	28.02	28.69	1.38451221735	1.6253457951e-08	0.663710108003	2.17425289469e-12	0.853320665242	0.00332275824412
MSTRG.3676	TanjilG_19151	hypothetical protein	3.62	4.55	3.64	0.58	0.54	0.50	2.91	3.54	2.77	0.233458585572	1.15585126964e-07	3.50831627779	1.26477362774e-05
MSTRG.25867	TanjilG_07524	hypothetical protein	41.56	40.92	40.92	5.24	6.26	5.76	32.13	28.70	32.10	0.226199929189	2.33988051839e-63	3.46584753032	2.27345723437e-39	0.727704139089	6.8884450277e-09
MSTRG.25865	TanjilG_07522	hypothetical protein	15.85	15.02	15.45	1.71	1.68	1.75	25.35	26.06	25.48	0.188768393673	3.14807627923e-86	9.32851629814	1.0555503789e-182	1.6356947107	6.74023911357e-35
MSTRG.4902	TanjilG_32984	OSBP(Oxysterol binding protein)-related protein 1D	12.74	12.38	13.05	1.80	1.88	1.78	9.78	9.54	8.84	0.243770565731	3.94514453508e-59	3.17485923758	1.20799690789e-35	0.719140861806	1.88782216771e-09
MSTRG.4903	TanjilG_32983	hypothetical protein	15.61	15.68	16.13	12.79	14.12	14.24	17.89	17.24	19.68	1.48126090773	4.16394121214e-15	0.817745014536	0.00014862908886	1.12466447326	0.0214392591363
MSTRG.4900	TanjilG_32986	hypothetical protein	29.09	37.65	29.76	61.93	61.99	64.27	36.61	39.16	38.62	3.32532431098	7.80948159976e-48	0.373065759869	1.0448968923e-40
MSTRG.20812	NA	NA	7.20	9.37	14.61	5.30	0.00	10.30	6.57	30.36	24.94
MSTRG.4906	TanjilG_32977	hypothetical protein	1.03	1.51	1.37	2.50	2.31	1.86	4.11	3.72	3.62	2.99771753076	1.16158743604e-09			2.9303945508	3.16960340507e-12
MSTRG.4907	TanjilG_32976	hypothetical protein	12.18	11.66	12.25	10.70	11.82	10.71	12.90	11.58	12.23	1.57063774104	9.32514210663e-12	0.679181233301	7.42003862898e-09
MSTRG.4904	TanjilG_32981	hypothetical protein	1.41	0.29	0.00	0.00	0.68	0.63	1.21	2.32	0.87
MSTRG.4905	TanjilG_32978	hypothetical protein	4.23	5.05	4.13	2.94	3.31	3.89	7.41	7.30	7.46			1.352915483	0.0157242593175	1.60366628896	1.34888356057e-05
MSTRG.25863	TanjilG_07520	hypothetical protein	14.68	13.09	13.82	16.23	20.76	14.31	11.83	8.22	7.95	2.09891843687	1.3303237979e-07	0.337750966068	7.48782344903e-12	0.658470788685	0.0148542010044
MSTRG.4908	TanjilG_32975	hypothetical protein	8.45	7.41	8.74	2.52	3.62	4.03	9.62	9.25	8.58	0.709406327871	0.00121041323474	1.64841394483	5.95897465723e-07
MSTRG.4909	TanjilG_32974	hypothetical protein	8.40	8.25	7.87	4.36	5.05	4.32	5.69	7.57	7.04
MSTRG.20814	TanjilG_23226	hypothetical protein	221.72	221.89	232.47	25.68	20.64	22.70	299.20	325.72	302.50	0.173764934555	7.28739670982e-123	8.26419088247	3.51589423897e-199	1.33378246025	2.70456525318e-15
MSTRG.20817	TanjilG_26752	hypothetical protein	11.68	11.31	12.67	22.60	23.20	21.80	14.94	15.64	16.31	3.23248914062	3.41145861264e-98	0.426448617297	8.01476696636e-60	1.28049433325	9.98013244654e-05
TanjilG_09224	TanjilG_09224	hypothetical protein	0.00	0.00	0.51	0.10	0.00	0.00	0.00	0.00	0.00
MSTRG.25860	TanjilG_07517	hypothetical protein	4.14	3.93	3.26	0.71	0.96	1.02	3.42	3.42	3.12	0.434105095751	9.58397707984e-10	2.14351112746	3.81782841545e-08
MSTRG.8591	TanjilG_28030	hypothetical protein	6.26	6.11	6.14	1.20	1.72	2.67	13.63	13.41	13.99			4.45816210384	2.8837908103e-06	2.15210829433	0.000442703618503
MSTRG.775	NA	NA	2.52	2.95	3.53	1.00	0.50	0.74	0.08	0.00	0.06	0.418657170853	0.00111870156638	0.036754637385	3.57241117338e-06	0.0142966661534	1.69025221094e-11
MSTRG.776	TanjilG_30302	hypothetical protein	4.09	2.77	3.77	3.45	2.98	3.26	4.16	4.99	4.60	1.65384862107	0.000533728683151			1.36684978605	0.02274522848
MSTRG.777	TanjilG_30533	hypothetical protein	16.65	14.94	19.38	0.37	0.00	0.00	17.06	12.54	16.25	0.0127368766899	6.32350484998e-07	74.1795810792	1.08788450149e-06
MSTRG.770	TanjilG_29415	hypothetical protein	11.23	5.97	6.64	66.68	51.84	60.92	2.63	2.51	2.20	12.632914005	6.63339816446e-34	0.025043104934	3.54535399771e-35	0.292704601912	0.0113598053249
MSTRG.771	TanjilG_29726	hypothetical protein	0.22	0.11	0.00	0.16	0.54	0.87	0.00	0.00	0.07	7.71579153663	0.0312050178114	0.0440173557924	0.00643211499015
MSTRG.772	TanjilG_29891	hypothetical protein	1.91	0.00	0.93	2.00	2.40	1.62	2.13	3.65	2.32
MSTRG.773	TanjilG_29996	hypothetical protein	46.37	20.40	43.94	20.22	23.00	17.75	25.20	13.90	13.45
MSTRG.8599	TanjilG_28041	hypothetical protein	4.48	4.05	3.83	2.14	2.16	1.11	5.27	5.44	4.45			1.73627822907	0.0121699441467
MSTRG.8598	TanjilG_28040	hypothetical protein	28.20	27.60	23.42	17.24	15.59	17.00	33.36	31.21	32.16			1.15066858154	0.02678906519
MSTRG.778	TanjilG_30826	hypothetical protein	19.61	41.18	16.23	7.86	7.26	7.20	5.03	4.88	5.13	0.673860312081	6.7293260143e-05	0.435287198739	3.03716521885e-11	0.272068058794	7.85233184622e-39
MSTRG.779	TanjilG_31159	hypothetical protein	0.00	0.00	0.00	0.00	0.00	2.49	0.00	0.00	0.00
MSTRG.18175	TanjilG_12777	hypothetical protein	11.50	12.13	9.59	8.47	3.35	3.53	12.92	15.02	10.64			1.74598913509	0.00400399152715
MSTRG.18174	TanjilG_12779	hypothetical protein	4.95	4.90	5.17	3.28	3.97	3.16	6.18	6.51	5.71
MSTRG.18177	NA	NA	0.29	0.28	0.30	3.07	3.07	2.99	0.24	0.42	0.33	17.9876665269	1.05232668188e-47	0.0660197438076	1.97583209744e-47
MSTRG.18176	TanjilG_12776	hypothetical protein	2.92	3.08	5.68	31.73	40.69	39.13	4.34	5.29	3.77	16.1681864108	1.70766556997e-69	0.0742872609224	8.29253466052e-72
MSTRG.18171	TanjilG_12782	hypothetical protein	14.12	0.00	0.00	0.00	0.70	0.00	0.00	0.00	0.00
MSTRG.18170	TanjilG_12783	hypothetical protein	7.59	6.80	7.87	4.67	6.10	4.17	7.49	7.08	7.85
MSTRG.18173	TanjilG_12780	hypothetical protein	4.16	4.41	4.46	3.65	3.96	3.50	5.16	4.89	4.99	1.4562695781	5.88360762988e-10	0.835135085078	0.00252211430852	1.12942472098	0.0343440759742
MSTRG.18172	TanjilG_12781	hypothetical protein	137.34	275.98	165.32	299.80	216.56	227.69	193.01	175.93	308.29	2.1008774696	8.48692547194e-49	0.549539689767	2.02601049518e-38
TanjilG_02021	TanjilG_02021	hypothetical protein	1.06	1.03	1.09	0.28	0.22	0.24	0.33	0.25	0.37	0.393228739181	0.0173187857578			0.28882720532	0.000190514610647
MSTRG.7013	TanjilG_31223	hypothetical protein	4.84	3.83	5.12	1.94	1.69	2.88	4.90	5.91	6.37
MSTRG.23275	TanjilG_02335	hypothetical protein	2.38	2.46	2.40	1.45	1.14	1.32	3.37	4.41	4.92			1.99822452179	2.42886254372e-06	1.6816617555	1.60718609296e-05
MSTRG.1743	TanjilG_13344	hypothetical protein	469.12	467.63	478.75	193.07	185.35	191.32	178.43	193.54	186.01	0.686348970504	3.80918833725e-53	0.602166645774	4.97726459442e-67	0.38389086767	0.0
MSTRG.1742	NA	NA	2.07	2.32	2.97	0.17	0.00	0.33	2.09	2.12	2.09	0.117169753301	0.000280902096198	7.53586580467	1.36965783937e-08
MSTRG.1741	TanjilG_13343	hypothetical protein	6.73	6.59	6.12	2.59	2.62	2.70	7.48	7.21	7.51	0.700048019717	5.52305747265e-05	1.7079836574	1.2943619743e-10
MSTRG.1747	TanjilG_13348	Sucrose-phosphate synthase 1	20.32	19.77	19.84	3.76	3.88	3.71	7.16	5.94	6.27	0.323140444588	4.063797272e-75			0.314820389503	5.74870573802e-110
MSTRG.1746	TanjilG_13347	hypothetical protein	17.07	19.93	19.04	0.58	0.20	0.44	6.97	7.92	7.83	0.0370636790009	4.96293001572e-37	11.4574799221	7.95861613418e-18	0.39449930352	3.40925991148e-24
MSTRG.1745	TanjilG_13346	MAK10 homologue	6.65	5.91	6.59	7.61	8.19	8.20	7.41	6.66	7.12	2.11594873566	2.71225912475e-26	0.545731338716	8.57360168794e-19
MSTRG.1744	TanjilG_13345	hypothetical protein	83.52	83.58	83.70	66.37	67.71	62.68	62.37	60.24	59.75	1.33574344743	4.45020759873e-24	0.577071423254	6.64945181595e-78	0.715921993886	2.16927974377e-35
MSTRG.1749	NA	NA	87.18	79.31	78.48	28.03	26.05	29.72	45.52	47.57	44.38	0.583600474479	6.60772594223e-18			0.546511727961	4.55253701098e-32
MSTRG.1748	TanjilG_13349	Translocase of chloroplast 90, chloroplastic	8.00	7.19	8.37	25.06	25.10	25.85	14.17	14.83	13.93	5.5060524288	3.46123978109e-229	0.347497394152	3.22593172796e-120	1.77690802207	1.50251551594e-20
TanjilG_08171	TanjilG_08171	hypothetical protein	0.08	0.08	0.00	0.00	0.00	0.00	0.00	0.00	0.00
TanjilG_08170	TanjilG_08170	hypothetical protein	0.00	0.19	0.19	0.00	0.00	0.00	0.00	0.17	0.00
MSTRG.21636	TanjilG_25490	Extra-large guanine nucleotide-binding protein 3	18.46	17.18	17.52	20.41	21.25	20.93	58.34	59.95	57.07	2.07019748381	1.25546926039e-68	1.57273584272	2.94348988937e-42	3.02419151054	1.13928801171e-248
MSTRG.21637	TanjilG_25491	hypothetical protein	3.49	2.99	3.67	1.28	1.12	0.79	3.43	3.14	2.87	0.533428409387	0.00124443745731	1.83147634397	0.00208306407386
MSTRG.21634	TanjilG_25488	ATR interacting protein	1.16	0.70	1.19	0.07	0.06	0.23	1.22	1.57	0.94	0.208800072156	0.000233226109782	6.16952509302	6.24297773282e-06
MSTRG.21635	TanjilG_25489	hypothetical protein	56.88	54.23	57.78	31.84	32.49	32.39	62.16	64.95	61.18			1.11559603558	0.00794725458111	1.1243612942	0.00159279342429
MSTRG.21632	TanjilG_25486	hypothetical protein	31.72	33.27	37.35	1.59	1.35	2.13	20.52	22.12	20.80	0.0835910897993	6.57698484993e-88	7.78200973243	3.58338530289e-55	0.60409834095	2.53302635743e-18
MSTRG.21633	TanjilG_25487	hypothetical protein	19.70	20.87	19.83	8.87	9.40	8.77	21.43	22.45	21.70	0.764409251633	3.71529203109e-05	1.49088749278	1.49613700283e-10
MSTRG.21630	TanjilG_25483	hypothetical protein	1.83	1.24	1.30	2.07	3.23	2.03	1.58	2.60	1.73	2.86558509444	7.22081336334e-05	0.496495617227	0.00639772076933
MSTRG.21631	TanjilG_25484	hypothetical protein	2.94	2.85	3.37	1.60	2.01	1.87	2.03	2.03	2.35					0.681157411049	0.0168279133268
MSTRG.21638	TanjilG_25492	hypothetical protein	17.81	20.22	17.44	22.30	22.31	24.82	24.28	24.47	21.77	2.11211333369	9.73759668686e-18	0.620304461787	1.66177598758e-08	1.21677251432	0.038035805437
MSTRG.21639	TanjilG_25493	hypothetical protein	4.43	4.16	3.91	4.09	4.18	2.85	4.72	5.19	5.74	1.51231388327	0.012340982085
MSTRG.9246	TanjilG_23766	hypothetical protein	1.54	1.93	2.16	0.68	0.48	0.69	1.84	1.57	1.62	0.562170577799	0.0240422625265	1.66680968931	0.0492761446233
MSTRG.9247	TanjilG_23767	hypothetical protein	3.98	8.73	4.04	0.81	0.88	0.77	7.07	6.91	8.69	0.340014925362	1.08511280193e-05	2.96892527545	1.24013396586e-05
MSTRG.9244	TanjilG_22242	hypothetical protein	6.82	4.92	5.17	16.42	20.08	14.39	4.80	5.35	4.74	5.1134436887	4.16845277314e-70	0.190787315074	2.08350866662e-72
MSTRG.9245	TanjilG_23765	hypothetical protein	248.69	234.93	237.22	287.30	305.90	322.36	222.14	221.67	227.88	2.16564524576	4.77055324341e-101	0.45049554066	2.56985616536e-115	0.906141860128	0.0124013353959
MSTRG.9242	TanjilG_22239	hypothetical protein	4.93	5.62	4.77	4.52	4.07	2.12	14.69	3.81	4.77
MSTRG.9243	TanjilG_22241	hypothetical protein	21.32	21.76	23.08	2.95	1.88	1.66	15.22	14.87	15.94	0.164146577856	4.25577323204e-48	4.44532109434	2.37141512951e-29	0.67791855575	4.25362141258e-09
MSTRG.9240	TanjilG_22237	Probable WRKY transcription factor 20	3.83	4.73	4.96	0.91	0.73	0.90	3.14	3.87	4.62	0.32035621983	1.80902721681e-09	2.80892503015	2.10196626915e-07
MSTRG.9241	TanjilG_22238	hypothetical protein	2.26	1.79	3.40	6.33	6.84	13.02	2.95	17.94	3.06	4.54308710287	4.73044393811e-17	0.269825925119	1.28665788917e-15
MSTRG.9248	TanjilG_23768	hypothetical protein	9.06	8.53	9.98	1.33	0.70	0.76	1.13	1.29	1.00	0.117492658057	6.13788997009e-10			0.142339005929	7.03729872416e-16
MSTRG.9249	TanjilG_23769	hypothetical protein	2.07	1.98	1.77	1.07	1.80	1.81	27.26	2.87	3.15					5.22038517527	0.0323112791896
MSTRG.7014	TanjilG_31221	hypothetical protein	9.43	9.47	9.17	107.79	107.22	106.67	25.41	27.22	27.05	25.008705002	0.0	0.121049265577	0.0	2.81167155267	1.12583080594e-102
TanjilG_12909	TanjilG_12909	hypothetical protein	0.05	0.05	0.05	0.00	0.00	0.00	0.00	0.00	0.00
MSTRG.7017	NA	NA	0.21	0.21	0.64	7.02	7.95	5.07	0.36	0.00	0.00	32.3987037428	4.97999743919e-11	0.0117471682486	1.0606307622e-08
MSTRG.6430	TanjilG_24736	hypothetical protein	33.90	36.21	36.91	41.38	40.34	42.19	42.60	44.25	40.61	1.41080920259	3.06531102377e-20	0.925373098822	0.0398198384981	1.21258860652	2.39809393786e-08
MSTRG.6431	TanjilG_24734	hypothetical protein	26.26	25.54	24.31	14.19	13.26	13.06	23.79	21.79	22.49	1.24468633301	8.026715732e-08	0.794580281585	8.44355704345e-09	0.918511669469	0.0331814355976
MSTRG.6432	TanjilG_24733	hypothetical protein	18.32	18.79	19.61	10.55	10.34	11.34	19.41	20.01	20.13			1.1358557851	0.00052525515246
MSTRG.6433	TanjilG_24731	hypothetical protein	6.86	6.87	6.45	5.30	4.81	4.61	11.70	10.99	10.95	1.25670649948	0.0291235959994	1.47603498431	1.19722379371e-05	1.72259696026	1.06367391407e-12
MSTRG.6434	TanjilG_24730	hypothetical protein	13.23	13.07	13.33	5.24	4.17	4.22	13.11	14.44	13.37	0.568803334471	8.02392190541e-16	1.92198125291	1.59185082549e-20
MSTRG.6435	TanjilG_24729	hypothetical protein	23.40	24.57	27.04	25.67	24.70	27.59	22.17	21.93	19.64	1.77715511364	7.04882538765e-21	0.503659383572	9.05448456266e-29	0.83139015291	0.0055794705991
MSTRG.6436	TanjilG_24728	hypothetical protein	21.02	21.18	20.91	6.51	8.64	6.12	7.75	11.28	8.33	0.565918592243	8.92837969186e-06			0.424144041043	2.35083317848e-14
MSTRG.6437	TanjilG_24727	hypothetical protein	3.85	4.17	4.71	0.00	0.00	0.00	0.20	0.40	0.54	0.00274243309318	3.63221812005e-12	34.1999136587	0.000553203205147	0.0863185441239	8.86848839333e-31
MSTRG.6438	TanjilG_24726	hypothetical protein	21.48	21.59	21.91	6.46	7.49	8.62	25.50	26.82	27.36	0.630728774935	3.8162298091e-11	2.10628749641	2.12022293024e-29	1.23399707602	4.53299554369e-06
MSTRG.6439	TanjilG_24725	Methionine--tRNA ligase, chloroplastic/mitochondrial	24.83	26.58	23.93	52.40	52.03	53.91	31.84	32.18	35.02	3.59273140821	0.0	0.383868203098	3.12467618011e-199	1.28100579177	7.28738105792e-10
MSTRG.7016	TanjilG_31218	hypothetical protein	108.48	103.71	111.11	48.80	47.91	48.67	492.98	504.65	494.00	0.765555931155	1.10259092603e-21	6.319073284	0.0	4.4927618109	0.0
MSTRG.56	TanjilG_24449	hypothetical protein	46.66	46.84	45.19	16.74	16.82	15.22	50.50	48.78	49.11	0.595610887431	3.3571495578e-39	1.87884483384	3.5010970037e-61
MSTRG.57	TanjilG_24450	hypothetical protein	54.62	56.13	56.24	4.93	6.44	6.75	41.03	42.83	39.81	0.186002110298	1.23385696071e-105	4.17575506034	1.84537646547e-68	0.721384600721	8.59253935109e-14
MSTRG.54	TanjilG_10316	hypothetical protein	8.10	7.71	8.95	3.43	3.44	3.38	7.22	7.95	7.16	0.696631846065	0.00338944796862	1.34720493653	0.0182605321525
MSTRG.55	TanjilG_24448	hypothetical protein	136.59	141.34	135.97	41.06	39.36	44.52	133.95	139.06	137.02	0.500881021308	9.02901307379e-50	2.13779874362	3.45686598436e-61
MSTRG.52	TanjilG_10314	hypothetical protein	2.65	2.44	2.84	0.13	0.15	0.23	0.12	0.26	0.13	0.110864412623	3.04430445281e-13			0.0637640600206	5.12236851256e-25
MSTRG.53	TanjilG_10315	hypothetical protein	3.42	3.01	3.40	1.33	1.47	0.90	3.79	4.97	4.55	0.638234707366	0.0310400788128	2.22819098252	2.72573049003e-05
MSTRG.50	NA	NA	61.28	163.39	123.42	66.39	109.04	89.04	180.46	171.41	164.62
MSTRG.51	TanjilG_10312	hypothetical protein	6.58	6.48	5.63	10.45	12.21	9.97	7.38	7.39	8.01	2.95270323664	5.14653824278e-15	0.42761968741	7.70841061838e-11
MSTRG.58	TanjilG_24451	hypothetical protein	3.51	3.16	2.59	0.70	0.33	0.51	0.98	0.56	1.03	0.281100121739	0.00164014298644			0.268638661603	4.09110833998e-05
MSTRG.59	TanjilG_24517	hypothetical protein	2.41	2.87	3.66	0.13	0.48	0.22	2.83	2.36	1.73	0.160021565993	0.000347333303369	5.16950249088	0.00231290947573
TanjilG_20646	TanjilG_20646	hypothetical protein	0.85	0.95	0.81	0.79	1.65	1.02	1.07	0.91	1.02	2.26123904468	0.000181819040239	0.530189649676	0.00298170471671
TanjilG_23599	TanjilG_23599	hypothetical protein	0.11	0.00	0.00	0.00	0.00	0.11	0.05	0.13	0.05
MSTRG.6298	TanjilG_15412	hypothetical protein	1.89	2.19	2.04	2.06	2.09	2.78	4.30	4.06	4.13	1.93426168934	0.00744189142133			1.9860542508	0.000904314291297
MSTRG.6299	TanjilG_15411	hypothetical protein	48.50	46.55	48.50	11.66	13.47	13.07	39.95	40.04	39.81	0.453749541796	7.69607283447e-62	1.96238096421	7.87759236746e-44	0.827004539709	3.54871106355e-08
MSTRG.6294	TanjilG_15416	hypothetical protein	1.89	1.77	2.21	2.72	2.73	3.00	2.45	2.66	2.75	2.45725323606	2.63636908086e-20	0.571358212171	4.82205436716e-10	1.30435409889	0.011422198834
MSTRG.6295	TanjilG_15415	hypothetical protein	19.74	18.20	18.62	13.14	14.01	12.49	23.74	24.34	23.25	1.17863882024	0.0189102039296			1.23362612955	0.000299270046195
MSTRG.6296	TanjilG_15414	hypothetical protein	21.02	19.39	19.96	9.04	9.06	6.45	17.42	16.98	17.42	0.690752396096	0.00833111487159
MSTRG.6297	TanjilG_15413	hypothetical protein	1.43	1.44	1.24	4.02	2.86	3.94	1.87	2.12	1.40	4.5580931613	8.45316685463e-26	0.302666670825	2.94587389941e-17
MSTRG.6290	TanjilG_15420	hypothetical protein	330.78	345.30	348.27	93.71	72.02	81.58	196.43	196.62	230.97	0.408125496372	2.02715966762e-21	1.53272277615	0.000166443549483	0.580750787345	2.17002207271e-13
MSTRG.6291	TanjilG_15419	ATOEP16-4	12.92	7.48	13.49	3.46	2.71	4.39	11.55	11.20	14.56
MSTRG.6292	TanjilG_15418	hypothetical protein	123.73	127.56	123.53	20.45	22.69	21.96	34.58	37.01	32.94	0.292351966475	1.04619886309e-162			0.270890296322	1.44235120212e-262
MSTRG.6293	TanjilG_15417	hypothetical protein	3.00	3.73	3.57	0.00	0.00	0.00	1.94	1.82	2.10	0.0159310431069	8.20054517389e-06	37.3768323059	0.000269682689302
MSTRG.7741	TanjilG_28348	hypothetical protein	17.85	17.25	19.05	25.59	28.38	30.47	32.89	32.57	36.90	2.49436754545	1.70231695193e-34	0.774264265631	0.000137077142266	1.79394310588	2.1786356841e-17
MSTRG.7740	TanjilG_28344	hypothetical protein	2.34	2.24	2.40	0.84	1.20	0.99	4.62	5.13	4.26	0.742346087594	0.0377723005262	2.83676025778	1.85873002174e-18	1.9573049059	4.99451706394e-14
MSTRG.7743	TanjilG_28351	hypothetical protein	4.47	4.47	4.74	2.89	2.44	2.09	3.91	4.51	4.53
MSTRG.7742	TanjilG_28349	hypothetical protein	11.34	11.62	11.76	4.99	5.17	4.94	10.75	10.11	10.71	0.746756295865	0.000311036140782	1.30230043246	0.00130137236589
MSTRG.7745	TanjilG_28354	hypothetical protein	1.84	3.82	3.09	0.00	0.00	0.42	1.57	0.69	0.77	0.0932514980304	0.0309938213758
MSTRG.7744	TanjilG_28352	TOM1-like protein 2	27.66	23.49	25.91	18.52	20.38	20.80	26.22	31.08	28.68	1.32254305033	0.000100678035181
MSTRG.7747	TanjilG_28355	hypothetical protein	26.16	29.87	27.86	80.54	82.14	86.36	36.97	37.49	37.24	5.06317609562	0.0	0.275716378179	1.87744321294e-295	1.29664216593	6.13739066606e-08
MSTRG.7749	TanjilG_28358	hypothetical protein	0.00	0.22	0.51	0.18	0.17	0.08	1.74	1.38	1.84			7.10025388264	0.000911726872891	6.61257449749	8.75873437776e-05
MSTRG.7748	TanjilG_28356	hypothetical protein	193.64	177.01	190.86	491.81	530.41	489.80	648.40	691.87	660.37	4.57354489732	3.05038874102e-210	0.810032601547	6.882587826e-08	3.44050662994	1.24123404361e-154
TanjilG_25857	TanjilG_25857	hypothetical protein	0.28	0.60	0.26	0.67	0.55	0.44	0.51	0.54	0.57	2.47059773602	0.0196024193584
TanjilG_26770	TanjilG_26770	hypothetical protein	0.88	0.82	0.76	0.42	0.51	0.27	0.79	0.75	0.97
TanjilG_28258	TanjilG_28258	hypothetical protein	0.85	1.00	0.99	0.70	1.04	1.09	0.44	0.33	0.22			0.217877095679	0.000218325751141	0.344918388557	0.01353386661
MSTRG.8928	NA	NA	0.18	0.09	0.17	38.37	31.79	38.08	2.37	1.72	2.01	422.865777847	9.6395573124e-40	0.0346532032293	4.96171014474e-130	13.6279444691	4.74498094255e-06
MSTRG.8929	TanjilG_15346	Tetraspanin-10	8.45	8.80	7.68	1.93	2.84	1.80	5.17	6.51	7.09	0.448395200985	0.000254421674335	1.75447542428	0.0195860658203
TanjilG_02901	TanjilG_02901	65-kDa microtubule-associated protein 4	0.03	0.05	0.00	0.00	0.00	0.00	0.00	0.00	0.03
MSTRG.8920	TanjilG_24529	UDP-N-acetylmuramoyl-L-alanyl-D-glutamate--2,6-diaminopimelate ligase MurE homolog, chloroplastic	2.84	2.93	2.30	4.93	4.84	5.35	3.88	4.04	3.96	3.21364648879	7.99913980298e-36	0.481084451923	7.03712113688e-19	1.43572546881	0.000445479970205
MSTRG.6562	TanjilG_24588	hypothetical protein	31.44	33.41	32.69	153.71	154.18	155.01	58.82	62.40	59.37	8.08224605444	0.0	0.240253712297	0.0	1.80328386809	3.6921731188e-76
MSTRG.8922	TanjilG_24527	hypothetical protein	11.39	10.75	11.17	3.29	2.43	2.75	12.10	12.47	12.19	0.406184406211	6.37064586823e-25	2.81853087096	7.50283941819e-34
MSTRG.8923	TanjilG_24525	hypothetical protein	10.45	10.18	9.36	3.05	2.65	2.78	8.33	7.48	8.25	0.487525070356	4.89290805539e-16	1.74066294336	1.53377192692e-09	0.788021449057	0.000495462605074
MSTRG.8924	TanjilG_20492	hypothetical protein	6.61	4.72	4.24	0.94	0.65	0.95	6.21	5.28	4.86	0.2777297593	1.25883944777e-09	3.96828803373	3.17166956138e-12
MSTRG.8925	TanjilG_20493	hypothetical protein	2.23	1.90	2.22	0.41	0.33	0.57	2.38	2.42	2.69	0.353310848899	4.80647409264e-06	3.49063507059	7.41577807821e-09
MSTRG.8926	TanjilG_20494	hypothetical protein	4.04	4.13	5.07	14.52	14.89	16.56	8.79	9.88	8.85	5.55306900886	1.44975230285e-89	0.367030778387	6.86658193695e-43	1.89305928395	1.18291286024e-10
MSTRG.8927	TanjilG_20495	Glutamate--cysteine ligase, chloroplastic	54.41	52.30	56.90	118.11	120.30	125.21	83.03	76.08	83.45	3.82437971515	0.0	0.409421377766	4.59953802359e-271	1.45433829548	2.51558455429e-38
TanjilG_31278	TanjilG_31278	hypothetical protein	0.00	0.00	0.05	0.00	0.13	0.00	0.00	0.00	0.00
TanjilG_31270	TanjilG_31270	hypothetical protein	0.04	0.00	0.00	0.05	0.00	0.09	0.00	0.03	0.00
TanjilG_31277	TanjilG_31277	hypothetical protein	0.49	0.16	0.37	0.27	0.13	0.23	0.05	0.00	0.05			0.0966141512946	0.0288795338021	0.0936210403196	0.020369327131
TanjilG_32696	TanjilG_32696	hypothetical protein	0.00	0.00	0.00	0.00	0.00	0.00	0.05	0.00	0.00
TanjilG_07994	TanjilG_07994	hypothetical protein	0.00	0.00	0.00	0.05	0.00	0.04	0.03	0.00	0.00
TanjilG_07992	TanjilG_07992	hypothetical protein	0.28	0.07	0.14	0.00	0.00	0.00	0.00	0.06	0.00
TanjilG_27963	TanjilG_27963	hypothetical protein	0.61	0.68	0.38	0.03	0.03	0.05	0.38	0.59	0.57	0.108265555497	0.000489856171746	9.00883225797	0.00060175565781
TanjilG_27964	TanjilG_27964	hypothetical protein	0.00	0.54	0.00	0.00	0.00	0.00	0.00	0.00	0.36
TanjilG_27967	TanjilG_27967	hypothetical protein	0.03	0.00	0.00	0.00	0.00	0.00	0.05	0.00	0.00
TanjilG_33069	TanjilG_33069	hypothetical protein	0.31	0.18	0.00	0.00	0.28	0.00	0.00	0.07	0.04
TanjilG_33068	TanjilG_33068	hypothetical protein	0.40	0.22	0.56	0.24	0.00	0.41	0.25	0.20	0.22
TanjilG_33067	TanjilG_33067	hypothetical protein	0.00	0.00	0.00	0.07	0.03	0.03	0.00	0.00	0.05
MSTRG.20228	TanjilG_14867	hypothetical protein	52.92	57.96	66.58	2.41	0.59	3.81	3.24	3.67	3.03	0.0663288298753	7.9091652212e-16			0.0541499808857	8.90020156085e-30
MSTRG.20229	TanjilG_14866	hypothetical protein	31.08	27.30	27.92	11.31	8.29	10.32	32.09	29.02	31.08	0.556622501356	4.07299388299e-10	1.92804943799	3.96836528156e-13
MSTRG.20226	NA	NA	9.49	6.42	6.95	1.21	1.16	2.69	9.17	7.00	4.96	0.380254830265	0.0143049552338	2.55474565401	0.0218355303315
MSTRG.20227	NA	NA	119.36	93.77	97.34	0.00	0.00	0.00	4.63	0.00	0.00	0.0210180322208	6.17157505162e-05			0.0182216815697	2.59738615616e-05
MSTRG.20224	TanjilG_14869	hypothetical protein	17.17	19.00	20.02	4.33	4.80	4.38	9.72	9.97	10.35	0.41141206499	2.90106864162e-30	1.3629878153	0.00042071825058	0.520573870773	1.75809294756e-27
MSTRG.20225	TanjilG_14868	Peptidyl-prolyl cis-trans isomerase FKBP12	865.26	853.91	828.84	330.29	368.58	363.42	335.17	362.84	341.43	0.697046558215	2.83315602677e-07	0.592117360389	9.36417880197e-12	0.38327664904	3.14368870177e-44
MSTRG.20222	TanjilG_14871	hypothetical protein	0.00	0.00	0.00	0.00	0.00	0.00	0.00	2.16	0.00
MSTRG.20223	TanjilG_14870	hypothetical protein	24.09	23.05	20.62	25.92	22.75	21.61	52.47	52.20	51.08	1.76893314089	4.80803811765e-09	1.36329814327	0.000123356776863	2.23891807331	4.70987765157e-27
MSTRG.20220	TanjilG_14873	hypothetical protein	32.57	30.65	29.72	15.89	13.83	14.69	31.92	30.10	30.56	0.818515506363	0.00157426355928	1.27662178476	7.27996823352e-05
MSTRG.20221	TanjilG_14872	hypothetical protein	13.13	12.46	13.10	8.37	9.08	8.39	12.87	12.37	13.28	1.13805079424	0.0147280627551
TanjilG_08653	TanjilG_08653	hypothetical protein	0.06	0.00	0.00	0.00	0.00	0.00	0.00	0.00	0.06
MSTRG.439	TanjilG_20557	hypothetical protein	2.50	2.83	2.82	0.17	0.32	0.15	2.21	2.76	2.13	0.133533628818	2.3417987811e-12	6.8534542385	6.98170910284e-11
MSTRG.438	TanjilG_20556	hypothetical protein	10.16	11.26	8.43	3.18	7.14	6.30	7.74	6.43	9.29
MSTRG.437	NA	NA	1.02	0.96	1.11	2.79	2.05	3.06	1.59	1.73	1.86	4.35421906082	3.60020848442e-18	0.402469840188	2.64233823046e-09	1.62823640169	0.0120497245595
MSTRG.436	TanjilG_20555	hypothetical protein	3.33	3.68	3.91	11.89	11.05	11.21	3.67	3.78	3.76	5.29197587585	3.90839572605e-151	0.203483295283	4.03817623697e-148
MSTRG.433	NA	NA	0.11	0.08	0.28	1.94	1.88	2.82	0.14	0.09	0.16	24.3711115945	2.72208729076e-27	0.0348198317984	2.51218005099e-28
MSTRG.431	TanjilG_20438	hypothetical protein	3.97	3.32	4.10	0.10	0.00	0.18	8.00	7.33	7.41	0.0424933180982	1.26764680028e-06	49.1984677628	3.32794067594e-10	1.9436189938	5.81005870967e-05
MSTRG.430	TanjilG_20437	hypothetical protein	96.35	96.10	91.72	43.98	39.93	46.82	91.59	101.27	101.30	0.781471308011	6.19080556607e-05	1.38667984634	5.56841148968e-08
TanjilG_01768	TanjilG_01768	hypothetical protein	0.37	0.36	0.44	0.00	0.11	0.00	0.24	0.12	0.27
TanjilG_01763	TanjilG_01763	DNA-directed RNA polymerase V subunit 5C	0.13	0.00	0.13	0.00	0.00	0.00	0.00	0.00	0.00
TanjilG_01761	TanjilG_01761	hypothetical protein	0.19	0.18	0.30	0.15	0.07	0.40	0.05	0.05	0.06
TanjilG_03691	TanjilG_03691	hypothetical protein	0.21	0.00	0.00	0.00	0.25	0.00	0.00	0.00	0.21
TanjilG_30600	TanjilG_30600	hypothetical protein	0.00	0.09	0.04	0.27	0.20	0.23	0.00	0.00	0.00	9.31897758065	0.0106758366808	0.0188697983343	0.000234042806626
TanjilG_30601	TanjilG_30601	hypothetical protein	0.00	0.00	0.00	0.00	0.06	0.12	0.00	0.05	0.00
MSTRG.17288	TanjilG_17511	hypothetical protein	26.30	26.27	28.53	33.97	34.12	32.64	31.33	33.73	32.84	1.83565808557	3.57744760083e-89	0.640610966842	4.10285024745e-56	1.09222065606	0.00690850720022
MSTRG.17289	TanjilG_17509	hypothetical protein	98.54	92.53	97.76	41.43	47.66	45.58	60.26	54.98	63.98	0.36518380522	1.09355473498e-93	1.99573529536	1.07205941107e-39	0.676821934068	1.05704433326e-27
MSTRG.17286	TanjilG_17513	NAD(P)H-quinone oxidoreductase subunit T, chloroplastic	0.74	0.21	1.14	1.04	1.60	0.46	0.09	0.18	0.42			0.134517149106	0.00141455644142
MSTRG.17287	TanjilG_17512	hypothetical protein	24.06	22.58	22.08	4.80	5.22	5.69	18.59	19.66	18.58	0.506433574625	1.62394449713e-32	2.1300807836	4.65343853704e-40
MSTRG.17284	NA	NA	12.91	12.08	13.06	7.41	7.65	8.55	14.32	13.49	14.46
MSTRG.17285	TanjilG_17514	hypothetical protein	21.45	23.33	23.18	11.04	11.87	14.07	26.39	29.74	26.21			1.35894428877	5.16400633982e-06	1.18500587812	0.00215030339142
MSTRG.17282	TanjilG_17516	hypothetical protein	3.38	3.42	3.27	1.61	2.00	2.01	2.62	2.62	2.64					0.756000843637	0.00115230102154
MSTRG.17283	TanjilG_17515	hypothetical protein	5.89	5.69	6.28	3.19	3.42	4.18	5.31	5.37	5.84
MSTRG.17280	TanjilG_17518	hypothetical protein	74.45	71.98	72.79	56.59	53.96	56.49	69.07	67.10	67.30	1.41551804368	1.25564185762e-30	0.671431105995	5.95908209027e-39	0.882725942398	2.46835080261e-05
MSTRG.17281	TanjilG_17517	hypothetical protein	140.78	139.47	137.20	43.40	35.03	48.23	92.29	75.72	82.54	0.689395450396	1.62266548108e-06			0.669887568694	8.67594115168e-10
TanjilG_14920	TanjilG_14920	hypothetical protein	0.06	0.05	0.11	0.17	0.13	0.06	0.02	0.02	0.00			0.0847622562716	0.0186875884549
MSTRG.21579	TanjilG_25426	hypothetical protein	0.67	0.77	0.77	0.00	0.00	0.24	0.19	0.86	0.55
MSTRG.21578	TanjilG_25425	hypothetical protein	13.30	10.82	13.14	0.00	0.13	0.48	0.10	0.00	0.00	0.0291018249227	4.65597058294e-13			0.00279854426881	7.10588695518e-12
MSTRG.21575	TanjilG_06624	hypothetical protein	2.25	2.11	3.43	0.84	0.34	0.32	0.08	0.00	0.19	0.322719281192	0.0105132432463	0.110693092368	0.015444292067	0.0330232633617	5.31059422032e-07
MSTRG.21574	TanjilG_06625	hypothetical protein	44.86	48.46	45.40	54.05	50.99	56.64	20.00	23.30	21.34	2.07036411029	2.63045491286e-38	0.239166086971	2.50513966958e-111	0.459856483384	1.46225081168e-31
MSTRG.21577	TanjilG_25423	hypothetical protein	1.34	1.68	1.91	1.08	0.79	0.90	1.69	1.56	1.46
MSTRG.21576	TanjilG_25422	hypothetical protein	2.88	4.42	3.60	0.00	0.35	0.21	3.52	4.55	3.93	0.089719051897	3.62403972804e-12	12.8735324142	2.49661608865e-14
MSTRG.21571	TanjilG_06628	hypothetical protein	1.43	1.26	1.04	0.00	0.00	0.00	0.49	0.42	0.28	0.0206707320044	4.99123602523e-05	16.2985199315	0.0187001561672	0.314481838582	0.00697366170419
MSTRG.21570	TanjilG_06629	hypothetical protein	44.69	47.57	38.72	23.59	22.02	24.03	39.67	32.89	37.22
MSTRG.21573	TanjilG_06626	hypothetical protein	10.03	11.33	9.89	24.98	25.87	24.61	23.18	21.74	21.80	3.99200391144	2.2171441271e-180	0.55491794696	1.43016362995e-45	2.05749404579	1.14824449476e-47
MSTRG.21572	TanjilG_06627	Deoxyribodipyrimidine photo-lyase	4.77	3.97	3.96	0.66	0.54	1.10	0.99	1.52	1.21	0.316178648473	1.56668101596e-10			0.291086579549	2.29876519078e-18
MSTRG.14881	TanjilG_24065	hypothetical protein	97.03	98.90	96.47	254.89	253.03	265.67	180.68	175.36	173.10	3.84028078307	0.0	0.444957261273	1.99121218867e-154	1.58692643074	1.47147594319e-35
MSTRG.14880	TanjilG_24066	hypothetical protein	32.43	32.19	32.69	16.49	18.38	19.98	39.92	39.37	38.58			1.31933027014	3.97305141202e-07	1.18052836895	0.000157777897556
MSTRG.14883	TanjilG_24063	hypothetical protein	4.12	3.53	4.09	4.89	4.75	5.16	1.27	1.57	1.53	2.21919777641	2.66509282138e-15	0.170792403846	8.44749395932e-47	0.352065893955	8.18398898018e-15
MSTRG.14882	TanjilG_24064	hypothetical protein	7.91	7.86	7.80	0.45	0.42	0.69	5.39	5.22	6.17	0.114350411632	1.63188918168e-11	6.52271603654	3.7400909414e-08	0.691577695728	0.0237119204846
MSTRG.14885	TanjilG_24060	hypothetical protein	2.13	1.82	1.80	0.81	0.83	0.74	0.77	0.66	0.77			0.566453337364	0.0422718513691	0.372718538301	3.17879592421e-06
MSTRG.14884	TanjilG_24061	hypothetical protein	6.15	5.89	6.69	5.07	4.89	5.04	7.70	8.97	8.70	1.44768089131	1.54698018688e-07			1.31838557335	2.83784629848e-05
MSTRG.14887	TanjilG_24058	hypothetical protein	2.40	1.90	2.16	1.79	2.29	1.87	1.44	1.59	1.72	1.57282315763	0.0363182712308	0.488904841857	0.00129716884064
MSTRG.14886	TanjilG_24059	hypothetical protein	4.49	31.91	4.35	0.42	0.30	0.41	1.27	1.58	0.93	0.159691296155	4.94820336876e-11			0.30678391387	2.43911385099e-10
MSTRG.14889	TanjilG_24056	hypothetical protein	4.82	4.82	4.94	0.14	0.82	0.51	0.41	0.40	0.21	0.162462132548	1.13534319164e-06			0.0670278717865	9.25983162144e-14
MSTRG.14888	TanjilG_24057	hypothetical protein	2.11	2.59	2.91	0.20	0.38	0.71	1.81	2.26	1.95	0.293752048051	0.0377126478701
TanjilG_00410	TanjilG_00410	hypothetical protein	0.00	0.00	0.00	0.00	0.04	0.12	0.00	0.00	0.00
TanjilG_00411	TanjilG_00411	hypothetical protein	0.00	0.04	0.00	0.00	0.00	0.00	0.00	0.00	0.00
TanjilG_04440	TanjilG_04440	hypothetical protein	0.47	0.50	0.51	0.00	0.00	0.00	0.41	0.00	0.00
TanjilG_02126	TanjilG_02126	hypothetical protein	0.00	0.00	0.00	0.25	0.00	0.00	0.00	0.00	0.00
TanjilG_12442	TanjilG_12442	hypothetical protein	0.36	0.00	0.00	0.22	0.00	0.00	0.00	0.16	0.18
TanjilG_12441	TanjilG_12441	hypothetical protein	0.03	0.06	0.03	0.52	0.49	0.59	0.00	0.00	0.03	21.3100045282	1.00299098139e-06	0.0120232247951	1.57318282767e-06
TanjilG_12447	TanjilG_12447	hypothetical protein	0.00	0.19	0.00	0.00	0.00	0.13	0.15	0.06	0.00
TanjilG_12444	TanjilG_12444	hypothetical protein	0.00	0.00	0.00	0.00	0.00	0.00	0.08	0.00	0.00
TanjilG_08661	TanjilG_08661	hypothetical protein	0.08	0.00	0.00	0.10	0.00	0.00	0.00	0.00	0.00
TanjilG_03766	TanjilG_03766	hypothetical protein	0.00	0.00	0.00	0.00	0.00	0.00	0.00	0.04	0.00
MSTRG.16627	TanjilG_05735	hypothetical protein	18.74	18.76	18.51	1.54	1.39	1.49	6.70	5.63	6.60	0.130150638237	9.93386552947e-113	2.74634598191	4.64652909983e-19	0.331733012193	2.31788648174e-87
MSTRG.16626	TanjilG_05733	hypothetical protein	7.45	7.86	7.86	21.71	21.62	21.60	22.22	22.58	22.05	4.7777385866	3.13493449309e-165	0.633412441716	3.11519344944e-23	2.810529382	6.09035787992e-74
MSTRG.16625	TanjilG_05732	hypothetical protein	1.04	0.97	0.68	0.46	0.71	0.79	1.15	0.90	1.17
MSTRG.16624	TanjilG_05729	hypothetical protein	25.19	26.60	24.94	33.10	35.18	34.18	37.78	34.20	34.08	2.29005437547	3.07836970946e-90	0.632059324864	7.72973491848e-30	1.3442168662	8.80871560498e-12
MSTRG.16623	TanjilG_05728	hypothetical protein	15.62	15.01	16.41	4.67	5.72	4.98	12.02	12.49	12.95	0.563623244433	1.54018515312e-10	1.48972532661	2.28476444465e-05	0.779661494446	0.000280105124567
MSTRG.16622	TanjilG_05727	hypothetical protein	12.02	13.39	15.46	3.75	2.26	3.37	12.51	13.07	12.90	0.410667883037	3.14012779889e-08	2.35060834356	1.76342456121e-07
MSTRG.16621	TanjilG_05726	hypothetical protein	0.63	0.44	0.56	2.76	2.22	1.83	0.74	0.79	0.53	7.07833165678	5.40148932674e-14	0.187897357915	6.75254256831e-12
MSTRG.16620	TanjilG_05725	hypothetical protein	324.63	243.91	249.79	178.38	162.72	239.10	273.01	182.62	174.46
MSTRG.16629	TanjilG_05737	hypothetical protein	11.76	9.22	10.17	10.30	9.13	9.60	12.51	10.72	12.01	1.5564792863	1.29567951048e-09	0.781624922669	0.000550518472154
MSTRG.16628	TanjilG_05736	hypothetical protein	144.01	127.78	139.55	45.13	29.21	34.13	122.20	123.06	117.60	0.44334615239	4.67837926068e-07	2.03291013429	1.90953189651e-05
TanjilG_04401	TanjilG_04401	hypothetical protein	0.56	0.23	0.14	0.11	0.05	0.00	0.08	0.08	0.05
MSTRG.11938	TanjilG_01772	hypothetical protein	32.72	19.84	26.24	26.05	40.69	46.52	36.11	34.55	27.56	2.39006038629	6.83501470529e-90	0.505299241231	2.48409941049e-58	1.12163956425	0.0141013934492
MSTRG.11939	TanjilG_01773	hypothetical protein	21.38	24.22	23.78	29.69	31.38	30.38	22.44	19.31	21.15	2.28168193996	5.48925575866e-55	0.41001184744	6.39388183239e-63	0.868849427231	0.0287886868356
MSTRG.11932	TanjilG_15068	hypothetical protein	1.39	3.26	11.81	0.00	0.00	0.00	4.88	4.90	5.06
MSTRG.11933	NA	NA	53.19	56.44	60.18	8.97	9.55	8.18	6.88	8.89	8.43	0.268177768132	1.00669706404e-37	0.554409486601	0.000203396272108	0.138154698496	6.9103671693e-98
MSTRG.11930	TanjilG_15064	hypothetical protein	6.25	6.11	6.53	9.65	9.06	10.45	8.60	9.09	9.08	2.55928778232	3.85756938677e-47	0.575755698482	7.35229853978e-20	1.36871228389	1.77719165461e-06
MSTRG.11931	TanjilG_15066	hypothetical protein	24.19	23.58	23.60	73.01	74.85	77.69	29.76	29.15	29.70	5.46440015759	0.0	0.245363756856	0.0	1.24537942783	1.459360959e-06
MSTRG.11936	TanjilG_01771	hypothetical protein	2.51	3.54	4.05	0.00	0.62	0.43	1.14	1.14	1.32	0.179822538441	0.00126831930757			0.34585988818	0.00215252594179
MSTRG.11937	ENSRNA049994106	Plant signal recognition particle RNA	245.70	331.06	279.82	437.98	432.29	410.94	184.29	214.20	207.84	2.49632708143	1.78914008537e-21	0.282723233952	6.12623578824e-36	0.655440535004	0.000395457495828
MSTRG.11934	TanjilG_15069	hypothetical protein	17.74	16.73	18.20	2.35	2.42	4.15	1.48	2.92	1.82	0.289196484046	6.36856542009e-08	0.434768522801	0.0290135403571	0.116811832314	6.85515639167e-22
MSTRG.11935	TanjilG_15070	hypothetical protein	33.59	39.92	39.13	4.31	3.61	4.03	9.03	8.83	7.82	0.180704171602	1.67484200706e-67	1.32359385155	0.0424502661058	0.222432536836	3.0787205959e-94
MSTRG.22178	TanjilG_05685	hypothetical protein	6.59	6.96	6.51	0.55	0.84	0.78	7.78	7.51	7.49	0.185199979879	3.22369332622e-13	6.43107927601	9.97201350218e-17
MSTRG.22174	TanjilG_05678	hypothetical protein	1.89	1.77	1.89	1.04	1.04	1.05	1.27	1.44	1.58					0.752080092547	0.0292064292225
MSTRG.22175	TanjilG_05679	hypothetical protein	210.66	365.57	203.88	185.30	183.59	185.37	287.72	256.75	295.62
MSTRG.22176	TanjilG_05680	hypothetical protein	49.57	47.56	46.83	18.66	18.28	20.68	28.05	26.62	29.65	0.695269301508	6.44197004777e-15			0.583290051833	1.14229519721e-41
MSTRG.22177	TanjilG_05684	hypothetical protein	22.38	22.08	22.53	6.39	7.25	9.62	50.02	51.74	26.39	0.541791455257	7.40467540275e-15	2.15654388885	6.96181024955e-23
MSTRG.22170	TanjilG_05672	hypothetical protein	1.35	0.55	2.32	0.28	0.13	0.00	0.87	1.25	0.89	0.159645558857	0.0250460212174
MSTRG.22171	TanjilG_05675	hypothetical protein	15.60	16.13	15.54	13.07	12.01	13.10	14.51	14.55	13.59	1.38211135985	1.67807996214e-06	0.684400720022	2.956099068e-08
MSTRG.22172	TanjilG_05676	hypothetical protein	43.63	44.91	44.42	18.52	21.02	21.49	44.67	47.99	44.25	0.816585797705	9.20122788906e-05	1.29942145944	4.53529117002e-07
MSTRG.22173	TanjilG_05677	hypothetical protein	18.90	15.75	16.84	9.11	8.14	7.99	24.91	31.60	31.32	0.7777093167	0.00795304098677	2.25822190762	9.25077911769e-24	1.63072833847	3.39173904651e-14
MSTRG.23223	TanjilG_17984	hypothetical protein	3.22	3.12	3.81	0.65	0.45	0.46	2.36	2.55	2.03	0.260386108055	3.39684281172e-09	2.70218258733	5.97155386126e-05	0.654440087673	0.00472534745783
MSTRG.23222	TanjilG_17985	hypothetical protein	59.56	63.79	64.84	38.13	35.45	35.52	61.02	59.67	64.18
MSTRG.23221	TanjilG_17986	hypothetical protein	16.09	16.61	16.30	17.33	15.88	17.05	20.17	19.21	20.13	1.75799755242	5.42471571154e-32	0.723882833306	4.11057857399e-12	1.18185294962	0.000312545714938
MSTRG.23220	TanjilG_17987	hypothetical protein	6.52	6.12	5.14	0.53	0.31	0.68	3.07	2.97	4.79	0.0969010862297	1.14328870918e-26	5.44863705602	8.79950386272e-12	0.49091967045	4.52700281128e-11
MSTRG.23227	TanjilG_17977	Ethylene-responsive transcription factor ERF022	1.10	2.57	0.73	7.71	6.04	5.61	0.31	1.45	0.92	7.48859630897	8.74171918431e-10	0.08440492411	5.87283410962e-12
MSTRG.23226	TanjilG_17978	hypothetical protein	36.43	36.18	36.11	18.29	19.92	19.01	29.38	28.90	29.02			0.823884265712	5.03244836868e-05	0.710650220657	1.45820537517e-18
MSTRG.23225	TanjilG_17980	Probable acyl-activating enzyme 1, peroxisomal	22.24	19.91	21.67	11.73	12.86	12.33	20.36	19.44	20.64
MSTRG.23224	TanjilG_17983	hypothetical protein	6.39	7.06	6.51	8.27	7.78	7.31	5.31	5.74	7.27	1.99044740491	8.85748344527e-11	0.481425433992	1.03946997248e-10
MSTRG.23229	TanjilG_17973	hypothetical protein	209.06	201.12	251.63	276.81	268.70	362.12	474.65	389.61	373.29	2.19890442955	2.78780262844e-163	0.806896997497	1.22111691331e-11	1.6479602084	1.48783024812e-63
MSTRG.23228	TanjilG_17975	hypothetical protein	15.96	16.02	15.61	16.99	17.20	16.27	16.30	15.80	15.58	1.77628821726	1.38088138242e-35	0.591980220463	2.56736127521e-30
MSTRG.24850	TanjilG_15098	hypothetical protein	5.31	5.31	5.85	1.04	0.76	1.15	0.94	0.68	0.65	0.305267099666	3.03429341282e-15	0.473930161831	0.00172776110778	0.134433152192	1.10257347812e-44
MSTRG.25683	TanjilG_06305	hypothetical protein	279.05	271.60	270.14	314.35	328.35	320.13	32.96	29.17	29.97	2.00137783002	3.9168536501e-241	0.0587810358919	0.0	0.109255355116	0.0
MSTRG.25682	TanjilG_06254	hypothetical protein	42.08	45.23	50.72	2.64	4.95	3.77	9.38	8.50	9.92	0.141080074302	2.59230040777e-73	1.49721688615	0.0105641877548	0.195556460482	2.85557471507e-108
MSTRG.25681	TanjilG_06253	hypothetical protein	0.17	0.12	0.40	0.00	0.00	0.11	0.00	0.00	0.00					0.0289590544026	0.00209521354166
MSTRG.25680	TanjilG_06249	hypothetical protein	2.37	3.08	2.22	0.66	0.37	0.70	1.76	1.84	1.07	0.385876756082	0.0300426200095
MSTRG.25687	TanjilG_06310	hypothetical protein	168.18	3.24	3.15	1.20	1.14	1.06	38.38	3.26	2.94	0.54407509178	1.24663417122e-09	1.92591219982	6.20238426992e-11
MSTRG.25685	NA	NA	1.79	1.82	1.82	0.33	0.22	0.41	1.72	1.65	1.75	0.299730988464	1.22061155812e-13	3.30304111755	2.60835622512e-13
MSTRG.25684	NA	NA	2.11	1.59	1.48	0.29	0.23	0.42	2.19	2.18	2.25	0.311823985183	1.45047961898e-09	4.30506341147	1.5748583629e-17
MSTRG.25689	TanjilG_06307	hypothetical protein	12.47	12.72	12.39	16.43	17.94	15.64	15.80	15.56	14.48	2.26853552703	3.77298295708e-34	0.564345734838	1.51601297123e-18	1.18898781335	0.0157078301187
MSTRG.25688	TanjilG_06311	hypothetical protein	0.16	0.00	0.16	0.39	0.18	0.00	0.40	0.14	0.31
TanjilG_09756	TanjilG_09756	Cytochrome P450, family 722, subfamily A, polypeptide 1	0.36	0.35	0.22	0.06	0.10	0.05	0.94	0.49	0.40			5.46045071303	0.0182014074959
TanjilG_29695	TanjilG_29695	hypothetical protein	0.00	0.00	0.02	0.00	0.00	0.00	0.00	0.00	0.00
MSTRG.22798	NA	NA	3.24	3.34	3.71	4.07	1.57	1.46	4.99	5.39	4.03
MSTRG.27032	TanjilG_27463	hypothetical protein	2.49	2.32	1.16	7.99	8.17	9.76	3.42	3.04	3.49	7.41062793966	1.6614052537e-14	0.235158432622	1.10660616784e-10
MSTRG.27033	NA	NA	10.76	9.73	12.10	1.12	1.29	0.98	3.50	4.39	4.51	0.17751478224	4.51747050047e-12	2.24678213126	0.00945938684122	0.37034934407	5.93857676793e-10
MSTRG.22790	TanjilG_20802	hypothetical protein	1.92	2.33	3.03	44.96	50.94	48.81	4.26	4.41	4.24	33.8479325663	4.60680254103e-163	0.0548330366322	2.97796487641e-177	1.72595928083	0.0204212020411
MSTRG.22791	TanjilG_20801	hypothetical protein	43.18	44.12	43.57	39.63	40.24	42.10	48.87	48.32	46.84	1.79399272287	2.23325266096e-61	0.680152685	6.6344890744e-30	1.13327788668	0.000382462162392
MSTRG.22792	TanjilG_20800	hypothetical protein	5.40	6.20	7.41	6.08	7.19	6.05	15.08	13.43	15.77	1.98071128778	3.00289689786e-10			2.20254734964	1.38512639437e-18
MSTRG.22793	TanjilG_20799	hypothetical protein	133.47	139.08	122.03	159.86	149.47	162.46	136.39	138.19	127.25	1.96956464572	1.85207380823e-96	0.545570356204	1.33534323069e-73
MSTRG.22794	TanjilG_20798	hypothetical protein	15.54	14.82	16.34	3.14	3.23	3.05	20.84	20.14	21.73	0.343835393873	3.96554589629e-25	4.09460245242	9.26440379675e-49	1.30711998087	1.83966509793e-05
MSTRG.27030	TanjilG_27343	hypothetical protein	38.17	44.29	40.14	1.76	1.55	0.82	23.82	27.40	27.16	0.0567983198688	1.53766311969e-52	11.7792822372	5.40355821728e-36	0.621579720398	1.50646133521e-10
MSTRG.22796	TanjilG_20795	hypothetical protein	7.01	6.43	7.54	18.75	16.72	17.05	8.75	8.94	8.72	4.19220856467	1.03011506927e-135	0.314189288805	1.11159894038e-105	1.22330769406	0.00389618017748
MSTRG.22797	TanjilG_20794	hypothetical protein	38.37	38.89	40.10	14.82	13.12	13.46	31.83	35.91	34.05	0.601027250684	9.6621246689e-15	1.5131176388	2.35628015687e-09	0.844791210704	0.00149340569832
MSTRG.26088	TanjilG_00104	hypothetical protein	164.13	168.09	180.46	61.95	62.66	58.08	112.82	123.33	126.75	0.646221860651	6.43531151529e-11			0.674426895977	2.99026998092e-14
MSTRG.26089	TanjilG_00106	Dynamin-like protein ARC5	19.99	19.09	19.54	18.84	19.09	21.14	18.48	18.56	18.13	1.7202010309	8.61379167329e-28	0.574071950824	3.24138956739e-29
MSTRG.27031	TanjilG_27461	hypothetical protein	17.04	14.93	14.57	13.47	16.83	14.10	41.27	37.84	37.43	1.64549638674	1.30212007264e-12	1.60549374188	2.21599100947e-17	2.45403651416	3.53731439156e-73
MSTRG.27036	NA	NA	7.27	8.61	8.97	2.27	3.46	4.06	9.94	9.16	9.42	0.812581369238	0.0376097076331			0.840995222885	0.0403142233015
MSTRG.26083	TanjilG_00083	hypothetical protein	19.24	18.81	28.05	8.87	7.98	10.11	12.26	7.53	10.22					0.431043945055	0.00323214759863
MSTRG.26084	TanjilG_00084	hypothetical protein	11.98	12.66	11.83	31.59	33.51	35.33	14.50	15.88	15.93	4.70664327721	2.24849765467e-218	0.289041079657	8.97380745507e-151	1.26328301337	0.000190471203414
MSTRG.26085	TanjilG_00085	hypothetical protein	5.43	4.25	4.61	1.38	1.52	1.14	3.82	3.50	4.57	0.481235565438	2.47483010009e-06	1.81239296633	0.000256267991088
MSTRG.26086	TanjilG_00086	hypothetical protein	25.06	22.53	24.21	8.94	10.20	10.25	20.06	18.66	20.24	0.698927864287	5.48117789742e-09	1.23195985264	0.00121514052433	0.799549125007	8.03897948686e-06
MSTRG.26087	TanjilG_00103	hypothetical protein	0.00	0.00	0.03	1.73	1.58	1.27	0.03	0.03	0.06	235.922380705	2.35079096814e-10	0.0150302158326	2.97130531103e-14
MSTRG.27034	TanjilG_27659	hypothetical protein	6.62	7.48	7.74	1.42	1.42	1.67	2.09	2.23	2.14	0.309986374542	9.50122142431e-12			0.288172323794	1.7235397534e-20
MSTRG.24792	TanjilG_15517	hypothetical protein	0.25	0.32	0.21	0.81	1.98	2.08	0.48	0.30	0.32	10.6675941485	3.46195742508e-16	0.138250435293	1.41331283772e-13
MSTRG.24793	TanjilG_15516	hypothetical protein	13.62	10.55	13.93	27.47	26.52	28.10	19.70	22.33	19.45	3.69794875933	1.3478271245e-82	0.453049560301	1.6300365427e-44	1.55577459979	5.13957355592e-09
MSTRG.24790	TanjilG_15520	Bifunctional TH2 protein, mitochondrial	23.33	22.70	25.11	5.42	4.89	5.11	21.45	22.53	22.55	0.3546259355	3.29738254797e-57	2.66249420069	1.07627355493e-50	0.877029474489	0.00605113873539
MSTRG.24791	TanjilG_15519	Leucine-rich repeat receptor-like protein kinase PXL1	10.76	10.20	11.13	0.36	0.23	0.11	13.88	15.13	14.24	0.0362947992086	1.05546372526e-71	38.9823955385	8.90296270098e-91	1.31366280166	1.38727258152e-07
MSTRG.24796	TanjilG_15513	hypothetical protein	3.81	2.78	1.22	3.34	2.43	2.56	19.60	21.90	21.31			4.77282991815	2.27194621662e-13	7.39134767353	3.17460375617e-23
MSTRG.24797	TanjilG_15512	hypothetical protein	41.39	39.67	39.70	21.19	22.88	20.72	34.81	36.34	35.14					0.852940471183	0.000507037252056
MSTRG.24794	TanjilG_15515	hypothetical protein	0.78	0.96	0.91	0.66	0.46	0.65	0.38	0.62	0.66
MSTRG.24795	TanjilG_15514	hypothetical protein	17.74	17.44	17.96	4.59	3.87	4.67	20.53	22.42	21.82	0.431532315756	2.45984638066e-34	3.02389774278	2.14490309805e-62	1.21211647959	3.68774841427e-05
MSTRG.24798	TanjilG_15510	hypothetical protein	6.02	6.71	7.35	74.31	64.63	67.49	9.31	11.99	10.18	14.0764982105	0.0	0.0924328121324	0.0
MSTRG.24799	TanjilG_15509	hypothetical protein	1.71	1.93	2.35	1.86	1.16	1.33	2.64	1.69	2.12
TanjilG_19384	TanjilG_19384	hypothetical protein	0.06	0.00	0.00	0.00	0.00	0.03	0.03	0.00	0.00
TanjilG_19387	TanjilG_19387	hypothetical protein	0.00	0.08	0.00	0.05	0.14	0.04	0.22	0.14	0.21
MSTRG.26332	TanjilG_11843	hypothetical protein	15.10	13.82	14.87	33.39	35.80	36.13	17.51	14.20	14.75	4.03815725225	4.73394223286e-95	0.276974059748	6.52620224359e-76
MSTRG.26333	TanjilG_11859	hypothetical protein	3.04	2.87	3.62	3.77	3.46	3.30	5.44	5.56	5.12	1.89514573291	8.06133402083e-12			1.6641687096	2.76278616435e-10
MSTRG.26330	NA	NA	2.25	0.23	0.70	0.73	0.28	0.51	1.12	0.71	0.59
MSTRG.26331	TanjilG_11758	hypothetical protein	4.71	5.96	5.60	1.11	0.69	0.76	19.40	22.52	21.12	0.266851707912	2.90465842636e-09	15.2472941781	1.12885883385e-54	3.76965672142	6.47116925525e-48
MSTRG.26336	NA	NA	1.16	1.04	1.04	4.85	5.24	4.97	1.65	1.75	1.66	7.98111836061	1.17223083611e-105	0.206710377195	8.07768632373e-79	1.5315149961	0.00133609608289
MSTRG.26337	NA	NA	3.43	3.07	1.70	24.54	16.61	14.57	1.59	2.42	4.73	11.8068302013	3.41771409554e-25	0.0940029580297	1.68874594541e-23
MSTRG.26334	TanjilG_11863	hypothetical protein	22.80	23.89	23.28	6.07	4.88	5.20	26.22	28.18	28.68	0.373015484503	4.34350464454e-37	3.25772061468	6.71339769353e-58	1.12854325314	0.0189797853576
MSTRG.26335	TanjilG_11865	hypothetical protein	16.39	13.09	12.67	9.84	6.76	7.10	24.56	21.45	20.18	0.55697701767	4.77761885897e-11	3.08225902868	7.87208533167e-48	1.5946240429	4.65952459067e-18
MSTRG.26338	TanjilG_11868	hypothetical protein	9.55	7.43	7.68	0.38	0.10	0.28	0.11	0.11	0.17	0.0552997040199	6.52524577507e-23			0.0131176771835	1.96321448828e-30
MSTRG.26339	TanjilG_11759	hypothetical protein	6.27	7.60	8.20	14.81	15.49	15.24	8.16	8.91	8.27	3.51931153482	1.13077532851e-18	0.341821640329	2.26710414297e-15
TanjilG_08409	TanjilG_08409	hypothetical protein	0.25	0.00	0.26	0.00	0.00	0.00	0.00	0.68	0.00
TanjilG_08408	TanjilG_08408	hypothetical protein	0.07	0.04	0.04	0.00	0.09	0.00	0.03	0.00	0.00
TanjilG_17497	TanjilG_17497	hypothetical protein	0.20	0.99	0.79	0.37	0.58	0.54	0.52	0.51	0.40
MSTRG.24244	TanjilG_02037	hypothetical protein	17.29	16.18	16.04	30.87	32.70	32.06	17.82	17.39	17.32	3.29554081021	1.59015950154e-91	0.33774874492	1.18808877111e-81
MSTRG.18567	NA	NA	1.57	2.07	1.81	0.81	1.02	1.25	1.60	1.56	1.26
MSTRG.24246	TanjilG_02035	hypothetical protein	218.49	218.44	218.59	88.41	89.22	88.75	149.00	145.70	152.14	0.691106293684	1.07568111716e-07			0.660178200718	4.56084732488e-12
MSTRG.24247	TanjilG_02034	hypothetical protein	13.64	12.70	12.63	10.35	9.79	9.80	6.14	5.64	5.79	1.30999251206	1.58179058507e-07	0.361164311937	2.14471986045e-70	0.439433457023	2.97251740803e-52
MSTRG.18562	TanjilG_11581	Rhodanese-like domain-containing protein 11, chloroplastic	15.41	15.79	16.37	2.48	4.16	3.19	11.69	10.61	10.51	0.353177428507	1.36895541131e-18	2.05450969387	3.29016878799e-08	0.673766853444	5.29050331725e-07
MSTRG.18563	TanjilG_11580	hypothetical protein	1.99	2.39	2.25	0.38	0.53	0.58	5.20	4.01	4.26	0.387134211196	0.000568069813132	5.50598593235	3.99138093691e-13	1.98114959692	5.98675495695e-06
MSTRG.24242	TanjilG_02039	hypothetical protein	10.92	10.76	10.53	12.69	13.70	12.91	10.50	10.03	10.24	2.15848038801	2.67891176179e-55	0.4799024806	1.32998694063e-51
MSTRG.18561	TanjilG_11582	hypothetical protein	28.71	28.81	28.17	30.04	31.87	31.76	23.38	22.90	23.34	1.86366818137	1.56347844661e-53	0.466225165019	1.36130257682e-78	0.806952121027	6.26748341883e-07
MSTRG.14412	ENSRNA049993594	Plant small nucleolar RNA U3	100.19	115.70	49.88	333.25	255.61	234.54	65.75	96.76	72.72	4.82890140221	1.5850140803e-06	0.164417138947	4.60429692472e-08
MSTRG.14413	TanjilG_11823	hypothetical protein	2.88	3.67	3.39	0.49	0.68	0.42	1.85	1.53	1.55	0.271923784595	3.18767913725e-06			0.482902555943	0.000175526375784
MSTRG.14411	ENSRNA049993591	Plant small nucleolar RNA U3	48.46	96.41	109.74	193.50	278.85	181.24	46.03	43.01	51.95	4.20482913628	3.1640966331e-05	0.129751592972	2.03102541773e-07
MSTRG.14416	TanjilG_11819	hypothetical protein	91.67	80.20	87.23	231.76	233.79	232.70	274.76	269.31	270.68	4.55962346217	0.0	0.717531020852	2.10724539715e-45	3.03869544342	0.0
MSTRG.14417	TanjilG_11818	Pyrroline-5-carboxylate reductase	28.10	29.88	29.21	15.64	15.03	12.20	19.83	18.36	21.93					0.669970012504	2.10328827771e-06
MSTRG.14414	TanjilG_11822	hypothetical protein	4.41	4.30	4.39	1.40	1.14	1.36	2.74	1.93	1.86	0.489358162647	0.000153619953504			0.483320350647	5.87092923857e-06
MSTRG.14415	TanjilG_11821	hypothetical protein	17.15	20.30	18.23	13.14	9.68	11.67	11.74	14.16	11.53			0.667606863575	0.00449072663511	0.654866561181	0.000465196307085
MSTRG.25642	TanjilG_05526	hypothetical protein	2.26	1.87	1.76	0.18	0.33	0.15	0.17	0.40	0.24	0.190522768939	3.30153576806e-05			0.133535742661	1.99882375495e-09
TanjilG_06962	TanjilG_06962	hypothetical protein	0.07	0.13	0.07	0.02	0.00	0.00	0.06	0.05	0.07
MSTRG.8876	TanjilG_32063	hypothetical protein	5.03	5.53	5.93	1.64	2.03	2.20	10.36	8.65	10.16	0.609441200008	0.000266518613222	3.04032835915	5.72217031101e-21	1.72085628823	5.44596287244e-10
MSTRG.2940	TanjilG_15641	hypothetical protein	5.01	3.88	4.58	8.29	9.15	9.22	11.01	11.46	11.50	3.38041170301	3.17630153711e-37	0.782702955478	0.00194657390876	2.45827283915	4.6915245713e-24
TanjilG_26150	TanjilG_26150	hypothetical protein	0.00	0.00	0.00	0.00	0.00	0.00	0.00	0.04	0.00
MSTRG.2941	TanjilG_15640	Ras-related protein RABC1	38.25	37.53	44.40	24.59	20.67	25.99	33.44	37.73	35.23					0.863465270316	0.00989046050682
MSTRG.10917	TanjilG_24311	TMS1	3.60	3.04	3.93	4.96	5.36	5.07	4.59	4.75	4.84	2.48211625728	1.26718257393e-14	0.566482901853	1.51250076517e-07	1.30613981341	0.0381714493379
MSTRG.10916	TanjilG_24312	hypothetical protein	66.76	64.23	65.40	34.92	32.75	35.86	55.54	58.59	56.46					0.849608015427	9.54443879977e-06
MSTRG.10915	TanjilG_24313	hypothetical protein	56.19	55.91	55.33	12.49	13.62	13.02	49.31	45.03	47.83	0.400390343899	6.05262790383e-66	2.31701098981	1.52022641555e-54	0.861633899772	8.98173007313e-05
MSTRG.10914	TanjilG_24314	hypothetical protein	1.71	3.12	1.87	7.32	10.93	7.65	3.65	4.29	4.36	5.95708157013	9.52923693195e-34	0.28272634372	1.1687683166e-22	1.56454850533	0.0172106343162
MSTRG.10913	TanjilG_24315	hypothetical protein	2.34	2.67	2.20	3.35	3.33	2.74	2.32	3.24	2.23	2.2235399047	3.55230507541e-05	0.510886659942	0.00058020024145
MSTRG.10912	TanjilG_24317	hypothetical protein	31.68	30.63	32.26	27.62	32.48	29.74	32.48	34.53	32.22	1.58598208676	4.37050751104e-38	0.715777115633	6.42484757172e-20
MSTRG.10911	TanjilG_24319	hypothetical protein	12.00	10.54	11.06	8.08	7.59	8.52	12.31	14.17	11.56	1.22999002218	0.0407982006157
MSTRG.10910	TanjilG_24320	hypothetical protein	3.69	4.75	3.41	2.61	2.80	2.18	3.76	3.62	4.02
TanjilG_11191	TanjilG_11191	hypothetical protein	0.00	0.00	0.00	0.00	0.00	0.00	0.83	0.00	1.11
MSTRG.10919	TanjilG_19249	hypothetical protein	1.61	2.29	2.33	1.43	1.91	1.63	1.64	0.21	1.84			0.14700776655	2.51785925873e-07	0.174186914502	9.33034134509e-07
MSTRG.10918	TanjilG_24310	hypothetical protein	19.87	14.86	17.29	24.14	21.34	24.80	13.95	15.33	13.93	2.30400777708	2.11487847553e-15	0.377802547294	1.15169499904e-21
TanjilG_16175	TanjilG_16175	hypothetical protein	0.66	0.96	0.53	0.00	0.19	0.23	0.71	1.10	0.70			3.57126993829	0.0349580579164
TanjilG_11192	TanjilG_11192	hypothetical protein	0.29	0.00	0.00	0.00	0.20	0.18	0.05	0.00	0.06
MSTRG.2948	TanjilG_02422	hypothetical protein	4.08	4.21	4.82	0.45	0.84	0.45	2.33	1.58	2.56	0.214387493771	4.75919668268e-08	2.33581823877	0.0136044866572	0.463833926558	3.97705193451e-05
MSTRG.2949	TanjilG_05707	hypothetical protein	13.67	13.01	13.64	1.05	0.93	1.29	8.23	5.95	5.89	0.138930169902	1.88557752456e-31	3.76303167017	5.46554877151e-11	0.48550622924	2.05685853572e-12
TanjilG_27607	TanjilG_27607	hypothetical protein	0.25	0.08	0.00	0.00	0.00	0.00	0.07	0.07	0.08
TanjilG_11199	TanjilG_11199	hypothetical protein	0.08	0.00	0.00	0.00	0.00	0.00	0.00	0.00	0.00
MSTRG.5025	TanjilG_12097	hypothetical protein	16.28	16.91	17.61	3.62	4.17	4.37	13.97	13.98	15.59	0.43622867883	5.65342517039e-19	2.13462786007	1.75040639291e-15	0.864453306931	0.037182368631
TanjilG_22405	TanjilG_22405	hypothetical protein	0.74	0.44	0.36	0.18	0.00	0.00	0.00	0.13	0.00					0.0824938330805	0.0133480851306
TanjilG_20932	TanjilG_20932	hypothetical protein	0.00	0.00	0.00	1.14	0.00	0.00	0.00	0.00	0.98
TanjilG_20931	TanjilG_20931	hypothetical protein	0.81	0.54	0.53	0.00	0.05	0.05	0.15	0.18	0.21	0.087571462298	0.00571979105454			0.274755327862	0.00717600662697
TanjilG_20939	TanjilG_20939	hypothetical protein	0.00	0.00	0.00	0.00	0.00	1.28	1.80	0.00	0.00
MSTRG.12519	TanjilG_12072	hypothetical protein	6.28	7.18	6.29	2.66	3.10	3.44	11.07	11.29	12.78	0.794637295938	0.04344854266	2.34107899073	3.93243813905e-19	1.72790168652	3.40374088562e-13
MSTRG.12518	TanjilG_12073	hypothetical protein	16.24	15.80	16.06	3.09	1.89	2.17	15.71	16.39	15.21	0.253900302019	3.70236552222e-36	4.06653261862	8.73565335901e-38
MSTRG.19769	TanjilG_09198	hypothetical protein	25.57	27.56	23.74	26.53	26.73	28.53	74.33	74.71	72.26	1.81549521755	3.46198047608e-24	1.66287082219	6.64176410171e-30	2.804530928	1.84635869734e-116
MSTRG.19768	TanjilG_09197	hypothetical protein	10.19	11.17	13.43	14.72	14.74	15.95	10.85	11.61	14.42	2.30552903929	3.19597185527e-44	0.517053380927	1.41766832979e-30
MSTRG.12511	TanjilG_27619	hypothetical protein	1.28	0.86	0.78	0.20	0.28	0.17	2.22	1.62	1.42			5.03503541821	0.00259434868494
MSTRG.12510	NA	NA	2.65	3.47	3.78	0.32	0.51	0.28	1.07	0.37	1.04	0.192291823286	8.07719737933e-05			0.24274214383	6.4662630202e-06
MSTRG.12513	TanjilG_27618	hypothetical protein	7.85	6.02	6.80	4.40	4.07	5.66	15.00	13.48	10.57	1.31652348581	0.029762304341	1.51593765754	0.000201509997853	1.85423826122	6.4098942471e-10
MSTRG.19764	TanjilG_09190	hypothetical protein	2.35	2.04	2.19	0.06	0.00	0.11	0.42	0.43	0.18	0.05237448008	2.59890178448e-10	3.71097211774	0.0477109434374	0.181454198652	1.54442248554e-13
MSTRG.12515	TanjilG_12077	hypothetical protein	29.31	28.57	29.16	9.60	9.66	10.01	48.10	46.36	46.46	0.573798835811	5.70270422181e-35	2.96007213625	2.70422482653e-156	1.57761122321	8.09500836085e-52
MSTRG.19761	TanjilG_11737	hypothetical protein	7.12	6.39	5.93	6.33	5.90	6.16	8.72	7.82	7.28	1.59618243646	1.16778459929e-06	0.803424036581	0.0249061991278
MSTRG.19760	TanjilG_11739	hypothetical protein	1.89	1.54	2.40	0.15	0.25	0.24	2.40	2.45	2.83	0.189415352127	1.18937641949e-08	7.26610264224	1.7139449163e-13
MSTRG.2719	TanjilG_22561	hypothetical protein	261.77	259.07	255.34	62.68	64.48	63.06	224.25	224.52	211.55	0.418001045653	2.76062993631e-225	2.13604157393	1.42882519071e-151	0.829297086338	1.55621796843e-15
MSTRG.2718	TanjilG_22559	hypothetical protein	2.03	1.95	2.03	0.67	1.24	0.94	1.70	1.78	1.90
MSTRG.7949	TanjilG_22863	hypothetical protein	346.58	362.38	356.42	107.73	105.62	105.46	253.23	232.15	242.18	0.510084924052	8.56055738716e-87	1.40353783423	4.99625752035e-17	0.664912339082	1.3838700033e-38
MSTRG.7948	TanjilG_22862	hypothetical protein	5.49	6.25	5.87	1.43	1.40	1.05	4.43	4.40	4.17	0.335932763139	4.28544484109e-32	2.37318425682	6.2445434776e-19	0.740741331633	9.31708138571e-07
MSTRG.2711	TanjilG_22551	hypothetical protein	26.20	24.20	25.93	4.89	5.03	5.60	22.69	22.98	24.34	0.379364741718	3.78594035022e-98	2.63684574777	4.7696549385e-97	0.928917675177	0.0392253937654
MSTRG.2710	TanjilG_22549	hypothetical protein	0.00	0.00	0.00	0.28	0.00	1.26	0.00	0.00	0.00
MSTRG.2713	TanjilG_22553	hypothetical protein	92.70	86.34	93.22	60.60	60.02	66.39	72.26	65.57	69.64	1.15225518933	0.00270042371742	0.73635606621	8.51863337411e-11	0.787985084358	1.61161413242e-08
MSTRG.2712	TanjilG_22552	hypothetical protein	6.38	5.79	5.06	1.42	1.01	0.94	5.57	7.16	6.48	0.353953978891	9.80627391864e-08	3.35569850846	1.23672324717e-10
MSTRG.2715	TanjilG_22555	hypothetical protein	28.81	39.15	43.27	10.99	5.44	5.85	27.83	23.24	23.43	0.340632447961	0.000657210707269	2.05213748704	0.045187372426
MSTRG.2714	TanjilG_22554	Nitrogen regulatory protein P-II homolog	17.74	14.56	16.86	7.17	6.81	7.05	3.99	5.35	4.65			0.407825218134	6.66860941507e-05	0.276198999977	5.34350698555e-13
MSTRG.2717	TanjilG_22558	hypothetical protein	9.40	9.16	9.35	17.74	17.23	16.40	20.15	20.14	21.32	3.13856479858	4.62911509893e-134	0.737747082114	1.90609632159e-13	2.15033317051	2.19898993837e-68
MSTRG.2716	TanjilG_22556	hypothetical protein	45.60	43.34	46.59	2.68	2.93	2.56	20.29	19.61	20.27	0.102777151858	1.74406371982e-283	4.5415774239	1.85115354192e-101	0.433492543367	1.14544074387e-133
MSTRG.19189	TanjilG_11048	hypothetical protein	18.48	17.99	18.01	18.44	18.46	18.40	19.58	19.93	20.06	1.76334229979	3.74581682852e-48	0.651274910472	4.02793972753e-29
MSTRG.19188	TanjilG_11047	hypothetical protein	34.60	33.21	34.59	21.13	22.01	21.00	21.12	21.18	20.11	1.0649594491	0.0251724308083	0.599069024156	8.19145103885e-73	0.592584666344	3.22460000194e-92
MSTRG.19183	TanjilG_11039	hypothetical protein	120.94	126.89	128.84	52.14	46.58	51.87	84.37	79.04	78.33	0.678991698729	7.12342739128e-14			0.627773198519	5.40722810746e-27
MSTRG.19182	TanjilG_11037	hypothetical protein	10.32	8.22	7.52	5.84	2.06	2.87	1.65	1.99	2.11			0.327606590051	0.00241863559825	0.213182929284	1.20520437549e-08
MSTRG.19181	TanjilG_11036	hypothetical protein	0.89	0.00	1.03	1.18	3.54	2.17	0.00	0.00	0.00			0.0444341992147	0.0237674402599
MSTRG.19180	TanjilG_11035	hypothetical protein	3.88	4.16	4.06	1.53	1.90	1.63	5.70	5.61	6.00			1.59565821143	0.000255568447913
MSTRG.19187	TanjilG_11044	hypothetical protein	78.14	78.33	83.19	36.53	39.84	38.71	16.18	17.18	17.09	0.819455970237	2.447854635e-08	0.269495471651	3.1468390377e-189	0.205084278921	0.0
MSTRG.19186	NA	NA	16.44	15.61	19.59	0.32	0.20	0.18	2.01	2.54	2.12	0.0228363098012	1.03253643467e-20	5.91317800663	0.000536512571563	0.125996583858	3.93163650771e-42
MSTRG.19185	TanjilG_11043	hypothetical protein	3.61	6.60	6.30	0.36	0.51	0.47	2.36	5.12	3.89	0.138489682049	2.42410405656e-05	5.19626916253	0.00110740195394
MSTRG.19184	TanjilG_11041	hypothetical protein	18.12	20.93	20.02	3.90	9.17	4.95	14.68	16.35	15.36	0.317700310755	5.94082382933e-20	2.59095517025	2.55534792797e-13	0.764588021476	0.00171145796859
TanjilG_09166	TanjilG_09166	hypothetical protein	0.73	0.71	1.15	0.13	0.06	0.00	0.13	0.04	0.15	0.11839924415	0.00435208226888			0.122491343228	0.00014531871499
TanjilG_26896	TanjilG_26896	hypothetical protein	0.08	0.11	0.00	0.00	0.00	0.00	0.03	0.00	0.00
TanjilG_24940	TanjilG_24940	hypothetical protein	0.08	0.00	0.15	0.00	0.00	0.00	0.00	0.13	0.00
TanjilG_24947	TanjilG_24947	hypothetical protein	0.13	0.00	0.00	0.00	0.00	0.00	0.00	0.00	0.06
TanjilG_24945	TanjilG_24945	hypothetical protein	0.92	1.10	1.10	1.59	1.08	1.20	0.63	0.16	0.18			0.158400213656	0.00855954883596
TanjilG_21321	TanjilG_21321	hypothetical protein	9.02	0.00	0.00	0.00	4.58	0.00	0.00	0.00	0.00
MSTRG.9899	TanjilG_03364	hypothetical protein	5.34	5.80	5.62	2.84	2.79	2.87	2.61	2.42	2.65			0.555574383719	2.29969719725e-07	0.446003769812	3.47832671545e-18
MSTRG.9898	TanjilG_03365	XLG2	2.28	3.38	2.85	12.99	11.82	12.40	5.73	5.49	5.86	6.06577363167	7.35904142526e-80	0.284565672742	2.36800396205e-52	1.60394079381	0.000105878833873
MSTRG.9897	TanjilG_03367	hypothetical protein	0.84	0.81	0.52	1.02	0.72	1.38	0.47	0.31	0.53	2.45524107703	0.00350288097163	0.256978157456	4.06164649341e-05
MSTRG.9896	TanjilG_03368	hypothetical protein	447.91	442.29	434.89	427.82	447.18	449.36	369.73	353.35	373.94	1.70344558458	1.39818775421e-67	0.508912929741	1.08300791942e-92	0.805058961362	6.9543987347e-10
MSTRG.9895	TanjilG_03369	hypothetical protein	147.15	146.62	150.32	100.48	83.30	94.37	111.99	113.67	118.97			0.760858482724	1.1215323164e-05	0.754392645181	1.40623303096e-08
MSTRG.9894	TanjilG_03370	hypothetical protein	0.73	1.38	1.24	9.05	9.29	8.54	1.05	1.68	1.11	13.6319718928	1.25081879104e-70	0.0884802949994	6.9534291693e-69
MSTRG.9893	TanjilG_03373	hypothetical protein	12.31	9.78	10.67	11.72	12.54	8.39	13.28	11.58	10.72	1.69538444055	5.92587926928e-05	0.672600900342	0.00234259578206
MSTRG.9892	TanjilG_03374	hypothetical protein	3.87	4.22	4.04	1.45	1.64	1.14	4.73	4.49	4.73	0.643208562328	4.25754501446e-05	1.92426841968	7.99608791564e-11
MSTRG.9891	TanjilG_03375	Protein TIC 62, chloroplastic	2.37	2.20	2.47	1.04	0.81	0.93	12.43	13.02	12.67			8.47815670507	1.01677993261e-54	5.39185555196	5.57867656874e-71
MSTRG.9890	TanjilG_03376	hypothetical protein	63.21	64.28	65.81	95.87	101.56	105.01	399.24	416.13	402.17	2.66461780355	3.26115078749e-195	2.479096629	7.11869507283e-286	6.13607446824	0.0
MSTRG.20028	TanjilG_09848	hypothetical protein	6.25	4.86	4.42	23.80	20.70	21.36	10.77	8.38	11.13	7.24340961597	7.22456623551e-91	0.290234733391	6.44473020315e-54	1.95317869219	7.6949926785e-08
MSTRG.20029	TanjilG_09847	hypothetical protein	12.36	12.77	14.89	13.05	11.76	11.06	5.06	5.13	4.83	1.47587134119	0.00130892868627	0.256910825292	1.18930748442e-21	0.352278616964	6.61043436506e-15
MSTRG.20024	TanjilG_09855	hypothetical protein	2.16	2.14	2.50	0.47	0.74	0.96	1.86	2.29	2.40
MSTRG.20025	TanjilG_09852	hypothetical protein	21.70	23.40	26.57	18.69	15.34	20.53	47.65	35.23	38.90					1.65064617239	0.0181227395985
MSTRG.20026	TanjilG_09851	hypothetical protein	19.57	21.64	21.48	1.56	1.60	1.51	11.21	11.42	10.95	0.126981568838	2.71596657321e-110	4.40422007971	2.08309463677e-49	0.519504658003	2.59917011886e-38
MSTRG.20027	TanjilG_09850	hypothetical protein	4.96	3.78	4.15	5.40	5.81	5.29	0.83	0.65	0.64	2.18383677214	1.66223866255e-07	0.0790713155045	1.02388566703e-31	0.160325428491	1.3043806485e-14
MSTRG.20020	TanjilG_09859	hypothetical protein	5.45	4.31	3.93	97.11	107.74	103.65	12.72	14.73	9.73	38.4660069222	5.35837598375e-252	0.0745689369594	4.90395964705e-249	2.64785781542	4.01601699467e-08
MSTRG.20021	TanjilG_09858	hypothetical protein	1.22	1.51	1.12	0.42	0.29	0.19	0.13	0.25	0.16	0.397285919777	0.00410751957379			0.147838385896	1.70807225609e-09
MSTRG.20022	TanjilG_09857	YlmG homolog protein 2, chloroplastic	11.00	10.21	12.31	0.81	1.53	0.99	9.79	13.09	10.12	0.168042774699	3.91974659838e-10	6.11334285593	2.69992826821e-10
MSTRG.20023	TanjilG_09854	hypothetical protein	32.79	28.66	32.48	8.40	9.04	8.91	20.02	21.04	21.74	0.854108371862	0.0126062038001			0.796911201527	2.43522226659e-05
MSTRG.631	TanjilG_24190	hypothetical protein	4.63	4.07	4.02	0.10	0.05	0.13	2.52	2.32	2.33	0.0364975586226	2.06300320309e-13	16.2121351181	4.24050897794e-09	0.549540028977	4.8677797417e-05
MSTRG.630	TanjilG_24189	hypothetical protein	11.88	12.15	10.64	4.50	5.51	4.22	3.61	2.74	4.37	0.699258735892	0.0227761299266	0.462020809182	0.000113179613012	0.299496734397	2.75266093865e-15
MSTRG.633	TanjilG_24220	hypothetical protein	27.79	27.44	27.80	8.37	8.53	10.27	34.61	34.84	37.30	0.559567375803	5.92831728139e-12	2.40783837544	2.27806982544e-28	1.25122323181	0.00010637131386
MSTRG.632	TanjilG_24191	hypothetical protein	1.60	0.74	2.76	0.69	0.76	0.51	1.38	1.28	1.68
MSTRG.635	TanjilG_24223	hypothetical protein	1.68	2.20	1.69	0.79	0.32	0.30	0.70	0.83	0.87	0.423667819338	0.00138042211257			0.420567073069	1.63338002929e-05
MSTRG.634	TanjilG_24222	hypothetical protein	878.92	875.86	883.18	437.81	440.93	436.52	503.80	502.43	491.75	0.850182096232	4.37246406525e-17	0.700384411188	7.73838808909e-66	0.553034545481	1.19354535345e-222
MSTRG.637	TanjilG_24343	hypothetical protein	2.51	2.48	2.42	3.60	3.57	4.13	3.97	4.04	3.68	2.59798887926	3.69745360635e-18	0.636834216783	9.09207390103e-06	1.53677929789	9.85924522149e-05
MSTRG.636	NA	NA	2.32	2.19	2.27	9.90	10.82	10.70	2.43	2.15	2.46	7.91470652107	7.30934871999e-149	0.13722808041	4.45167314001e-143
MSTRG.639	TanjilG_24345	hypothetical protein	9.06	8.25	9.86	1564.73	1589.38	1610.07	98.72	96.86	90.04	300.283246659	0.0	0.03707371257	0.0	10.3340963705	0.0
MSTRG.638	NA	NA	2.32	2.43	1.78	342.11	317.14	312.21	19.45	18.07	20.14	253.313249792	0.0	0.0364280094696	0.0	8.57772176294	1.56096377296e-56
MSTRG.8416	NA	NA	0.59	0.33	0.37	1.87	2.08	2.17	0.66	0.70	0.49	8.09508106777	5.09325207554e-33	0.187024593761	2.67193117083e-124
MSTRG.8417	NA	NA	1.32	1.42	1.65	4.20	4.42	3.46	1.50	1.47	1.93	3.77061490434	5.58621878162e-65	0.29059521271	1.39095336034e-15
MSTRG.8410	TanjilG_24982	hypothetical protein	1.94	1.99	2.30	1.67	6.55	2.08	3.42	6.84	4.24	1.75805955473	0.0299821238346			1.78372589047	0.008333941409
MSTRG.8411	TanjilG_24983	hypothetical protein	5.81	5.79	5.93	6.35	6.32	6.03	8.98	9.33	8.94	1.80835663547	1.56035792797e-23			1.51438586716	4.23871038761e-15
MSTRG.8412	TanjilG_24984	hypothetical protein	1.98	2.03	1.98	1.74	1.56	1.48	1.13	1.61	1.45			0.539566247747	0.00159194687707	0.681759586949	0.0451516847748
MSTRG.8413	TanjilG_24985	hypothetical protein	1.80	1.82	1.71	2.54	2.32	2.05	6.02	6.76	6.38	2.20226725084	1.06973447871e-10	1.71516517131	1.21050181346e-08	3.50587597924	5.44657388857e-43
MSTRG.4713	TanjilG_30587	hypothetical protein	2.13	2.23	1.84	0.21	0.30	0.38	0.37	0.19	0.17	0.251776672802	0.0236096723782			0.112243734181	0.000174622635903
MSTRG.4712	TanjilG_30588	hypothetical protein	3.71	3.86	4.16	1.18	0.74	1.32	3.03	3.19	2.80	0.49099492925	0.0494118948367
MSTRG.4711	TanjilG_30589	hypothetical protein	1.81	2.17	2.23	0.32	0.45	0.91	2.78	2.61	2.69			2.82109198152	0.0285605494313
MSTRG.4710	TanjilG_30590	hypothetical protein	2.51	1.91	2.06	0.45	0.42	0.98	1.58	1.64	1.97	0.491397061798	0.0395959102337
MSTRG.4717	TanjilG_30581	hypothetical protein	6.49	6.74	5.90	4.09	4.88	4.04	8.66	7.78	8.95					1.27139884706	0.0239246882687
MSTRG.4716	TanjilG_30584	hypothetical protein	10.90	13.29	13.95	4.61	4.26	3.46	13.16	14.22	14.56	0.592636493973	1.90294472688e-05	1.98713696634	2.04453505581e-09
MSTRG.4715	TanjilG_30585	hypothetical protein	8.59	8.23	8.05	4.64	3.85	4.52	9.31	9.06	10.40			1.35541954866	0.0403152655272
MSTRG.4714	TanjilG_30586	hypothetical protein	2.13	2.23	1.84	0.21	0.30	0.38	0.37	0.19	0.17	0.251776672802	0.0236096723782			0.112243734181	0.000174622635903
MSTRG.4719	TanjilG_30578	hypothetical protein	1.64	1.83	2.03	11.81	10.86	11.58	4.12	3.60	3.34	10.4761245611	9.31135941436e-27	0.201397765942	1.17857435477e-18	1.95899452109	0.0349266518113
MSTRG.4718	TanjilG_30580	hypothetical protein	6.08	5.81	5.70	8.03	6.40	6.73	4.79	5.17	3.64	2.04724608481	1.42446356674e-14	0.384502946391	2.04142689793e-19	0.731369526875	0.0062095874572
MSTRG.20796	TanjilG_25175	hypothetical protein	0.77	1.22	0.65	0.26	0.31	0.29	1.33	1.37	1.16			2.7316447656	0.001543357093
MSTRG.20797	TanjilG_25178	hypothetical protein	38.56	37.49	41.46	4.60	5.51	5.99	15.20	14.86	15.13	0.234088461037	7.17726361435e-58	1.72387299808	9.17874860396e-07	0.374460869717	6.01369720397e-57
MSTRG.20794	TanjilG_23961	hypothetical protein	86.12	50.54	52.91	494.02	258.58	486.96	71.26	44.08	114.04	7.39261815465	0.0	0.159003817891	0.0
MSTRG.20795	TanjilG_25174	hypothetical protein	2.55	2.39	2.42	0.22	0.15	0.11	1.01	0.80	1.14	0.103394896149	4.05076452321e-31	4.02585821281	4.77767432704e-09	0.386432127686	7.84763129348e-19
MSTRG.20792	NA	NA	3.27	3.37	2.97	0.00	0.46	0.00	0.45	0.68	0.13	0.0805118085483	0.000359582954846			0.129963332872	4.26594695903e-06
MSTRG.20793	NA	NA	4.49	5.09	4.48	0.48	0.23	0.42	3.79	6.38	5.40	0.136141753566	1.03568750153e-06	8.50183602719	1.41261932388e-07
MSTRG.20790	TanjilG_18736	hypothetical protein	1.34	0.00	1.38	0.67	1.93	1.49	0.92	0.24	0.28
MSTRG.20791	TanjilG_18739	hypothetical protein	47.73	48.30	51.34	28.48	30.43	30.60	26.63	52.55	55.62
MSTRG.20798	TanjilG_25179	hypothetical protein	3.40	3.49	2.03	1.05	0.28	1.84	2.40	3.08	2.41
MSTRG.20799	NA	NA	2.59	3.27	3.62	0.25	0.65	0.42	2.99	3.82	3.79	0.239579430762	1.73077004456e-10	4.89086071361	1.42990640905e-13
MSTRG.987	TanjilG_18553	hypothetical protein	4.62	4.44	5.16	5.53	5.78	6.57	6.18	5.84	4.56	2.14671930907	1.66858252797e-16	0.570783280898	6.09575262975e-09
MSTRG.986	NA	NA	0.78	0.86	0.78	6.69	6.24	7.15	0.82	0.94	0.74	14.0276943285	1.31958809261e-113	0.077004018298	7.27137088835e-114
MSTRG.985	TanjilG_18552	hypothetical protein	32.94	32.78	33.87	174.23	176.11	174.36	43.46	44.04	44.73	8.92565469157	0.0	0.161781761034	0.0	1.34140578106	2.10006074008e-12
MSTRG.984	TanjilG_18551	hypothetical protein	70.66	78.66	73.88	72.84	75.14	79.45	78.10	76.80	80.07	1.79723468595	2.16763474792e-30	0.62486600156	2.05882987237e-21
MSTRG.983	TanjilG_18550	hypothetical protein	0.35	0.37	2.96	4.45	6.02	5.58	1.51	0.33	1.47	7.57622660157	9.62026157791e-05	0.127430138582	3.90177994106e-05
MSTRG.982	TanjilG_18549	hypothetical protein	3.19	4.09	0.00	0.00	0.00	0.00	0.00	4.39	0.00
MSTRG.981	TanjilG_18548	hypothetical protein	4.01	4.55	4.35	10.07	10.52	9.62	5.86	7.88	5.16	4.3589132678	8.30000412731e-43	0.344428962803	4.49559482014e-22	1.39291369785	0.0274509935574
MSTRG.980	TanjilG_18547	hypothetical protein	2.22	2.12	2.06	2.62	2.19	1.65	2.21	2.11	2.74	1.71654594884	0.00364531063673	0.673255731676	0.0360234951243
MSTRG.989	TanjilG_18555	hypothetical protein	2.55	4.44	6.12	34.59	40.33	53.25	0.00	2.94	1.53	16.6920422675	8.88526505367e-11	0.0189981483857	1.45215047699e-09
MSTRG.988	TanjilG_18554	hypothetical protein	17.87	23.66	18.36	1738.27	1823.51	1808.92	125.88	157.41	169.54	149.837263632	8.61343157935e-213	0.0500841393185	0.0	6.9874083516	2.51802454736e-19
TanjilG_21813	TanjilG_21813	hypothetical protein	0.00	0.00	0.00	0.22	0.22	0.96	0.15	0.00	0.18	24.5028121554	0.0165864805059
TanjilG_21812	TanjilG_21812	hypothetical protein	0.00	0.00	0.00	0.00	0.00	0.44	0.00	0.00	0.00
TanjilG_21817	TanjilG_21817	hypothetical protein	0.49	0.20	0.16	0.25	0.42	0.35	0.32	0.41	0.44
MSTRG.21773	TanjilG_25633	hypothetical protein	0.86	0.96	0.59	3.32	2.79	3.33	0.99	0.89	1.02	6.71478890033	2.05825412678e-35	0.18853738248	1.72471507337e-32
MSTRG.21772	TanjilG_25632	hypothetical protein	4.51	4.05	5.00	0.27	0.17	0.00	1.38	0.92	1.21	0.0525531612907	8.1433972753e-09	5.12784127268	0.0108709478094	0.25177037879	1.77796188213e-09
MSTRG.21771	TanjilG_25631	hypothetical protein	1.17	1.77	0.97	0.22	1.25	0.97	0.70	0.92	0.53
MSTRG.21770	TanjilG_25630	hypothetical protein	46.15	48.45	50.42	9.18	7.97	9.22	27.81	29.70	29.69	0.306432903255	2.40252505502e-87	2.0635295488	1.34152377263e-28	0.587240752292	1.07474169243e-37
MSTRG.21777	TanjilG_25637	L-galactose dehydrogenase	40.28	41.70	39.61	25.47	24.07	24.88	16.37	16.18	17.75			0.415173793805	3.30519655869e-29	0.402189094824	1.73268310249e-40
MSTRG.21776	TanjilG_25636	hypothetical protein	10.27	9.13	8.64	22.79	22.34	22.03	16.85	17.03	16.70	5.10079310585	9.48771008198e-181	0.369425740088	1.43146403902e-91	1.74956414813	7.7741863709e-18
MSTRG.21775	TanjilG_25635	hypothetical protein	4.87	4.58	4.83	0.39	0.23	0.37	4.45	4.51	4.97	0.118723024179	8.75863867612e-21	8.60710669126	3.72298459113e-21
MSTRG.21774	TanjilG_25634	hypothetical protein	11.01	11.07	11.33	6.93	6.66	6.80	14.19	14.85	14.15			1.30363518076	0.00165403198922	1.25619031235	0.00158741645434
MSTRG.5398	TanjilG_11374	hypothetical protein	2.47	2.26	2.08	0.10	0.00	0.35	0.71	1.11	0.97	0.117164877044	0.000209984472114			0.398867089417	0.00405315410507
MSTRG.5399	TanjilG_11373	hypothetical protein	3.95	3.70	4.74	1.15	1.33	0.62	1.75	2.20	1.71	0.424034528945	9.06442023464e-05			0.44550625132	1.50580395151e-06
MSTRG.21779	TanjilG_25639	Malate dehydrogenase	12.12	12.03	11.75	7.52	8.57	7.25	23.52	23.17	23.89			1.87604956919	5.93605096938e-20	1.93645226355	2.74807350082e-31
MSTRG.21778	TanjilG_25638	hypothetical protein	3.50	2.54	2.70	0.83	0.77	1.06	0.94	0.60	0.59	0.501099370441	0.0064977598174	0.451116727826	0.0207596799921	0.209802771355	1.76919702263e-10
TanjilG_02326	TanjilG_02326	hypothetical protein	0.09	0.09	0.04	0.26	0.26	0.26	0.19	0.09	0.15	5.9485073235	2.73602898762e-05	0.3313266088	0.00327731393752
TanjilG_02329	TanjilG_02329	hypothetical protein	0.18	0.26	0.04	0.00	0.00	0.00	0.04	0.00	0.09
MSTRG.24422	NA	NA	7.27	6.83	7.41	3.19	2.41	2.86	7.72	7.58	8.24	0.67002216179	0.002524874048	1.71286775625	2.46220769986e-05
MSTRG.24423	TanjilG_30433	Probable plastid-lipid-associated protein 12, chloroplastic	3.00	3.30	3.65	1.75	2.25	1.48	2.24	1.34	1.92			0.596686810261	0.0240012394768	0.52035362662	0.000467260101588
MSTRG.5978	TanjilG_02839	hypothetical protein	8.32	9.50	9.59	3.15	3.72	2.22	7.71	8.58	9.92	0.56344821235	0.0119840947122	1.77510673193	0.0134443364954
MSTRG.5979	TanjilG_02840	hypothetical protein	6.93	6.67	7.26	1.59	1.61	1.58	9.90	10.24	9.43	0.421829486832	1.2842917073e-27	3.52560200247	5.56864908989e-65	1.38165054069	2.10294931485e-10
MSTRG.5974	TanjilG_02834	hypothetical protein	12.69	12.77	12.25	10.37	10.38	11.36	26.90	25.52	25.15	1.42746852733	4.23182827218e-10	1.50706442487	1.05670174713e-16	1.99846862048	3.54762677201e-56
MSTRG.5975	TanjilG_02835	hypothetical protein	1.71	1.92	1.86	0.38	0.48	0.57	1.68	1.74	2.07	0.44615105661	3.08508528886e-05	2.34120935289	1.21544902182e-05
MSTRG.5976	NA	NA	3.36	2.72	2.33	4.30	5.05	3.99	3.25	2.54	2.89	3.13651030618	4.19261244041e-10	0.396361447129	7.46234083139e-08
MSTRG.5977	NA	NA	34.87	34.21	33.69	45.56	37.31	48.41	36.91	43.74	37.17	2.17148383545	3.65841822469e-08	0.546925616696	1.02454915481e-05
MSTRG.5970	TanjilG_02830	hypothetical protein	12.77	12.79	13.35	14.67	16.53	14.83	15.36	14.77	15.90	2.01993345735	1.38461763102e-38	0.614897572566	3.16756607189e-20	1.15346594235	0.00986843313549
MSTRG.5971	TanjilG_02831	hypothetical protein	1.14	1.52	2.48	0.70	0.45	0.00	2.44	1.84	2.48
MSTRG.5972	TanjilG_02832	hypothetical protein	34.92	37.85	39.28	42.68	46.15	43.36	146.86	173.91	162.12	2.1851927754	4.71017173982e-128	2.06895055138	6.04619306256e-39	4.19955672291	1.72227265728e-124
MSTRG.5973	TanjilG_02833	Hevein-like preproprotein	330.67	339.09	333.70	305.86	291.86	289.33	1623.85	1514.57	1544.54	1.65871605158	8.8925835179e-53	2.93553207823	9.70387412347e-248	4.5221545711	0.0
TanjilG_31827	TanjilG_31827	Pentatricopeptide repeat-containing protein At3g16610	0.10	0.05	0.24	0.09	0.00	0.00	0.11	0.23	0.12
TanjilG_31826	TanjilG_31826	hypothetical protein	0.00	0.00	0.00	0.00	0.00	0.00	0.00	0.00	0.02
TanjilG_27303	TanjilG_27303	hypothetical protein	0.00	0.00	0.00	0.00	0.07	0.00	0.00	0.00	0.00
TanjilG_27302	TanjilG_27302	hypothetical protein	0.06	0.06	0.00	0.00	0.00	0.00	0.00	0.00	0.19
TanjilG_27304	TanjilG_27304	hypothetical protein	0.13	0.31	0.12	0.00	0.00	0.00	0.00	0.04	0.04	0.0406869505652	0.00310462701211			0.131445047801	0.00929158054639
TanjilG_27309	TanjilG_27309	hypothetical protein	0.59	0.77	0.57	0.00	0.11	0.21	0.34	0.75	0.39
TanjilG_19341	TanjilG_19341	hypothetical protein	0.19	0.00	0.00	0.00	0.00	0.00	0.00	0.00	0.19
TanjilG_01142	TanjilG_01142	hypothetical protein	0.37	0.19	0.00	0.00	0.00	0.00	0.00	0.66	0.00
MSTRG.8120	TanjilG_27726	hypothetical protein	5.84	6.08	6.67	3.04	2.64	3.48	3.18	3.61	3.40			0.684591071241	0.00074607903376	0.534479040287	5.44418279963e-13
MSTRG.8121	TanjilG_27724	hypothetical protein	6.81	5.90	6.10	6.46	6.98	5.92	7.54	8.05	7.43	1.88425453828	1.25479187511e-19	0.711910077043	3.20933064289e-07	1.245843399	0.00114828507299
MSTRG.3710	TanjilG_04232	hypothetical protein	45.46	47.54	50.57	17.84	16.76	17.77	45.30	45.24	46.61	0.622353754757	3.15831834318e-18	1.59341761813	4.20976565007e-18
MSTRG.7536	TanjilG_26841	hypothetical protein	1.62	1.45	1.35	0.31	0.58	0.47	1.70	1.60	1.57	0.52761007538	0.000390453861206	2.18688242366	5.22582882275e-06
MSTRG.7534	TanjilG_26843	hypothetical protein	5.68	5.92	5.79	5.35	5.64	5.28	6.10	6.21	6.18	1.59253542026	6.36901231111e-16	0.705850244982	6.36051007718e-10
MSTRG.24908	TanjilG_01715	DNA mismatch repair protein MSH1, mitochondrial	0.88	1.15	0.86	0.22	0.11	0.19	0.45	0.62	0.75	0.301021031868	3.46163244009e-05	2.18244747544	0.0189829868483	0.609275070612	0.0188742038461
MSTRG.7532	TanjilG_26848	hypothetical protein	2.87	2.97	2.49	3.05	3.70	3.46	4.63	4.18	4.01	2.18414794869	1.1807619674e-09	0.771598195433	0.0335739674984	1.56539662663	0.000260832962203
MSTRG.7533	TanjilG_26844	Protein FATTY ACID EXPORT 1, chloroplastic	18.80	17.88	18.38	9.54	6.64	8.69	24.97	25.38	25.41			1.71625387627	4.1264591506e-10	1.34334680012	9.83607663125e-06
MSTRG.7530	TanjilG_26850	hypothetical protein	2.78	3.49	2.71	1.23	0.87	1.08	2.90	2.87	3.40	0.587331169361	0.000727123319687	1.79241891772	0.00018252472781
MSTRG.7531	TanjilG_26849	hypothetical protein	2.23	2.24	2.05	0.91	0.85	0.52	2.11	1.98	1.84	0.588921522455	0.01560535557	1.61787790368	0.0326184116404
MSTRG.8124	TanjilG_27721	hypothetical protein	6.27	6.20	6.15	1.04	1.15	0.79	3.84	3.78	4.86	0.273926549486	1.05604301589e-21	2.52694544947	1.82343583133e-09	0.642274601392	2.01238741715e-06
MSTRG.7538	TanjilG_26839	hypothetical protein	36.48	35.46	35.90	20.62	21.35	21.70	30.96	31.51	32.37			0.916421948918	0.0158971957428	0.857114351949	3.5178691384e-07
MSTRG.7539	TanjilG_26838	hypothetical protein	3.27	3.13	3.16	1.57	2.20	2.33	1.33	1.29	2.01			0.462445437984	0.0034729998524	0.468211748352	0.00097808177617
TanjilG_30066	TanjilG_30066	hypothetical protein	0.11	0.26	0.21	0.13	0.00	0.06	0.19	0.09	0.00
MSTRG.8127	TanjilG_27718	hypothetical protein	9.39	8.63	9.44	3.49	3.26	3.74	7.57	7.69	7.02	0.652487782098	2.07714098751e-06	1.30585892098	0.00528187105528	0.791646684978	0.00130925964387
TanjilG_30061	TanjilG_30061	hypothetical protein	0.80	1.78	1.82	0.00	0.00	0.00	0.69	0.00	0.00
TanjilG_30062	TanjilG_30062	hypothetical protein	0.87	0.37	0.51	0.19	0.22	0.20	0.69	0.83	0.59			2.13352770257	0.0139003999855
MSTRG.8128	TanjilG_27717	hypothetical protein	14.51	12.54	12.93	5.30	6.19	6.83	18.86	19.71	19.19	0.784979013949	0.0104582912713	1.92897506831	4.92771633025e-16	1.40732252593	1.12000594903e-07
MSTRG.8129	TanjilG_27715	hypothetical protein	4.75	4.89	6.87	53.61	51.93	52.15	11.09	11.52	10.35	16.8836554163	2.07726604389e-259	0.128781190914	0.0	2.01689449107	1.6731384887e-20
MSTRG.3718	TanjilG_04244	hypothetical protein	21.99	28.78	22.61	1.42	1.88	2.12	41.88	43.42	39.35	0.126829116888	1.67043683198e-24	14.025801443	1.11744270419e-47	1.6535579156	6.34633134688e-09
MSTRG.3719	TanjilG_04245	hypothetical protein	9.37	10.17	8.24	5.06	5.29	6.25	9.87	19.77	10.28			1.36884102492	0.0305574935119	1.34748198742	0.0180612438684
TanjilG_30396	TanjilG_30396	hypothetical protein	0.00	0.00	0.00	0.00	0.00	0.00	0.00	0.57	0.00
MSTRG.24200	TanjilG_02087	hypothetical protein	3.58	2.67	2.98	7.86	6.28	6.55	1.68	2.50	2.15	3.81948028404	2.57275565365e-11	0.187831853309	5.78352563925e-15
MSTRG.24201	TanjilG_02086	hypothetical protein	1.20	1.42	1.77	5.97	6.01	5.99	1.53	1.46	1.45	6.98177994789	5.53240099487e-52	0.15175042626	1.85841732456e-53
MSTRG.18520	NA	NA	6.81	7.53	8.19	1.89	1.24	1.82	8.74	9.59	8.30	0.372048211853	1.50932984384e-08	3.32262247233	4.46944394237e-13
TanjilG_09788	TanjilG_09788	hypothetical protein	0.00	0.14	0.00	0.00	0.00	0.00	0.00	0.00	0.00
MSTRG.24203	TanjilG_02080	hypothetical protein	392.48	388.70	390.60	522.94	499.29	468.71	450.55	421.22	437.29	2.16845633997	1.0307391431e-128	0.539868904445	6.85339423827e-70	1.08730272583	0.0163408817496
MSTRG.24204	TanjilG_02077	hypothetical protein	88.60	81.73	88.60	127.67	127.39	119.53	74.90	85.68	73.48	2.47385470641	1.25563576615e-60	0.377173335028	5.88046085628e-67	0.866590145189	0.0301594828357
MSTRG.24205	TanjilG_02075	hypothetical protein	31.51	31.72	33.46	10.62	12.60	12.20	25.14	26.80	25.30	0.639169245411	6.19067904815e-22	1.30532565145	1.49674647366e-07	0.774936731917	6.68476356646e-12
MSTRG.24206	TanjilG_02074	hypothetical protein	0.03	0.06	0.06	0.19	0.22	0.24	0.00	0.05	0.00	7.14262724167	0.00569854037898	0.052679244575	0.00183638568399
MSTRG.24207	TanjilG_02073	hypothetical protein	3.56	2.35	4.34	2.53	1.52	1.86	4.21	5.30	4.40
MSTRG.24008	TanjilG_26562	hypothetical protein	8.57	9.87	11.36	24.37	29.27	22.33	8.44	8.78	8.71	4.19059306841	6.27945963957e-47	0.222490573219	2.21704736546e-52
MSTRG.24009	TanjilG_26563	hypothetical protein	17.66	22.35	15.67	8.96	15.23	7.95	22.40	23.68	14.89	1.5392495516	4.62225467276e-05	0.580359843846	5.67736409927e-07
MSTRG.24002	TanjilG_26554	hypothetical protein	55.64	52.33	49.39	30.11	30.88	36.51	53.66	50.27	54.33
MSTRG.24003	TanjilG_26556	hypothetical protein	17.24	15.61	17.39	2.00	2.65	2.28	7.59	6.54	6.04	0.235380760431	5.80987641721e-32	1.79153045198	0.000162425390977	0.391834471149	2.38128833855e-27
MSTRG.24000	TanjilG_26552	hypothetical protein	14.34	15.33	15.60	73.70	75.04	75.27	40.50	43.31	39.20	11.4239588618	0.0	0.252124362857	0.0	2.67454146313	3.48933543923e-109
MSTRG.24001	TanjilG_26553	hypothetical protein	0.00	0.00	0.00	0.00	14.12	0.00	0.00	13.11	0.00
MSTRG.24006	TanjilG_26560	hypothetical protein	1.54	2.00	1.57	0.37	0.65	0.73	0.55	0.77	0.74	0.590530533869	0.0119946202096			0.393545142857	1.63694130106e-07
MSTRG.24007	TanjilG_26561	hypothetical protein	13.73	13.06	13.12	3.50	4.06	4.68	9.96	11.81	12.77	0.420112941417	4.37909963773e-12	1.99605660512	1.89044844192e-07	0.778870449663	0.00741891435772
MSTRG.24004	TanjilG_26557	Nudix hydrolase 11	7.87	6.95	6.09	2.35	4.15	4.12	10.89	12.55	13.72			2.13516307657	0.000108133730287	1.72421191936	0.000505446080167
MSTRG.24005	TanjilG_26559	hypothetical protein	20.08	20.00	16.96	20.84	20.60	17.49	23.93	18.06	16.57	1.80267853262	1.19573827519e-36	0.626116949986	5.76247319523e-24
TanjilG_32507	TanjilG_32507	hypothetical protein	0.51	0.00	0.68	0.00	0.00	0.00	0.44	0.00	0.00
TanjilG_32509	TanjilG_32509	hypothetical protein	0.00	0.00	0.09	0.00	0.00	0.00	0.04	0.00	0.00
TanjilG_32508	TanjilG_32508	hypothetical protein	0.00	0.00	0.04	0.00	0.00	0.00	0.00	0.00	0.00
TanjilG_32504	TanjilG_32504	hypothetical protein	0.00	0.00	0.00	0.00	0.15	0.00	0.00	0.22	0.00
TanjilG_32501	TanjilG_32501	hypothetical protein	0.30	0.00	0.00	1.25	1.17	0.55	0.18	0.17	0.10	16.661773497	0.000311335657623	0.0942418511891	0.000375591031104
MSTRG.1401	NA	NA	4.32	8.19	6.47	7.69	6.33	5.53	4.12	4.57	3.83	1.75274844219	0.00522295040853	0.394909466081	2.2585051893e-06	0.642534906663	0.0488868800937
MSTRG.15154	TanjilG_15123	hypothetical protein	2.78	2.73	2.74	1.07	0.90	0.79	1.78	1.83	1.86	0.566952354474	2.93279901278e-05			0.6445009596	3.06570344133e-05
TanjilG_32384	TanjilG_32384	hypothetical protein	0.04	0.13	0.04	0.00	0.00	0.00	0.00	0.00	0.00
MSTRG.1408	TanjilG_10617	hypothetical protein	302.60	316.05	258.96	102.26	80.77	81.25	78.97	89.97	74.29	0.50473740714	8.86505980143e-09	0.556752647764	5.09636825993e-05	0.261262224843	1.49717624488e-35
MSTRG.1409	TanjilG_10615	hypothetical protein	5.40	2.61	4.16	0.45	1.32	0.81	0.62	0.67	2.26					0.271905286541	0.0281987019939
TanjilG_18655	TanjilG_18655	hypothetical protein	1.25	1.11	3.20	0.31	0.00	0.27	0.32	0.21	0.62	0.177977253025	0.0172775632646			0.200182703796	0.00342552129692
TanjilG_13281	TanjilG_13281	hypothetical protein	1.07	0.87	1.47	1.42	0.51	0.67	1.00	1.50	1.14
TanjilG_03159	TanjilG_03159	hypothetical protein	0.45	0.34	0.81	0.36	0.28	0.00	0.17	0.33	0.10
TanjilG_06300	TanjilG_06300	hypothetical protein	0.59	0.57	0.49	0.07	0.09	0.06	0.74	0.67	0.46	0.239275825561	0.00176641095486	4.97826956218	0.000342379753665
TanjilG_03154	TanjilG_03154	hypothetical protein	0.43	0.14	0.43	0.18	0.00	0.00	0.87	0.50	0.86
MSTRG.23850	TanjilG_17834	hypothetical protein	912.57	926.53	971.69	111.50	103.80	108.65	732.11	791.54	739.37	0.203572782564	0.0	4.14516321119	0.0	0.783801660496	2.72048717816e-24
MSTRG.23851	NA	NA	11.13	11.87	13.44	1.36	1.00	0.87	9.69	11.98	11.59	0.149120572155	4.67601357485e-42	6.4142060183	9.8901556778e-39
MSTRG.23852	TanjilG_17835	hypothetical protein	16.61	14.38	16.18	16.90	19.86	17.13	19.52	19.52	19.48	2.46171203953	8.33089072162e-58	0.54282292278	3.44601756259e-32	1.24102584391	0.000181930948244
MSTRG.23853	TanjilG_17837	hypothetical protein	27.42	29.26	32.57	12.44	10.41	12.41	29.25	30.29	26.78	0.727701090181	4.37260926825e-05	1.38880681633	1.50600023475e-05
MSTRG.23854	TanjilG_17838	hypothetical protein	47.09	43.02	45.27	13.28	13.80	14.58	30.54	32.95	27.87	0.525237460154	1.08887396933e-13	1.34788582413	0.00222719697045	0.657881177515	1.52040448456e-09
MSTRG.23855	TanjilG_17840	hypothetical protein	9.93	10.55	10.47	19.05	21.19	21.09	8.09	7.18	7.27	3.38006237554	5.17850454197e-64	0.225944758193	5.7449673992e-84	0.709258234283	0.000324869083506
MSTRG.23856	TanjilG_17841	hypothetical protein	74.20	72.10	70.23	69.16	65.44	68.65	64.96	64.52	67.18	1.7392653039	1.70562626995e-85	0.554182071187	3.25355594489e-95	0.895187115146	0.000158464180203
MSTRG.23857	TanjilG_17842	hypothetical protein	7.00	7.03	6.39	3.49	4.48	3.34	7.53	7.66	8.42
MSTRG.23858	TanjilG_17844	hypothetical protein	6.91	7.25	6.88	56.16	54.93	55.18	11.41	10.16	10.89	12.7878441172	0.0	0.119041704966	0.0	1.41434028408	2.04801252697e-07
MSTRG.23859	TanjilG_17846	hypothetical protein	12.36	13.82	13.06	2.87	0.97	2.53	1.57	3.04	2.82	0.274636080311	8.45246889679e-07			0.181222137797	1.14609870951e-14
MSTRG.21980	NA	NA	5.47	4.09	5.66	30.22	31.59	24.95	7.55	5.50	5.21	9.70567418916	6.11470254628e-46	0.131669232455	1.1146031471e-40
MSTRG.21981	TanjilG_29223	hypothetical protein	179.21	196.62	182.18	79.99	89.59	77.90	121.84	120.92	119.83	0.750482456123	0.00331412253747			0.624455437902	2.74871103272e-08
MSTRG.21982	TanjilG_29221	hypothetical protein	2.77	2.30	2.32	2.25	1.97	2.34	2.51	2.30	2.44	1.52320526237	0.000543405185385	0.710510374411	0.00523849182755
MSTRG.21983	TanjilG_29220	hypothetical protein	601.45	623.15	571.30	127.64	172.68	139.94	333.64	342.07	341.58	0.416461553659	4.73419645761e-51	1.41764874921	2.16625631613e-08	0.548224987861	1.84157895371e-44
MSTRG.21984	TanjilG_29219	hypothetical protein	27.38	21.09	16.66	75.92	85.40	71.94	24.13	22.60	19.21	8.30019586779	6.99913007649e-304	0.1203310992	0.0
MSTRG.21985	NA	NA	8.11	8.91	9.89	53.11	49.06	52.36	10.06	10.37	9.89	9.77548867085	3.5359899332e-203	0.120749626828	2.65435971232e-197
MSTRG.21986	TanjilG_29216	hypothetical protein	16.06	15.57	15.84	6.08	6.95	6.74	8.92	8.09	8.28	0.714344527802	0.000122480797836	0.781430816261	0.0166608320553	0.518379124795	2.70174444724e-18
MSTRG.21987	TanjilG_29215	hypothetical protein	0.00	0.98	0.00	0.00	0.85	1.37	0.39	1.79	3.04
MSTRG.21988	TanjilG_29214	hypothetical protein	13.25	14.63	14.55	1.81	1.97	2.81	11.22	10.92	11.22	0.266537128338	1.04030189855e-10	3.09295380583	1.40967793131e-07	0.765202897472	0.0447022916417
MSTRG.21989	TanjilG_29213	hypothetical protein	19.94	19.12	18.34	7.19	7.59	7.29	18.65	18.30	19.60	0.658412775759	4.8477365323e-13	1.5894389891	5.58200662324e-16
TanjilG_14884	TanjilG_14884	EDTS5	0.64	0.75	0.26	0.17	0.05	0.19	0.43	0.64	0.53
TanjilG_14881	TanjilG_14881	hypothetical protein	0.41	0.21	0.63	0.00	0.00	0.00	0.00	0.00	0.00
TanjilG_30839	TanjilG_30839	hypothetical protein	0.11	0.19	0.21	0.13	0.12	0.23	0.19	0.05	0.13
MSTRG.8234	TanjilG_16031	hypothetical protein	20.03	16.86	19.65	50.92	50.89	52.14	18.57	18.01	17.88	4.64794191342	2.18688047148e-301	0.218563104252	0.0
TanjilG_15388	TanjilG_15388	hypothetical protein	0.41	0.21	0.31	1.65	0.73	1.68	0.00	0.18	0.10	7.14832313375	0.00642850624177	0.0533601284679	0.00184496449012
MSTRG.6981	TanjilG_28606	hypothetical protein	1.67	1.63	1.41	1.40	1.21	1.61	1.57	2.17	1.98	1.53396304068	0.00961696634176
TanjilG_15389	TanjilG_15389	hypothetical protein	0.41	0.21	0.31	1.65	0.73	1.68	0.00	0.18	0.10	7.14832313375	0.00642850624177	0.0533601284679	0.00184496449012
MSTRG.13918	TanjilG_30038	hypothetical protein	17.47	18.71	20.41	7.07	6.54	8.42	21.51	23.21	21.69	0.665143235275	0.00330806564706	1.8492001619	2.12676869441e-06
MSTRG.13919	TanjilG_30037	hypothetical protein	15.17	14.53	14.17	27.12	29.35	30.24	19.77	20.23	20.71	3.35510717482	1.61182983967e-179	0.428624775685	2.93520608145e-104	1.33564425013	1.95605922087e-10
MSTRG.13916	TanjilG_30040	hypothetical protein	10.41	11.07	12.84	14.99	13.08	14.32	4.50	4.34	3.85	2.1051804294	2.1861592175e-22	0.184610217025	2.68858732993e-82	0.36098708676	2.86861883107e-26
MSTRG.13917	TanjilG_30039	hypothetical protein	28.09	28.98	24.70	4.67	5.44	4.63	19.05	16.33	17.98	0.307350977254	2.33397656267e-43	2.22619141538	2.34799812296e-18	0.635285073068	3.26682856578e-13
MSTRG.13914	TanjilG_30043	hypothetical protein	5.82	5.79	5.83	5.75	5.76	6.37	5.44	6.28	6.22	1.75544594809	1.25365067068e-17	0.614604644216	1.14392163535e-12
MSTRG.13915	TanjilG_30041	hypothetical protein	50.83	48.67	51.52	49.72	52.00	44.85	44.27	43.29	45.79	2.03218671456	9.66517708124e-63	0.502608082574	9.33944328569e-64
MSTRG.13912	TanjilG_30049	hypothetical protein	9.49	10.94	11.39	1.47	3.03	2.82	7.30	7.12	7.22	0.394678580027	5.06887925878e-07	1.80835966916	0.00360930182224	0.662256247273	0.00139913823568
MSTRG.13913	TanjilG_30044	hypothetical protein	1.48	1.46	1.62	1.42	1.36	1.24	1.68	1.43	1.60	1.48819580021	0.0211240243955
MSTRG.13910	NA	NA	13.90	17.32	24.30	5.30	10.63	8.31	10.78	11.77	11.44					0.594597149313	0.0237470916353
MSTRG.13911	TanjilG_30050	hypothetical protein	5.45	7.11	5.08	1.32	1.38	1.01	6.51	7.16	7.14	0.357481108926	4.39553593604e-06	3.45922690814	2.05660103432e-09
MSTRG.26512	TanjilG_16162	hypothetical protein	2.32	3.02	3.02	5.58	5.72	5.02	6.16	5.94	5.95	3.31948867524	6.3054236712e-43	0.683182930904	7.9667456783e-08	2.1053921514	3.48106485333e-19
MSTRG.26513	TanjilG_16095	hypothetical protein	92.63	99.10	100.49	8.21	8.87	7.93	18.92	17.53	17.39	0.145481309538	4.67797020075e-221	1.27318877088	0.00607698143833	0.171961782087	0.0
MSTRG.26510	TanjilG_16160	Pre-mRNA-splicing factor ATP-dependent RNA helicase DEAH10	3.51	3.30	3.84	0.16	0.20	0.24	3.79	3.67	3.76	0.0969086055269	1.42412193462e-18	11.4001340939	1.14984143035e-20
MSTRG.26511	TanjilG_16161	hypothetical protein	0.26	0.13	0.26	17.11	15.72	17.20	2.28	1.37	1.45	129.939199414	5.6640912995e-25	0.0629311078948	5.12282102605e-43	7.5863332746	0.00184628967421
MSTRG.26516	TanjilG_16100	hypothetical protein	2.00	2.42	2.32	0.47	0.87	0.20	1.96	2.57	2.62	0.388998369781	0.001210604787	2.86201927959	0.000254255954583
MSTRG.26517	TanjilG_16101	hypothetical protein	11.44	12.26	12.15	7.58	7.47	7.64	20.69	20.49	20.86			1.6831456146	3.35554393312e-20	1.68583399494	3.49971969252e-27
MSTRG.26514	TanjilG_16098	hypothetical protein	35.42	34.51	36.67	3.35	3.46	3.26	37.23	38.45	38.80	0.161053420275	6.90925325651e-117	6.99374262115	9.79746776012e-138
MSTRG.26515	TanjilG_16099	hypothetical protein	6.10	5.58	4.90	1.26	0.40	0.74	3.35	4.44	3.40	0.243949150775	0.00084928653378	2.88283314949	0.0234139756319
TanjilG_05652	TanjilG_05652	hypothetical protein	0.00	0.00	0.00	0.80	0.50	0.41	0.05	0.05	0.16	98.355263099	2.01142442426e-06	0.0886876954802	0.000199017623182
MSTRG.26518	TanjilG_16102	hypothetical protein	28.70	27.26	30.83	6.98	8.12	8.29	11.33	9.71	9.54	0.45434719228	4.50751911456e-33	0.803882639465	0.0119276169885	0.339185685064	5.09293737386e-77
MSTRG.26519	TanjilG_16091	hypothetical protein	10.26	12.41	12.49	4.21	4.41	4.50	10.71	11.84	10.94	0.640996936686	0.00220618696016	1.56321771671	0.00182212590882
MSTRG.12061	TanjilG_11672	hypothetical protein	4.31	4.41	4.21	3.44	3.62	2.87	2.94	2.68	2.80	1.30773982348	0.0366517831424	0.522740661447	1.22662405049e-06	0.634937083759	0.000224148214368
MSTRG.12060	TanjilG_11671	hypothetical protein	129.88	129.01	129.51	94.18	91.14	96.17	106.35	97.13	102.49	1.23624414378	5.13486964795e-15	0.668326314376	3.97492634392e-39	0.767284806694	3.29485809647e-21
MSTRG.12063	TanjilG_11674	hypothetical protein	8.88	9.02	9.18	8.59	9.49	9.49	10.95	10.55	11.58	1.69189654158	2.68366654146e-24	0.764559335313	1.26005380142e-07	1.20134166854	0.000257192136053
MSTRG.12062	TanjilG_11673	hypothetical protein	0.34	0.41	0.41	0.16	0.19	0.05	0.04	0.14	0.17					0.285721499093	0.0451275903122
MSTRG.12065	TanjilG_11678	hypothetical protein	2.68	2.21	2.25	1.61	1.36	2.02	3.30	3.88	3.89			1.36029995328	0.0358714609788	1.51089671532	0.000835920141515
MSTRG.12064	TanjilG_11677	hypothetical protein	0.64	0.00	1.42	1.66	0.00	0.76	0.00	0.65	0.70
MSTRG.12067	TanjilG_11681	hypothetical protein	8.39	7.79	8.97	9.73	12.14	11.43	12.59	12.75	13.52	1.99706520822	5.30403096901e-18	0.79290902794	0.00213862230909	1.47076810617	1.10063356526e-07
MSTRG.12066	TanjilG_11679	hypothetical protein	24.93	26.46	28.02	55.44	56.34	60.70	29.57	33.01	31.95	3.56812926634	6.28767616563e-167	0.346965527372	4.20646996684e-123	1.14996869556	0.0168537234636
MSTRG.12069	TanjilG_11684	hypothetical protein	2.13	2.64	2.87	0.51	0.47	0.65	2.79	3.26	2.61	0.418366689552	3.02853457906e-05	2.99136764665	2.29688094184e-08
MSTRG.12068	TanjilG_11682	hypothetical protein	6.97	8.16	7.17	1.37	2.11	1.66	6.84	5.74	6.53	0.394354973149	0.0010836589546	2.29645610836	0.00485924238489
TanjilG_15996	TanjilG_15996	Pentatricopeptide repeat-containing protein At5g65570	0.41	0.37	0.20	0.13	0.39	0.22	0.33	0.40	0.34
MSTRG.8237	TanjilG_16026	hypothetical protein	42.59	44.22	42.85	167.42	162.77	163.62	103.07	99.89	98.83	6.57773555576	0.0	0.377147109527	0.0	2.30387829469	4.62087481886e-211
TanjilG_10251	TanjilG_10251	hypothetical protein	0.00	0.00	0.00	0.00	0.00	0.03	0.00	0.00	0.00
MSTRG.17747	TanjilG_01134	hypothetical protein	7.61	7.87	7.43	11.36	12.18	12.67	7.80	8.09	8.11	2.77463595337	2.11232114864e-50	0.399654808193	3.13934638629e-43
MSTRG.17745	TanjilG_01132	hypothetical protein	13.48	8.23	6.51	9.58	10.11	13.65	9.17	10.63	10.08	1.99121238515	0.0134396322164	0.546424216083	0.0179977378724
MSTRG.17744	TanjilG_01131	hypothetical protein	6.69	6.58	5.56	1.21	1.03	0.61	7.13	7.51	7.41	0.308293216035	1.70956684251e-13	3.68903445088	1.9752357348e-17
MSTRG.17743	TanjilG_01129	hypothetical protein	18.58	19.28	18.90	2.28	1.85	2.54	36.93	37.04	36.61	0.200745840589	1.9244215462e-67	10.1780558487	7.28931227021e-177	1.89822217129	9.50363431623e-54
MSTRG.17742	TanjilG_01128	hypothetical protein	3.74	3.61	3.36	0.69	0.67	0.45	3.90	3.97	4.29	0.291335162884	5.44678469246e-17	4.14867791725	7.37203493229e-24
MSTRG.17741	TanjilG_01126	hypothetical protein	1.96	1.67	1.77	2.99	3.36	3.33	8.08	8.53	8.02	3.06219449585	6.05542181422e-08	1.56390203265	0.00340892856586	4.45036153331	2.07923776229e-20
MSTRG.17740	TanjilG_01124	hypothetical protein	2.48	1.72	2.02	0.34	0.51	0.47	5.67	4.90	4.90	0.482536372894	3.51626655174e-05	5.68133326154	1.15910119035e-37	2.55013516772	4.06644199066e-23
MSTRG.17749	TanjilG_01136	hypothetical protein	0.00	0.00	6.46	0.00	0.00	0.00	0.00	0.00	0.00
MSTRG.17748	TanjilG_01135	hypothetical protein	650.44	362.85	414.37	988.64	895.14	889.76	560.45	355.50	449.61	2.97041268423	3.06811985445e-158	0.308175883661	1.51133422685e-39	0.849991687446	0.0153019375617
MSTRG.24859	NA	NA	355.15	346.75	372.10	854.97	927.39	917.75	448.37	529.10	512.88	4.28254209585	0.0	0.337720620744	1.36223280517e-277	1.34331801845	2.62939642865e-15
MSTRG.24858	TanjilG_15106	Alpha-mannosidase I MNS4	6.95	7.20	7.62	8.40	9.22	7.94	8.58	9.10	8.65	2.04901049935	3.35455104848e-20	0.620687780245	1.69110421488e-10	1.18119389212	0.0409375005316
MSTRG.16298	NA	NA	3.34	3.51	3.99	0.99	1.20	1.70	5.41	5.29	6.18	0.472947914535	0.0111953509046	6.75864514044	4.73051651572e-17	2.97472373336	1.13511093117e-13
MSTRG.16299	TanjilG_20890	hypothetical protein	1.43	0.36	1.61	0.44	0.84	0.98	5.69	4.23	5.22			4.08183995297	0.00162534375076	4.33998132637	0.000119499655689
MSTRG.3024	NA	NA	2.55	2.48	3.03	1.10	0.95	0.94	1.11	1.07	1.09	0.63249567456	0.00149690451112	0.671955752084	0.0214608145507	0.394888261924	1.80222162913e-13
MSTRG.3025	TanjilG_08341	Embryo defective 1381	3.34	4.21	4.52	2.05	2.35	2.45	4.44	4.63	4.78
MSTRG.3026	TanjilG_08342	hypothetical protein	13.76	13.40	14.00	13.97	14.36	15.69	14.80	14.71	14.77	1.93550150626	3.24324060188e-37	0.579335653523	6.39271431241e-27
MSTRG.3027	TanjilG_08524	hypothetical protein	93.64	88.25	87.47	73.45	67.44	75.57	49.90	44.73	49.98	1.37051837125	2.01793580994e-10	0.410371692583	3.22134673216e-58	0.522266823954	4.13035760745e-36
MSTRG.3028	TanjilG_18615	hypothetical protein	12.86	12.58	13.04	59.01	61.14	60.01	20.29	19.65	21.49	7.98336226332	0.0	0.209920899206	0.0	1.5571630712	8.1479977128e-16
MSTRG.16293	TanjilG_19837	hypothetical protein	2.94	2.77	3.50	0.63	0.43	0.50	4.36	4.85	4.74	0.286057564992	6.13579825846e-06	5.55627964322	6.37207901329e-12	1.47521018562	0.0115032822506
MSTRG.16290	TanjilG_19844	hypothetical protein	1467.54	1420.24	1369.66	116.69	139.22	125.55	258.61	240.01	248.64	0.152777947202	0.0	1.20959335248	1.91099329405e-06	0.171609593516	0.0
MSTRG.16291	TanjilG_19843	hypothetical protein	14.49	15.05	14.57	4.30	4.42	3.73	12.49	13.54	13.36	0.512217206734	8.99935723726e-20	1.84211563137	6.04906252442e-16	0.876334649231	0.0208024054285
MSTRG.16296	TanjilG_20893	hypothetical protein	0.96	1.98	1.00	1.61	2.33	0.36	1.64	1.48	0.99
MSTRG.16297	TanjilG_20892	hypothetical protein	0.55	0.48	0.52	56.77	60.88	57.23	5.99	6.15	5.31	225.088063463	0.0	0.0595921534479	0.0	12.4369086827	7.30413516551e-57
MSTRG.16294	TanjilG_20895	hypothetical protein	49.87	46.90	51.03	37.48	39.61	41.09	27.90	29.86	29.25	1.37738556182	7.43631444383e-22	0.436645890481	1.85660920096e-107	0.558619490181	2.85407470309e-58
MSTRG.16295	TanjilG_20894	hypothetical protein	3.64	4.17	3.80	1.46	1.70	1.46	1.73	1.99	1.91	0.688104275665	0.00714204548958			0.481988445426	1.05263255092e-09
TanjilG_08304	TanjilG_08304	hypothetical protein	0.16	0.00	0.00	0.00	0.00	0.00	0.00	0.00	0.00
TanjilG_18081	TanjilG_18081	hypothetical protein	0.80	0.89	0.88	0.86	0.23	0.65	0.35	0.60	0.10
MSTRG.11749	TanjilG_05252	hypothetical protein	16.82	17.47	17.81	16.66	18.83	18.15	18.03	18.71	20.05	1.75677017499	1.37195455984e-20	0.650187145412	1.1976353159e-12
MSTRG.11748	TanjilG_05249	hypothetical protein	18.46	18.92	19.90	2.63	1.02	3.65	0.58	0.56	0.73	0.217940420052	1.85093103928e-06	0.155850992717	6.91757781925e-08	0.0314671939972	2.7143916204e-59
MSTRG.4553	TanjilG_13973	hypothetical protein	13.89	14.90	19.51	10.69	8.74	10.36	20.21	24.09	20.83			1.28857265747	0.0099206920431	1.32394099812	0.00100141255286
MSTRG.4552	TanjilG_13969	hypothetical protein	4.53	3.80	3.70	2.31	2.49	2.24	4.61	4.57	4.85
MSTRG.4555	TanjilG_13976	hypothetical protein	11.86	12.70	12.89	12.66	12.85	13.74	17.26	17.62	18.15	1.78352860009	3.31059283745e-14	0.833062480226	0.0128772919218	1.3799805819	4.23623017864e-06
MSTRG.4554	TanjilG_13974	hypothetical protein	5.78	6.21	6.45	1.20	1.33	1.04	6.25	5.89	6.69	0.329251442933	2.02704846315e-09	3.21140547739	1.94733601359e-10
MSTRG.4557	TanjilG_13978	hypothetical protein	0.93	1.37	1.05	0.05	0.05	0.13	0.07	0.20	0.00	0.116396153491	0.00017839299055			0.0821838095126	2.21943693756e-07
MSTRG.4556	TanjilG_13977	hypothetical protein	6.29	6.39	6.05	5.33	5.46	5.81	7.50	7.85	7.56	1.51562429211	6.77767725911e-14	0.846882693598	0.00242060638522	1.19218919807	0.000701470674986
MSTRG.11741	TanjilG_05241	hypothetical protein	77.73	80.20	78.96	22.33	21.99	21.99	67.58	72.80	69.77	0.477577042635	8.51125838867e-81	1.94871092926	9.47763136748e-61	0.86440378889	3.29971820247e-06
MSTRG.25721	TanjilG_06723	hypothetical protein	15.84	14.22	14.00	10.68	10.46	10.59	12.82	14.86	12.68
MSTRG.11743	TanjilG_05243	hypothetical protein	5.84	6.49	7.86	7.49	10.16	7.96	11.45	11.43	12.69	2.23151320812	7.83545452041e-12	0.783704922837	0.0272825931988	1.62441490407	1.26403391986e-05
MSTRG.11742	TanjilG_05242	hypothetical protein	56.74	56.62	55.70	73.55	79.12	76.51	98.47	105.32	101.26	2.32231160275	3.47521234534e-145	0.822738225426	5.37756950265e-10	1.77449386142	1.92018999163e-75
MSTRG.11745	TanjilG_05246	hypothetical protein	14.04	13.08	13.78	3.01	2.76	3.47	11.47	11.10	11.19	0.385906163579	6.33151608733e-37	2.24489329502	9.00330890431e-26	0.804609302624	2.18031751074e-05
MSTRG.11744	TanjilG_05244	hypothetical protein	4.01	3.35	3.75	0.44	0.48	0.62	2.31	1.75	2.00	0.238313596425	7.74911734552e-11	2.40578363398	0.000585032476077	0.531906238757	1.60142571715e-05
MSTRG.11747	TanjilG_05248	hypothetical protein	10.04	7.94	8.18	1.75	1.59	1.30	7.18	6.21	6.53	0.300720195557	4.21158461974e-14	2.65566616659	2.70254861604e-09	0.741915921625	0.00657082995452
MSTRG.11746	TanjilG_05247	hypothetical protein	6.74	6.51	7.91	5.59	6.88	7.13	7.50	6.98	7.28	1.58276010587	0.00179023524734	0.681152469348	0.00820915077274
MSTRG.2868	TanjilG_18148	hypothetical protein	261.22	277.92	297.49	56.57	55.59	47.98	117.59	134.88	116.09	0.325925817045	9.87839528121e-125	1.41636451879	1.08061956041e-09	0.429144739474	5.76735091607e-109
MSTRG.2863	TanjilG_18142	hypothetical protein	25.82	24.29	27.06	37.91	37.72	37.09	27.14	26.86	27.15	2.46091056112	2.45208490146e-117	0.444176881572	1.7545015591e-110
MSTRG.2862	TanjilG_18141	hypothetical protein	1.13	0.88	1.14	0.41	0.58	0.30	1.51	1.46	1.60			2.17712355533	0.0429727535598
MSTRG.2861	NA	NA	4.54	4.88	5.66	1.27	0.60	1.89	3.29	2.55	2.55	0.427849726931	0.00524499451706			0.543430069631	0.00737246965198
MSTRG.2860	TanjilG_18140	hypothetical protein	4.99	4.59	4.42	10.84	10.42	10.22	6.87	6.62	6.89	3.83470960038	4.09453860962e-125	0.398142977656	3.13877703539e-73	1.41788761158	4.87115114793e-08
MSTRG.2867	TanjilG_18147	hypothetical protein	1.59	1.79	1.74	0.63	0.47	0.47	2.00	1.76	1.95	0.52319338281	0.00623744715573	2.23748300937	0.000401029726824
MSTRG.2866	TanjilG_18145	hypothetical protein	78.70	83.28	82.43	171.85	175.38	180.30	82.59	92.59	82.56	4.0819598781	0.0	0.290445887082	0.0	1.10107829476	0.0225462265121
MSTRG.2865	TanjilG_18144	hypothetical protein	34.73	35.60	34.44	12.85	11.62	13.07	50.01	52.73	54.20	0.655435999061	3.07025735279e-15	2.232294584	1.77528208968e-59	1.35878634686	4.79057814476e-16
MSTRG.2864	TanjilG_18143	hypothetical protein	1.58	1.48	1.57	0.28	0.19	0.12	2.04	2.40	1.71	0.21393237186	0.00104643448581	6.52120171645	2.44025395992e-05
MSTRG.23072	TanjilG_00956	hypothetical protein	18.93	19.65	20.29	16.04	17.64	17.57	27.50	29.17	29.93	1.48587487747	2.97175402472e-07			1.43184988574	5.5369683749e-08
MSTRG.23073	TanjilG_00957	hypothetical protein	15.04	13.98	14.49	6.28	6.01	5.86	12.44	11.99	11.32	0.711444851642	2.36136276726e-08	1.21254743655	0.00309933514838	0.801433243766	1.27071135797e-05
MSTRG.23070	TanjilG_00954	hypothetical protein	3.87	2.67	3.59	1.40	1.62	3.11	4.85	5.05	5.62
MSTRG.23071	TanjilG_00955	hypothetical protein	22.54	23.22	23.31	8.88	9.06	8.76	19.25	20.28	20.45	0.659138535382	4.60246792874e-14	1.38192761789	1.74360582106e-08	0.84590814356	0.000221601920336
MSTRG.23076	TanjilG_00961	hypothetical protein	32.42	30.77	28.99	22.22	18.16	20.95	32.38	27.04	29.27
MSTRG.23077	TanjilG_00963	hypothetical protein	5.10	5.31	5.09	8.19	8.47	9.29	15.19	12.38	12.92	2.84919509474	1.21675332283e-12			2.52419357855	5.82067144159e-12
MSTRG.23074	TanjilG_00958	hypothetical protein	13.32	12.37	12.74	4.32	4.36	5.26	16.26	16.58	15.86	0.624333328679	4.7953227553e-06	2.13467758523	1.55360904104e-15	1.2384487279	0.00343654132567
MSTRG.23079	TanjilG_00965	Branched-chain-amino-acid aminotransferase 3, chloroplastic	33.69	32.68	35.86	17.25	18.53	16.79	41.04	41.91	45.68			1.47774594212	1.26668593037e-12	1.22457789815	1.18276045242e-05
MSTRG.15240	TanjilG_02390	hypothetical protein	4.55	4.18	4.36	0.90	0.60	0.64	4.74	5.49	5.31	0.280708598666	1.51520529912e-08	4.43233345613	4.41962473308e-12
MSTRG.15241	NA	NA	0.00	0.00	0.00	2.33	0.18	0.17	0.00	0.00	0.00	53.3171582784	0.0226697179016	0.0178758508463	0.0221681256576
MSTRG.15242	TanjilG_02389	hypothetical protein	46.71	47.92	45.45	10.14	8.31	11.01	42.61	40.13	39.20	0.348386907541	3.79186009183e-31	2.64392213587	3.26533625935e-25	0.855581949107	0.0146554132757
MSTRG.15243	TanjilG_02388	hypothetical protein	2.21	2.97	2.45	1.42	1.63	1.64	4.12	4.35	4.29			1.66681115387	3.86111521913e-06	1.62656107131	7.5549090246e-07
MSTRG.15244	NA	NA	1.77	1.16	2.13	0.92	1.78	1.58	2.47	3.91	3.50					1.91144385689	0.0466010407805
MSTRG.15245	TanjilG_02387	hypothetical protein	80.69	86.02	81.84	74.71	65.67	71.43	93.17	102.64	99.37	1.45232090286	4.60402604142e-07	0.854903544357	0.0332603315192	1.15307859712	0.0399229860828
MSTRG.15246	TanjilG_02386	hypothetical protein	4.04	4.23	3.07	6.05	6.02	5.25	5.62	5.19	5.21	2.60915065002	4.80395699658e-10	0.577654594053	8.89387439888e-05	1.39916287105	0.0452849969388
MSTRG.15247	TanjilG_02385	hypothetical protein	15.62	15.15	14.32	5.18	5.37	6.08	16.38	16.83	13.46	0.641017830961	1.28570374505e-05	1.60405874112	4.24630114815e-06
MSTRG.15248	TanjilG_02383	hypothetical protein	203.03	206.72	215.66	259.30	239.94	263.31	179.49	193.50	180.20	2.02795706996	2.18154848412e-71	0.445047115984	6.06944877646e-89	0.838289428699	1.99298749247e-05
MSTRG.15249	TanjilG_02382	Isopentenyl phosphate kinase	9.33	10.31	8.15	10.34	7.85	10.61	10.58	10.61	10.15	1.7803604104	9.65410721007e-11	0.694047269256	1.9915867334e-05
MSTRG.4081	TanjilG_08195	hypothetical protein	33.62	30.68	34.80	5.77	6.56	5.48	27.87	28.79	29.34	0.306269091748	2.62009699361e-36	2.97072449448	8.82212751298e-31	0.844923529357	0.00740896103635
MSTRG.4080	TanjilG_08194	hypothetical protein	79.64	82.22	77.63	42.75	41.17	42.78	91.49	88.22	86.62			1.29273664466	1.88832242359e-06
MSTRG.4087	TanjilG_08207	hypothetical protein	4.25	4.41	4.26	1.31	1.85	1.14	3.29	3.09	2.72	0.565684877854	0.000622790750763			0.686966948763	0.00352209538671
MSTRG.4086	TanjilG_08205	hypothetical protein	124.88	97.05	97.19	40.97	42.96	43.38	30.69	34.38	30.42					0.262944581789	5.80779912417e-05
MSTRG.4085	TanjilG_08203	hypothetical protein	2.03	2.42	1.85	1.38	0.78	1.14	2.59	2.78	4.09			1.75992690158	0.0331137070597
MSTRG.4084	TanjilG_08202	hypothetical protein	5.50	4.85	5.50	4.66	5.07	4.19	6.10	5.44	7.38	1.35305909759	0.0100945519763
TanjilG_20301	TanjilG_20301	hypothetical protein	0.62	0.83	0.67	0.19	0.27	0.00	0.47	0.32	0.45
TanjilG_20303	TanjilG_20303	hypothetical protein	0.72	0.44	0.53	0.22	0.10	0.39	0.00	0.30	0.09
TanjilG_20309	TanjilG_20309	hypothetical protein	0.05	0.00	0.00	0.00	0.00	0.00	0.04	0.04	0.00
MSTRG.18243	NA	NA	1.76	2.63	1.47	2.26	1.55	1.80	3.77	4.18	3.06					1.82922369105	0.0180798794666
MSTRG.18242	NA	NA	0.00	0.00	0.00	0.78	0.00	1.76	0.00	0.00	0.00
MSTRG.18241	TanjilG_12161	hypothetical protein	143.82	139.52	144.39	1806.93	1827.65	1823.38	463.40	473.00	464.99	21.7825833788	0.0	0.157819494611	0.0	3.192724611	0.0
MSTRG.18240	TanjilG_12162	hypothetical protein	136.21	147.78	151.71	97.40	94.97	90.27	135.85	135.49	123.52			0.925122776003	0.0256781425716	0.83982295675	5.43406701212e-10
MSTRG.18247	TanjilG_12156	hypothetical protein	27.45	26.58	28.33	16.78	15.50	16.54	25.61	27.27	26.27	1.55900734841	6.51890964089e-19	0.804033139942	1.45260066705e-06	1.16439780097	0.00127663163472
MSTRG.18246	TanjilG_12157	hypothetical protein	138.04	145.13	138.46	86.61	91.35	84.29	76.72	74.64	75.71			0.532379361758	3.11809045557e-35	0.524101147443	1.40080941981e-47
MSTRG.18245	TanjilG_12159	hypothetical protein	8.84	9.07	10.41	3.81	4.29	4.39	38.72	40.65	41.17	0.783821366429	0.0163522080648	5.71920473427	1.76229209221e-141	4.16548470416	1.81761230046e-161
MSTRG.18249	TanjilG_12152	hypothetical protein	2.43	2.03	2.23	0.84	0.94	1.48	2.89	3.33	3.39			1.8072397474	0.000138005255728	1.39908598247	0.00497293514611
MSTRG.18248	TanjilG_12154	hypothetical protein	27.18	30.20	42.69	25.26	21.61	18.53	30.65	54.19	42.22	1.93230812863	5.23995667881e-17	1.35125141332	1.36610214579e-05	2.42492934368	1.16270732627e-40
MSTRG.14597	TanjilG_13605	hypothetical protein	0.40	0.55	0.37	0.06	0.00	0.07	0.12	0.19	0.09	0.157698186178	0.000349137472882			0.298432764672	0.000366708687824
MSTRG.14596	TanjilG_13606	hypothetical protein	0.43	0.11	0.19	0.09	0.13	0.17	0.20	0.49	0.38
MSTRG.10032	TanjilG_03201	hypothetical protein	1.17	1.15	1.38	0.21	0.22	0.39	0.27	0.27	0.25	0.380840699738	0.000122623707079			0.210812428397	1.59767630534e-12
MSTRG.14594	TanjilG_13609	hypothetical protein	0.43	0.11	0.19	0.09	0.13	0.17	0.20	0.49	0.38
MSTRG.14593	TanjilG_13607	hypothetical protein	15.31	18.35	15.96	8.87	9.95	9.90	27.37	28.69	27.72			1.62700013717	2.46166500296e-06	1.60833865611	6.92751907043e-08
MSTRG.14592	TanjilG_13610	hypothetical protein	2.08	2.02	1.66	1.06	1.63	2.31	0.90	0.86	1.06			0.344579836613	3.53468791784e-05	0.474973988197	0.00194934143694
MSTRG.10036	TanjilG_03197	hypothetical protein	3.57	3.92	3.70	1.27	1.15	1.40	5.31	5.31	4.89	0.5212611262	3.35704089084e-13	2.60801562042	1.55325028506e-31	1.26290751906	0.00015047975278
MSTRG.14590	TanjilG_13612	hypothetical protein	11.17	11.34	12.09	1.99	2.35	1.60	9.27	10.20	7.77	0.292045073106	3.05525858853e-07	2.82674640859	4.93441324038e-05
MSTRG.10038	TanjilG_03194	hypothetical protein	40.77	41.30	40.35	21.86	25.16	23.32	26.18	29.48	27.48			0.779605167761	8.96155060544e-07	0.663197544891	1.40204279136e-23
MSTRG.10039	TanjilG_03193	hypothetical protein	28.90	28.15	27.55	7.85	8.35	8.62	63.33	60.13	64.29	0.500798569517	2.40867033224e-18	4.64512140756	4.18888235934e-116	2.16090529897	1.27333580424e-62
MSTRG.14599	TanjilG_13602	hypothetical protein	23.18	22.15	24.40	6.24	6.28	6.89	24.03	22.43	23.31	0.475388024438	7.77163008786e-24	2.20767163625	1.50959587768e-27
MSTRG.14598	TanjilG_13604	hypothetical protein	0.08	0.00	0.22	0.00	0.09	0.00	0.06	0.00	0.00
MSTRG.18795	TanjilG_12676	hypothetical protein	23.73	19.67	24.20	34.93	33.30	29.18	27.69	31.85	34.85	2.35748294619	1.39905421462e-19	0.623916385823	9.17871870989e-08	1.36618514335	0.00146918348214
MSTRG.18794	TanjilG_12677	hypothetical protein	5.22	5.63	6.17	6.62	6.71	6.61	12.34	9.90	9.84	2.16533650386	8.01241419218e-21			1.75887356922	2.96598284319e-12
MSTRG.1073	TanjilG_09504	hypothetical protein	27.26	23.26	26.26	26.52	32.07	29.22	32.11	31.34	33.01	1.97114947208	1.11480433963e-19	0.674145711183	2.79142760631e-08	1.23424741943	0.0041259595007
MSTRG.18796	TanjilG_12675	hypothetical protein	4.08	3.59	3.38	1.08	1.20	0.92	3.81	3.56	3.80	0.496799611669	2.29136991136e-11	2.14511395128	1.18434160712e-14
MSTRG.18791	TanjilG_12680	hypothetical protein	13.17	13.20	13.13	6.55	7.18	6.65	12.34	13.47	13.01
MSTRG.18790	TanjilG_12681	hypothetical protein	2.24	2.07	2.13	0.55	0.63	0.63	1.41	1.43	1.49	0.4795492321	1.38513969543e-06	1.46850501874	0.024591296146	0.653817996616	0.000239197496683
MSTRG.18793	TanjilG_12678	hypothetical protein	19.65	19.33	17.48	9.54	9.32	8.64	28.00	27.38	27.21			1.67574096187	2.89719269266e-14	1.51882909125	2.69079550776e-14
MSTRG.18792	TanjilG_12679	hypothetical protein	2.11	2.12	2.14	1.86	1.97	2.02	1.81	1.28	1.34	1.56760079081	0.00304550852764	0.464896412142	3.62251883055e-06	0.676794411321	0.0214875579897
MSTRG.1079	NA	NA	27.73	23.57	27.79	180.45	181.13	193.67	58.16	53.63	54.07	11.9824697188	0.0	0.183684557952	0.0	2.04436504556	5.03325446141e-68
MSTRG.14623	TanjilG_29713	hypothetical protein	166.62	159.47	177.09	50.04	51.85	47.82	174.16	174.94	175.88	0.507246164994	1.22677314465e-71	2.15741897647	6.59102569679e-110
MSTRG.14622	TanjilG_29714	hypothetical protein	4.11	5.45	3.46	1.88	2.04	2.28	4.45	3.62	3.84
MSTRG.14625	TanjilG_29707	hypothetical protein	5.47	4.98	5.08	2.55	2.84	2.50	6.16	5.79	6.05			1.40325373258	2.31611377063e-05
MSTRG.14624	TanjilG_29708	hypothetical protein	29.80	28.97	30.52	33.95	35.06	36.52	56.89	53.85	53.55	2.0391215461	1.22308311755e-71			1.8432923101	1.11037185707e-73
MSTRG.14627	TanjilG_29704	hypothetical protein	32.60	32.07	32.98	12.02	11.03	11.83	31.58	31.99	30.68	0.611067395568	6.8998521003e-30	1.70074129302	7.16121378958e-35
MSTRG.14626	TanjilG_29706	hypothetical protein	13.19	13.82	14.84	6.01	6.21	6.82	15.72	16.68	17.50	0.772892121432	0.000562287667467	1.61829685141	6.8457362742e-12	1.16148697583	0.0133257837804
TanjilG_28841	TanjilG_28841	hypothetical protein	0.27	0.24	0.31	0.10	0.00	0.06	0.02	0.02	0.13					0.204041398978	0.0138068385107
TanjilG_24359	TanjilG_24359	hypothetical protein	0.15	0.13	0.18	0.00	0.08	0.05	0.22	0.19	0.18
TanjilG_21495	TanjilG_21495	hypothetical protein	0.73	0.38	0.77	0.00	0.00	0.00	0.00	0.00	0.00
TanjilG_07379	TanjilG_07379	hypothetical protein	0.43	0.63	0.45	0.48	0.16	0.38	0.28	0.54	0.39
TanjilG_21498	TanjilG_21498	hypothetical protein	0.39	0.29	0.38	0.25	0.08	0.05	0.08	0.25	0.16
MSTRG.19684	TanjilG_08697	hypothetical protein	9.02	9.95	10.13	6.93	5.50	6.72	5.94	5.77	5.16			0.542518799616	2.29212954866e-13	0.565616766441	7.77295268058e-16
MSTRG.17985	NA	NA	14.12	13.85	13.93	16.43	15.66	15.74	15.20	14.90	15.16	2.22631042394	2.22164098884e-16	0.522323528915	7.69035440135e-12
MSTRG.19686	TanjilG_08695	hypothetical protein	5.34	5.73	5.45	2.34	2.41	2.62	6.89	7.18	6.41	0.761171896674	0.0282134552729	1.70874087596	2.92670739865e-06	1.20841480637	0.0489563536887
MSTRG.19687	TanjilG_08694	CLPX	10.64	11.66	10.33	3.22	3.04	3.75	10.64	11.77	11.55	0.543633941496	1.81092623571e-13	2.03293298337	8.82485831977e-19
MSTRG.19681	TanjilG_08699	hypothetical protein	7.16	7.27	7.03	1.21	1.25	1.26	10.74	11.42	11.40	0.29352701351	6.93686600889e-32	5.61409612765	3.68478214109e-73	1.53049135976	6.81877119712e-14
MSTRG.19682	NA	NA	1.54	1.82	0.79	0.32	0.61	0.28	1.75	2.54	3.40
MSTRG.19683	TanjilG_08698	hypothetical protein	6.29	7.49	7.12	2.00	1.13	1.52	4.21	4.07	5.15	0.378230510734	0.000212274651985			0.623512310842	0.0144926151545
MSTRG.19688	TanjilG_08693	hypothetical protein	11.78	10.96	10.79	9.53	9.02	10.62	11.10	12.17	10.23	1.48478113151	0.000576528063314	0.706450752719	0.00273651173724
MSTRG.19689	TanjilG_08692	hypothetical protein	10.12	8.95	9.28	5.52	6.52	5.24	9.22	9.06	9.99
MSTRG.17986	TanjilG_21196	hypothetical protein	20.79	11.39	19.69	17.63	9.02	10.37	22.50	7.70	19.74
MSTRG.13602	TanjilG_00760	hypothetical protein	25.63	26.43	26.31	12.56	14.92	13.34	33.59	33.92	33.33			1.49191796311	2.64123297158e-14	1.249655863	1.108509085e-07
MSTRG.17980	TanjilG_21708	hypothetical protein	23.35	22.81	22.99	40.31	39.20	40.27	27.21	26.58	24.52	3.0375852566	1.67602120371e-176	0.397377077772	2.52561747163e-119	1.12096054604	0.0196409011095
MSTRG.13079	TanjilG_11092	hypothetical protein	36.06	37.54	36.71	30.77	29.91	28.83	29.90	34.08	31.98	1.40844522127	3.28466989759e-24	0.642287616275	4.4201618793e-30	0.840291535738	4.63194677047e-06
MSTRG.13078	TanjilG_11093	hypothetical protein	5.65	5.43	5.19	0.60	0.67	0.70	9.30	9.28	8.66	0.206674323864	2.71913934583e-47	8.50151915677	3.94948960365e-103	1.63292407101	3.06779399559e-20
MSTRG.13600	TanjilG_00758	Polyamine oxidase, Seed germinatio	77.73	78.44	76.52	92.04	91.06	93.39	70.41	74.84	73.15	2.02683239139	3.80500659938e-112	0.485701581604	8.65550712077e-114	0.914271746844	0.0124345062486
MSTRG.13071	TanjilG_23707	hypothetical protein	153.20	171.88	161.21	158.86	165.22	181.82	139.13	163.74	155.01	1.77186953684	2.84532617107e-19	0.552558905421	4.12760728227e-21
MSTRG.13070	TanjilG_23706	hypothetical protein	42.25	46.02	47.00	10.92	9.08	12.01	30.36	29.56	30.98	0.404020928291	2.90071525932e-50	1.74416979261	3.90827160975e-18	0.654249465912	1.17242502656e-24
MSTRG.13073	TanjilG_11144	hypothetical protein	9.77	11.40	9.53	2.23	1.54	2.63	16.53	15.20	15.82	0.356000170251	2.70158986843e-16	4.55839974538	1.97573704369e-43	1.50772076489	6.03534970198e-09
MSTRG.13072	TanjilG_11145	hypothetical protein	5.45	4.56	4.07	1.44	1.44	1.70	2.66	2.54	2.85	0.555643580715	9.39681509693e-06			0.556562974332	5.9338165353e-08
MSTRG.13075	NA	NA	2.68	2.04	2.01	4.27	4.82	4.60	2.85	3.95	3.07	2.81424794723	1.36321833624e-23	0.54628804089	8.64210336067e-10	1.42747652727	0.00244842402504
MSTRG.13074	TanjilG_11143	hypothetical protein	17.38	17.68	20.49	8.91	8.08	8.64	14.85	14.28	14.72	0.785687238003	0.000929794073286			0.768752916054	1.30560655345e-05
MSTRG.13077	TanjilG_11094	hypothetical protein	6.77	5.15	5.55	8.25	8.07	9.96	14.60	15.10	15.32	2.28418950467	3.49680998701e-37	1.22341539431	0.000295909644676	2.59592298172	2.70273863249e-69
MSTRG.13076	TanjilG_11095	hypothetical protein	44.15	45.43	47.50	42.18	53.59	52.64	30.96	25.06	24.45	1.83392369601	4.76513336876e-05	0.334105080917	8.89572570789e-11	0.568868102769	0.00154088649672
MSTRG.12308	TanjilG_23513	hypothetical protein	67.85	65.86	67.81	118.81	120.42	140.69	93.86	89.65	90.91	3.21429738325	1.00751758368e-62	0.44338591542	8.66251418913e-34	1.32366161278	0.000280847803304
MSTRG.12309	TanjilG_23511	hypothetical protein	1.34	1.24	1.52	0.00	0.00	0.04	1.22	1.35	1.18	0.019725904491	2.60890877237e-07	48.6109049963	3.95880004277e-07
MSTRG.19538	TanjilG_03587	hypothetical protein	0.08	0.04	0.12	0.10	0.05	0.13	0.04	0.10	0.00
MSTRG.19539	NA	NA	0.00	0.00	0.00	70.81	19.17	8.74	0.00	0.00	0.00	61.5538549978	8.98294643603e-05	0.015483182736	8.112608483e-05
MSTRG.12300	TanjilG_23525	hypothetical protein	1.46	1.28	1.10	0.45	0.43	0.60	1.26	1.61	0.55
MSTRG.12301	TanjilG_23524	hypothetical protein	2.29	2.76	2.38	0.00	0.30	0.00	0.87	0.00	0.38	0.0673828535851	0.00145806860686			0.165554136349	0.000267257968109
MSTRG.19534	TanjilG_03592	hypothetical protein	4.36	5.11	3.44	0.57	0.54	0.72	3.60	3.15	4.02	0.242483937771	2.03683703514e-06	3.59612270683	2.60675833366e-05
MSTRG.12303	TanjilG_23521	hypothetical protein	7.32	7.58	8.39	3.84	3.29	2.83	4.72	4.71	5.28	0.727008582932	0.0201865264026			0.614177402537	1.41337204757e-05
MSTRG.12304	TanjilG_23518	hypothetical protein	22.64	21.43	22.81	5.24	5.23	6.51	19.66	19.78	18.70	0.434036577355	6.29920069231e-37	2.10213997243	2.01220400898e-28	0.847622802469	0.000309209124696
MSTRG.12305	TanjilG_23517	hypothetical protein	3.58	3.89	3.42	4.24	3.58	3.29	4.18	3.69	4.66	1.73428418126	3.8152006714e-06	0.694087371645	0.00238135532318
MSTRG.12306	TanjilG_23515	hypothetical protein	14.85	14.34	14.67	2.12	2.15	2.23	6.98	6.47	6.09	0.259941757769	1.33384501216e-30	1.80226428917	3.27982366866e-05	0.435364605352	1.11613265894e-24
MSTRG.12307	TanjilG_23514	hypothetical protein	4.81	4.86	5.67	2.00	1.85	2.14	2.08	1.77	2.72					0.417273298716	1.49197052865e-06
MSTRG.6935	TanjilG_28555	IQ-domain 12	14.47	15.63	14.91	18.60	18.96	19.27	66.54	61.85	66.43	2.22802345387	2.78911084181e-34	2.16356857183	4.72967309125e-58	4.47804858289	9.60110832741e-220
MSTRG.6934	TanjilG_28551	hypothetical protein	24.12	28.36	28.04	3.58	5.49	3.47	20.13	27.52	26.49	0.246288246105	5.94914699471e-66	3.51360509927	2.56340134467e-47	0.803458611277	6.37719277478e-05
MSTRG.6937	TanjilG_28557	S-formylglutathione hydrolase	61.85	64.34	63.67	19.88	18.61	20.44	49.67	43.96	46.97	0.529619436968	8.31377441306e-20	1.46753664521	8.51021842776e-07	0.721709167545	6.21428247193e-09
MSTRG.1999	TanjilG_31452	hypothetical protein	12.10	12.03	11.83	9.75	7.97	7.68	14.95	12.65	15.31
MSTRG.6931	TanjilG_06100	hypothetical protein	5.53	4.60	5.32	3.13	2.53	2.64	6.74	7.67	7.49			1.63160124283	6.38591624681e-07	1.38013696228	9.45097468388e-05
MSTRG.6930	TanjilG_06098	hypothetical protein	4.47	0.53	1.61	0.64	0.00	0.58	0.00	0.49	0.53
MSTRG.6933	TanjilG_10301	hypothetical protein	196.89	198.24	193.96	40.98	39.33	39.00	134.90	133.39	135.02	0.351553609041	0.0	2.05851806379	6.22440159601e-179	0.672104740323	6.06295623483e-99
MSTRG.6932	TanjilG_10300	Tubulin alpha-1 chain	33.02	33.18	34.30	24.39	25.30	25.03	44.51	47.64	44.76	1.23459658706	0.000133632521489	1.14502121169	0.0115605872416	1.31302800781	3.91915440171e-09
MSTRG.19727	TanjilG_18093	hypothetical protein	1.59	1.32	1.62	0.37	0.32	0.44	1.29	1.42	1.82	0.427383686708	0.00123813730031	2.45116259	0.000718622916554
MSTRG.6939	TanjilG_28562	hypothetical protein	27.32	27.64	24.80	9.03	9.09	8.54	25.55	25.31	25.72	0.570199230484	5.17933053177e-18	1.76532828656	6.18972984151e-20
MSTRG.6938	TanjilG_28558	hypothetical protein	29.27	28.78	29.42	21.90	22.64	22.64	54.50	53.59	53.51	1.3440760477	2.23761955745e-16	1.43712707471	4.91504071215e-30	1.79406393051	2.23776341e-93
MSTRG.12558	TanjilG_23247	hypothetical protein	8.24	8.10	9.22	2.72	2.66	1.86	10.10	11.33	9.42	0.48043051311	8.87134921331e-07	2.63606304692	9.36664327467e-12
MSTRG.2038	TanjilG_20314	hypothetical protein	5.86	6.19	6.34	1.30	1.71	1.43	5.26	4.51	4.91	0.458801730971	9.94995482695e-17	1.89797633488	6.72276136881e-11	0.808567531276	0.00206654812441
MSTRG.2039	TanjilG_20315	hypothetical protein	25.06	24.04	22.73	39.40	40.23	38.33	38.81	36.17	36.79	2.80126801973	4.82851540567e-178	0.58369697299	6.62999614353e-61	1.51842237921	4.35993794179e-29
MSTRG.7048	TanjilG_15322	hypothetical protein	9.59	9.24	9.28	3.49	5.30	5.95	14.04	12.99	11.42
MSTRG.2030	TanjilG_31414	hypothetical protein	7.56	4.36	6.45	0.31	0.00	0.00	6.18	7.13	7.76	0.0271030744625	3.59365183632e-06	44.276355184	7.94497326749e-07
MSTRG.2032	TanjilG_20308	hypothetical protein	24.10	24.87	26.83	16.70	16.97	15.10	30.06	29.73	28.39	1.15200977514	0.0350353116576			1.1310656783	0.0321991765073
MSTRG.2033	NA	NA	9.97	0.00	14.78	0.00	0.00	0.00	0.00	0.00	0.00
MSTRG.2034	TanjilG_20310	hypothetical protein	10.07	8.82	9.78	69.15	75.01	73.75	39.48	41.65	41.70	12.1522105855	0.0	0.376015740569	5.62461640389e-151	4.24325173672	1.68048082989e-149
MSTRG.2035	NA	NA	2.71	3.97	3.64	27.38	23.87	24.10	12.76	14.00	13.47	12.4312683777	9.29976678866e-81	0.32806511409	1.98442943292e-32	3.78772954148	7.34712071006e-18
MSTRG.2036	TanjilG_20312	hypothetical protein	0.92	0.61	0.00	0.00	1.08	0.34	0.00	0.00	0.31
MSTRG.1992	TanjilG_31461	hypothetical protein	12.38	11.54	12.48	0.20	0.94	0.70	4.56	7.41	6.44	0.0872480687571	1.70246000782e-10	6.05490547345	3.38228575881e-05	0.489907513257	0.000121701678748
MSTRG.9388	TanjilG_01278	hypothetical protein	52.38	53.19	54.90	43.53	50.15	45.64	54.41	60.33	56.77	1.51338687878	1.89864833816e-26	0.740230465308	3.72050401906e-14
MSTRG.1993	TanjilG_31460	hypothetical protein	10.31	9.72	9.84	0.26	0.66	0.69	5.60	4.06	4.46	0.0938305342813	2.68945386715e-18	5.29610696469	1.05002930298e-07	0.460521442657	1.37182299897e-08
MSTRG.12557	TanjilG_23248	hypothetical protein	20.17	22.59	23.65	71.69	75.37	77.95	35.99	41.27	37.69	5.84805764023	0.0	0.309281879344	1.0665762607e-189	1.67978625012	1.4620274523e-22
MSTRG.19728	TanjilG_18097	hypothetical protein	40.38	39.20	40.00	51.16	50.83	52.44	33.51	34.63	35.77	2.20842966087	1.13622999818e-174	0.412747643691	6.78492455412e-196	0.846576845898	1.63625062378e-07
MSTRG.1996	TanjilG_31455	hypothetical protein	43.02	42.53	41.13	24.03	24.85	23.38	47.74	46.40	47.54	0.895067162108	0.0235926104014	1.23755283936	4.01464985068e-06
MSTRG.1997	TanjilG_31454	hypothetical protein	4.24	4.56	4.57	1.33	0.91	0.86	0.54	0.77	0.97	0.381268114324	9.2258612847e-08	0.465572083934	0.00567997979366	0.164916071384	9.05301493708e-26
MSTRG.1994	TanjilG_31458	hypothetical protein	35.30	37.28	39.30	3.33	3.54	3.45	5.41	5.59	5.73	0.157408234962	6.09474251987e-85			0.145513759378	3.11349272863e-154
TanjilG_25973	TanjilG_25973	hypothetical protein	1.62	2.30	0.00	0.00	0.00	0.00	0.46	0.00	0.00
MSTRG.1995	TanjilG_31456	hypothetical protein	40.97	41.20	45.67	3.91	3.78	4.26	6.18	7.62	6.40	0.159737716305	3.12264634812e-114			0.154281817932	3.47176714122e-189
MSTRG.9381	TanjilG_01270	hypothetical protein	13.94	14.66	19.87	16.56	16.23	18.14	17.94	13.48	17.82	1.77756261062	2.46863251131e-08	0.617389612721	6.38879473617e-07
MSTRG.9380	TanjilG_01269	hypothetical protein	39.19	38.22	38.95	2.08	1.74	1.38	0.90	0.93	1.06	0.0756408750261	5.67352322677e-24	0.340717314886	0.0496540008276	0.0240036227592	4.89679344047e-39
TanjilG_18239	TanjilG_18239	hypothetical protein	0.00	0.00	0.00	0.00	0.21	0.10	0.00	0.00	0.00
TanjilG_01545	TanjilG_01545	hypothetical protein	0.70	0.53	0.89	0.05	0.04	0.04	0.20	0.19	0.15	0.106660789475	0.00226032947455			0.252170672833	0.00162005674448
TanjilG_13123	TanjilG_13123	hypothetical protein	1.41	1.87	1.70	2.19	2.32	2.48	1.72	1.52	1.88	2.40109573367	1.30383918113e-12	0.447886867163	2.13526426154e-11
TanjilG_09195	TanjilG_09195	hypothetical protein	0.60	0.38	0.55	0.13	0.06	0.00	0.02	0.09	0.00	0.201396731342	0.00639862812393			0.072741503348	1.16293538185e-05
TanjilG_13127	TanjilG_13127	hypothetical protein	0.57	0.30	0.25	0.13	0.00	0.06	0.09	0.09	0.05					0.198644208815	0.0348510037969
MSTRG.3349	TanjilG_32166	hypothetical protein	7.61	6.46	7.64	4.35	3.84	4.94	9.46	9.43	11.02			1.39639360833	0.0276673902861	1.33941177868	0.0249459872639
MSTRG.3348	TanjilG_32169	hypothetical protein	10.44	11.16	11.08	4.52	4.43	4.36	11.35	11.29	11.54	0.694023808701	9.57927102713e-12	1.5806702294	5.47176262624e-19
MSTRG.3341	TanjilG_32174	hypothetical protein	0.86	1.26	0.59	0.15	0.11	0.30	0.45	0.33	0.39
MSTRG.3340	TanjilG_32175	hypothetical protein	78.44	79.80	83.15	11.00	12.97	14.55	27.51	24.42	25.36	0.272948467572	3.44232555532e-92	1.23291472778	0.0172149302894	0.312144807078	2.32209794273e-131
MSTRG.3343	TanjilG_32173	hypothetical protein	51.65	48.95	44.13	31.53	32.79	32.18	55.07	53.97	55.70	1.13703000552	0.037849508712
MSTRG.3345	TanjilG_32172	hypothetical protein	23.15	19.10	19.12	90.35	92.08	93.12	11.49	11.53	12.78	7.66234540244	0.0	0.0796977235132	0.0	0.567454556682	2.30194141851e-11
MSTRG.3347	TanjilG_32170	hypothetical protein	24.06	23.93	23.54	46.46	51.90	51.01	11.45	9.01	9.90	3.5684637919	1.31267704119e-161	0.12477197131	3.49818498697e-289	0.413517642183	1.51281678922e-37
MSTRG.3346	TanjilG_32171	hypothetical protein	0.27	1.10	0.26	1.22	1.11	1.00	0.26	0.25	0.30	6.83254404899	8.34358596589e-11	0.149400033639	8.02011365762e-11
TanjilG_00139	TanjilG_00139	hypothetical protein	0.00	0.00	0.00	0.52	0.00	0.00	0.00	0.00	0.00
TanjilG_00132	TanjilG_00132	hypothetical protein	0.88	1.06	0.85	0.19	0.00	0.22	0.54	0.22	0.25	0.2522345489	0.0162314558651			0.352836120664	0.0135649084748
TanjilG_00137	TanjilG_00137	hypothetical protein	0.00	0.67	0.68	0.00	0.00	0.00	0.00	0.00	0.00
MSTRG.7311	TanjilG_10952	AGL26	7.47	5.78	6.90	3.79	3.11	3.96	5.75	5.58	4.62
MSTRG.284	NA	NA	2.25	2.58	2.89	1.59	1.71	1.87	2.02	1.23	1.74			0.589723551771	0.0019115954566	0.627832935694	0.00299574841826
MSTRG.285	NA	NA	5.01	4.46	4.42	14.13	14.10	15.00	5.07	5.14	4.09	5.32450405969	1.1763111029e-107	0.203442708658	4.02891509799e-97
MSTRG.286	TanjilG_08333	hypothetical protein	2.61	2.47	3.10	1.16	1.29	1.05	2.60	3.08	2.57	0.727574574366	0.0316880923349	1.45500108168	0.00971747451802
MSTRG.287	TanjilG_08767	hypothetical protein	25.15	24.25	22.01	5.78	3.10	4.38	11.81	11.03	10.27	0.315476242478	3.57988719334e-14	1.53959218445	0.0214608145507	0.451837824043	1.07061200689e-13
MSTRG.280	TanjilG_07754	hypothetical protein	16.12	14.78	16.02	3.38	3.73	3.55	14.60	14.10	16.40	0.389434250285	8.30790612225e-13	2.59841356515	9.77264692643e-13
MSTRG.281	TanjilG_07755	hypothetical protein	16.46	16.60	16.45	12.93	14.37	12.91	15.36	14.63	14.57	1.39148705882	1.22053332644e-13	0.677553953296	9.02951738229e-18	0.875632248452	0.00165634255652
MSTRG.282	TanjilG_07756	hypothetical protein	0.09	0.18	0.07	0.79	1.00	0.80	1.44	1.44	1.48	12.8450500743	7.04795730562e-13			12.724896367	5.87350449503e-15
MSTRG.283	TanjilG_07820	hypothetical protein	15.46	16.60	16.68	6.84	7.19	7.75	12.83	12.91	12.03	0.75380692771	3.81273370038e-07			0.754463221737	8.49143524277e-10
TanjilG_03035	TanjilG_03035	hypothetical protein	0.05	0.00	0.05	0.12	0.11	0.21	0.22	0.17	0.00
MSTRG.288	TanjilG_08769	hypothetical protein	7.88	6.54	7.75	4.05	3.84	4.60	9.52	10.42	9.21			1.41522739776	0.000138139598478	1.2691358745	0.00249979929221
MSTRG.289	TanjilG_08770	hypothetical protein	1.24	1.30	2.17	0.17	0.00	0.11	1.59	1.68	2.47	0.0764331299055	2.35667562638e-05	16.4816543224	1.9077291438e-06
TanjilG_06006	TanjilG_06006	Tetraketide alpha-pyrone reductase 1	0.00	0.20	0.26	0.00	0.00	0.00	0.00	0.06	0.00
MSTRG.20372	TanjilG_27064	hypothetical protein	14.01	14.59	14.75	3.52	3.52	2.28	24.42	23.70	22.53	0.36015031461	3.75911968125e-20	4.76256269226	2.13828828277e-56	1.59182519276	8.00813199984e-15
MSTRG.20373	TanjilG_27065	hypothetical protein	1.52	0.97	1.70	0.06	0.00	0.20	0.10	0.14	0.07	0.108830780267	1.01869944262e-07			0.0730164629736	1.36346862974e-14
MSTRG.8449	NA	NA	0.00	1.10	0.65	0.00	0.00	0.00	0.00	0.00	0.00
MSTRG.23933	TanjilG_14371	hypothetical protein	2.85	3.11	2.91	0.60	0.61	0.46	3.38	3.37	3.52	0.320174366303	2.01246722703e-12	3.78906293538	7.5501550255e-18
MSTRG.8448	NA	NA	66.30	67.94	66.92	193.45	199.29	198.24	113.68	110.83	110.11	5.16558097818	0.0	0.333297884567	0.0	1.59891366603	1.45892396756e-63
MSTRG.23932	TanjilG_14372	hypothetical protein	23.43	23.11	23.85	82.99	80.27	81.46	35.92	38.24	35.08	5.93453725993	0.0	0.274689718393	0.0	1.51379089442	1.09072550497e-25
MSTRG.666	TanjilG_25033	hypothetical protein	2.66	2.17	2.92	3.08	4.72	2.73	2.29	3.12	2.00	1.95758550271	0.00510896799599	0.516362313528	0.0068784629079
MSTRG.667	TanjilG_25109	hypothetical protein	46.26	49.00	45.69	203.92	202.54	200.85	107.83	105.16	108.77	7.95997938681	0.0	0.303173560273	0.0	2.24104444641	3.09645204428e-116
MSTRG.5400	TanjilG_11372	hypothetical protein	10.91	11.46	12.18	7.53	8.28	7.69	14.30	15.69	15.89	1.15579540491	0.0156021053153	1.18709677761	0.00324400040751	1.27420124896	1.6756112499e-06
MSTRG.665	NA	NA	19.22	11.81	17.77	15.17	22.84	14.18	5.23	9.90	8.84	1.82151245443	0.00564969315678	0.282375511433	1.89702095946e-07	0.47777498996	0.00339724608394
MSTRG.5401	TanjilG_11371	hypothetical protein	11.07	10.61	11.52	25.71	28.18	27.74	14.57	14.15	13.34	3.92881706983	6.10706514884e-202	0.349417420147	2.43592836557e-133	1.27490241668	4.32194174113e-06
MSTRG.662	NA	NA	15765.83	13345.12	11329.97	11965.29	11459.63	10708.17	6772.11	4449.47	5866.90	1.43533342127	0.0029682769879	0.308766567558	2.44357459306e-16	0.411467588438	1.25261698117e-06
MSTRG.5402	TanjilG_11370	hypothetical protein	30.14	30.80	29.61	46.04	46.62	46.90	28.97	30.77	26.66	2.62885077113	1.08746397646e-150	0.381196783233	2.14826025787e-128
MSTRG.663	TanjilG_25020	hypothetical protein	66.13	92.33	85.81	2446.12	2439.23	2613.04	35.30	38.07	33.90	56.629027499	2.21469438715e-218	0.00707315880075	0.0	0.371952925781	7.92135095839e-09
MSTRG.20613	TanjilG_05285	hypothetical protein	21.97	22.94	22.03	33.57	35.06	32.87	24.87	26.00	25.34	2.60801042344	2.40840141298e-104	0.459760066769	3.24210835866e-73	1.11358988956	0.0361060978671
MSTRG.20612	TanjilG_05286	hypothetical protein	96.18	98.44	99.80	37.17	34.72	39.51	100.86	105.06	103.75	0.632878083203	7.51547824682e-17	1.74304343808	2.45019928422e-25
MSTRG.20611	TanjilG_05287	hypothetical protein	24.81	23.98	24.52	28.91	27.71	29.02	29.84	28.74	30.37	1.98646143558	1.56942498036e-62	0.64140843831	1.8312049113e-28	1.18334759848	5.46833348009e-05
MSTRG.20610	TanjilG_05288	hypothetical protein	27.94	29.20	31.45	12.29	15.59	14.22	23.95	29.08	30.42	0.76950456643	0.00143675505776	1.32600059695	0.000873739879662
MSTRG.20617	TanjilG_05279	hypothetical protein	18.81	21.34	19.23	7.97	8.20	7.76	16.45	17.72	18.61
MSTRG.20616	TanjilG_05281	hypothetical protein	2.82	3.64	4.12	0.41	0.10	0.04	0.25	0.21	0.12	0.0542454598365	2.04695977706e-11			0.0548016146616	4.92005837067e-21
MSTRG.20615	TanjilG_05282	hypothetical protein	75.63	79.66	79.61	34.47	32.20	30.30	75.30	77.51	73.25	0.653934946114	3.83115555215e-22	1.53183067643	2.24791935057e-22	0.930445358438	0.0499639202621
MSTRG.20614	TanjilG_05284	hypothetical protein	17.90	25.33	22.57	7.63	17.42	19.55	15.35	11.67	15.47
MSTRG.5404	TanjilG_09279	hypothetical protein	13.52	10.29	12.18	33.77	28.79	34.58	7.02	7.02	7.35	4.57710998633	2.07312723659e-15	0.134437803921	1.3787903819e-21
MSTRG.20619	TanjilG_05276	hypothetical protein	11.23	10.16	11.11	15.83	16.73	17.63	10.34	9.43	12.08	2.63585018271	2.11692393938e-55	0.389085375742	7.83264518298e-45
MSTRG.20618	TanjilG_05278	hypothetical protein	6.15	7.02	6.99	28.88	25.78	27.64	5.88	6.73	6.16	6.95476952888	3.57471612619e-136	0.140003749204	1.61093749037e-140
MSTRG.5405	TanjilG_09280	hypothetical protein	2.18	1.90	2.97	0.34	0.56	0.44	3.18	3.60	3.98	0.335044227389	6.5724219562e-06	4.57699692363	4.18239218314e-12	1.42382166555	0.0160566038104
MSTRG.860	TanjilG_18400	hypothetical protein	30.53	23.40	26.66	7.99	8.06	9.35	27.84	22.53	26.56	0.537189412324	0.000169446844278	1.86096747018	0.000175517361565
MSTRG.861	TanjilG_18401	hypothetical protein	14.43	2.17	8.92	6.39	12.81	11.80	15.83	28.37	11.09
MSTRG.862	TanjilG_18402	hypothetical protein	1.84	1.88	1.24	0.56	0.85	0.47	0.57	0.62	0.44					0.309065772732	0.00204485351909
MSTRG.863	TanjilG_18404	hypothetical protein	51.67	53.26	54.07	33.26	36.92	36.43	49.15	52.67	55.48	1.63620224961	6.77410994512e-28	0.614491823696	4.67427286364e-24
MSTRG.23575	TanjilG_31152	NSL1	3.19	2.85	3.72	2.39	2.13	2.60	3.08	3.57	3.22
MSTRG.5406	TanjilG_09281	hypothetical protein	3.21	3.06	3.47	0.72	0.77	0.50	0.51	0.38	0.53	0.357242386743	2.65181945942e-05	0.443530737332	0.0301584030697	0.147125697352	5.41466143355e-16
MSTRG.866	TanjilG_18407	hypothetical protein	34.53	32.94	30.71	6.57	6.04	6.01	21.72	21.90	21.83	0.322957095296	4.19316526331e-44	2.16458157227	1.37814647111e-19	0.649338908224	1.13400337814e-14
MSTRG.867	TanjilG_18408	hypothetical protein	28.16	30.00	28.11	6.49	6.12	6.78	31.79	32.70	29.64	0.385319543339	1.0309181374e-41	2.96159291702	2.28362270499e-56
MSTRG.868	TanjilG_18409	hypothetical protein	15.79	11.99	15.17	0.00	0.00	1.00	0.72	6.19	1.88	0.0444767137474	0.00134948266287			0.181842814483	0.00118291621703
MSTRG.869	TanjilG_18410	hypothetical protein	1.70	1.60	1.44	0.24	0.11	0.05	0.88	0.77	0.90	0.139906297544	6.85524005833e-05	4.0067525682	0.013968196494	0.521749316048	0.0194716848565
MSTRG.5407	TanjilG_09282	hypothetical protein	6.46	7.31	6.58	0.42	0.00	0.65	0.41	0.80	0.80	0.090920295576	3.04430445281e-13			0.0956645845198	6.17612485477e-24
MSTRG.5408	TanjilG_09283	Nuclear intron maturase 1, mitochondrial	1.21	1.53	1.56	0.67	0.45	0.75	1.67	1.22	0.92
MSTRG.5409	TanjilG_09285	hypothetical protein	23.04	22.80	21.92	1.91	1.93	1.86	32.79	33.33	33.67	0.144298449206	8.52153319065e-116	10.7542583584	3.4072716479e-193	1.4411017348	3.54402028551e-21
TanjilG_20256	TanjilG_20256	hypothetical protein	1.79	1.71	1.66	1.07	0.61	0.43	1.95	2.00	2.10			1.77364529902	0.00141753817405
TanjilG_20254	TanjilG_20254	hypothetical protein	0.00	0.26	0.00	0.00	0.56	0.56	0.57	0.25	0.00
TanjilG_32982	TanjilG_32982	hypothetical protein	0.16	0.22	0.09	0.20	0.22	0.38	0.06	0.19	0.10			0.26165012207	0.0218797423555
MSTRG.5581	TanjilG_31763	hypothetical protein	11.21	9.74	10.79	4.88	4.84	3.01	17.88	11.90	13.97			2.20268002258	0.00207844104963
MSTRG.5580	TanjilG_31762	hypothetical protein	4.96	5.24	5.27	2.68	2.41	2.61	5.35	5.82	5.83	0.848425092982	0.0190251157734	1.35856008686	5.37966310014e-06
MSTRG.5583	TanjilG_31767	Phosphoglycolate phosphatase 2	14.28	16.94	12.37	5.97	6.19	8.18	22.13	23.20	21.78			1.86166791236	1.01214859909e-09	1.47888228512	9.12962312937e-06
MSTRG.5582	TanjilG_31766	hypothetical protein	14.54	15.38	15.52	7.29	7.01	7.48	17.73	17.32	17.86	0.797970337182	0.00211399300103	1.52456050726	9.23192102252e-10	1.12974143283	0.0397138900373
MSTRG.5585	TanjilG_31769	hypothetical protein	4.68	5.58	5.42	2.18	2.15	2.06	9.23	9.16	7.95	0.694895386273	0.000425509685548	2.53928756803	1.90151211456e-25	1.63874343159	5.22878085188e-12
MSTRG.5584	TanjilG_31768	hypothetical protein	38.28	36.21	39.31	3.96	3.94	3.95	24.35	25.82	26.66	0.177426979604	1.87887434143e-59	3.98751298905	4.42274755116e-34	0.656910697588	5.58400151811e-12
MSTRG.5587	TanjilG_31771	hypothetical protein	27.13	30.17	32.21	23.51	25.32	24.76	36.89	40.46	37.86	1.33961177718	5.93527510401e-06			1.22185928086	0.000571923850308
MSTRG.5586	TanjilG_31770	hypothetical protein	23.80	23.53	22.93	30.46	30.60	32.86	28.87	26.50	27.76	2.2456234841	8.97801216626e-52	0.546089788148	1.53823781424e-30	1.13890015998	0.0305251552177
MSTRG.5589	TanjilG_31774	hypothetical protein	4.36	4.04	4.16	2.23	2.19	2.20	4.32	4.40	4.41
MSTRG.5588	TanjilG_31772	hypothetical protein	1.81	1.92	1.97	0.67	0.54	0.41	2.69	2.36	2.81	0.481623208118	4.2907695729e-08	3.00053370246	9.45791310077e-19	1.34048338054	0.000642076218735
MSTRG.21254	TanjilG_22173	hypothetical protein	24.64	24.46	25.63	21.92	19.73	20.99	31.16	28.35	31.57	1.43990445107	1.97532105591e-06			1.18304647254	0.0223946723955
MSTRG.21255	TanjilG_22171	hypothetical protein	20.27	20.00	20.30	29.60	29.04	29.32	34.95	35.93	34.25	2.47743289365	5.60774997094e-192	0.73517419432	1.20035500017e-26	1.69157828358	1.64931860733e-69
MSTRG.21256	TanjilG_22170	hypothetical protein	7.98	6.66	6.30	15.19	13.44	13.83	6.21	6.52	6.52	3.24614064906	8.06405678561e-43	0.290155780631	8.91952983034e-48
MSTRG.21257	TanjilG_22169	hypothetical protein	29.43	32.36	32.37	33.09	36.14	34.32	46.94	48.80	45.98	1.86221189617	1.68879249161e-39	0.846828105614	0.000156446239143	1.4646056472	4.24019400723e-19
MSTRG.21250	TanjilG_22178	hypothetical protein	91.13	93.49	100.12	38.70	36.46	34.01	101.53	110.50	116.36	0.652618035923	7.90710607819e-25	1.85980480702	4.70557100165e-56	1.12722374209	0.000536732588691
MSTRG.21251	TanjilG_22177	Regulator of G-protein signaling, Chilling toleranc	52.84	52.17	51.85	11.55	14.61	13.33	67.46	63.96	66.20	0.446826544305	1.64180073926e-42	2.9699790898	2.44854932701e-85	1.23242538167	9.14093159729e-08
MSTRG.21252	TanjilG_22176	hypothetical protein	5.96	5.71	5.91	5.74	6.61	6.17	8.48	8.01	8.69	1.78270838739	4.0439038981e-15	0.808007007944	0.00292247260538	1.33760878495	9.24279649672e-06
MSTRG.21253	TanjilG_22175	hypothetical protein	1.58	1.73	1.76	0.95	0.84	1.01	1.66	1.53	1.78
TanjilG_32326	TanjilG_32326	hypothetical protein	0.64	0.73	0.85	0.22	0.29	0.30	0.82	1.10	1.18			2.32456285415	0.00156809141679
MSTRG.21258	TanjilG_22168	hypothetical protein	12.92	13.32	11.73	4.20	4.57	4.53	10.15	11.12	11.86	0.602240760861	9.87851965697e-08	1.54102602962	1.10418466421e-05
MSTRG.21259	TanjilG_22167	hypothetical protein	16.53	14.99	14.49	10.80	9.80	10.29	14.57	14.87	14.25	1.20579981365	0.000959033042413	0.691656589858	2.70710515706e-11	0.774591239748	1.09561181623e-06
TanjilG_26860	TanjilG_26860	hypothetical protein	0.00	0.00	0.25	0.00	0.00	0.00	0.00	0.00	0.00
MSTRG.6588	TanjilG_24557	hypothetical protein	1.28	0.88	0.83	0.30	0.14	0.61	0.13	0.58	0.36					0.34327502425	0.00572467022361
MSTRG.6589	TanjilG_24555	hypothetical protein	4.27	3.93	3.88	2.03	2.37	2.13	5.23	5.67	6.04			1.59445890457	0.00143315231146	1.36585934081	0.0114966870291
MSTRG.6584	TanjilG_24563	hypothetical protein	149.09	140.15	150.70	53.19	53.63	48.91	231.00	209.68	215.01	0.602850077814	8.64200687342e-25	2.59275020353	1.4742754396e-87	1.45169279348	1.10655082608e-22
MSTRG.6585	NA	NA	81.42	85.30	83.08	22.89	25.34	24.63	119.81	100.77	109.51	0.497820136729	5.6652504275e-27	2.78434708409	6.91118932765e-52	1.28706055865	1.19797613814e-06
MSTRG.6586	TanjilG_24562	hypothetical protein	0.15	0.07	0.07	0.55	0.51	0.36	0.00	0.06	0.04	8.23012904971	9.38194549582e-05	0.0431446823029	1.66897073511e-05
MSTRG.6587	TanjilG_24561	hypothetical protein	23.37	22.95	23.05	15.33	17.12	16.82	21.13	19.86	19.72	1.21251196984	0.00172409958746	0.757359787228	8.9466064422e-06	0.852880036237	0.00563248312462
MSTRG.6580	TanjilG_24568	hypothetical protein	3.14	3.78	3.73	1.39	1.26	1.72	2.98	3.45	2.82	0.700758116929	0.0496621117515
MSTRG.6581	TanjilG_24567	hypothetical protein	15.36	13.55	14.27	12.31	11.56	10.89	17.25	16.01	15.40	1.3096462393	1.01162272116e-05
MSTRG.6582	TanjilG_24566	hypothetical protein	16.59	25.30	21.77	29.38	28.67	34.99	26.07	27.66	34.40	2.4948701287	9.04389490022e-07	0.575215776265	0.00174262367747
MSTRG.6583	TanjilG_24564	hypothetical protein	20.73	18.62	23.26	47.18	50.45	50.33	16.38	16.61	14.07	3.75389102033	4.40961350253e-163	0.214006349796	5.43164043927e-226	0.745946073377	6.49990712548e-06
MSTRG.22501	TanjilG_11070	hypothetical protein	3.50	3.17	3.34	0.61	0.52	0.72	1.62	1.62	1.83	0.30784536734	6.66571817201e-20	1.72452067195	0.000373881992918	0.492310507771	4.11230299336e-15
MSTRG.22500	TanjilG_11069	hypothetical protein	14.64	16.52	16.20	25.67	27.22	24.27	59.38	52.28	55.11	2.77600595602	1.58516192734e-23	1.3302986551	0.000713189826028	3.4288972962	8.09259081455e-47
MSTRG.22502	TanjilG_11074	hypothetical protein	7.16	7.70	8.63	4.24	4.85	4.96	21.37	23.25	22.22			3.00040008484	1.24690799591e-36	2.84249684483	4.78118919794e-47
MSTRG.22505	TanjilG_11076	hypothetical protein	3.41	3.03	2.64	0.83	1.05	0.81	4.03	4.28	3.88	0.504559702004	1.91988173255e-05	2.79335240471	7.40369030344e-13	1.30959710668	0.0132425930043
MSTRG.22504	TanjilG_11075	hypothetical protein	52.87	47.58	52.26	121.39	128.06	126.26	85.17	86.84	81.47	4.19754015101	0.0	0.415033635437	1.25358211906e-167	1.61786485539	1.4260139108e-33
MSTRG.22507	TanjilG_11083	hypothetical protein	16.08	17.93	17.02	4.67	3.11	2.00	7.50	10.49	8.87	0.322061692803	0.000108058155321			0.506995416563	0.00106751290222
MSTRG.22506	TanjilG_11080	hypothetical protein	9.30	6.22	12.92	62.98	7.47	6.86	17.24	27.29	6.66
MSTRG.22509	TanjilG_18685	hypothetical protein	15.84	16.01	11.60	11.68	5.40	8.22	9.98	12.96	10.75
MSTRG.22508	TanjilG_11084	hypothetical protein	33.65	32.09	30.75	55.82	55.20	53.16	43.90	40.06	40.46	2.67801819279	2.52866106712e-99	0.523605944257	1.83562821037e-50	1.30224565975	1.30308128379e-07
MSTRG.26611	TanjilG_18567	hypothetical protein	26.37	27.16	28.26	25.44	22.30	21.27	64.54	67.01	61.62	1.43664172345	4.09761088178e-06	1.72500304116	5.67777410712e-17	2.30084128792	6.48141426424e-50
MSTRG.26613	TanjilG_18571	hypothetical protein	7.63	6.19	7.04	13.20	14.46	12.26	10.37	9.17	8.71	3.14275216194	9.31945455474e-30	0.43582785103	7.08641946412e-18	1.27193495283	0.0463863133583
MSTRG.26612	TanjilG_18568	hypothetical protein	6.95	7.31	7.18	5.52	8.99	6.18	7.16	8.96	7.39	1.73838440144	0.0129998028468
MSTRG.26615	TanjilG_18575	hypothetical protein	22.24	23.91	23.63	9.25	10.15	11.09	36.25	40.11	39.28	0.746538414251	2.37998242983e-06	2.32803859167	4.34441067326e-52	1.61434865617	1.26238190279e-28
MSTRG.26614	TanjilG_18574	hypothetical protein	3.15	3.34	3.66	73.05	76.19	70.49	2.11	1.96	2.02	36.9260210022	0.0	0.0170400568048	0.0	0.584914979174	0.00133609608289
MSTRG.26617	TanjilG_18577	hypothetical protein	18.54	19.30	19.07	2.18	2.16	1.50	3.39	3.79	3.12	0.174238566962	5.09928811583e-46			0.179066496789	1.00138766758e-79
MSTRG.26619	TanjilG_18579	hypothetical protein	14.09	15.91	17.13	2.25	1.21	0.70	14.63	17.57	19.40	0.132297628909	2.11859740001e-19	9.50404638496	2.55400766689e-25
MSTRG.26618	TanjilG_18578	hypothetical protein	12.47	11.80	10.98	3.71	3.23	4.01	13.13	10.07	14.63	0.588463506595	4.28089005897e-06	1.88437405379	4.39561766239e-07
TanjilG_06152	TanjilG_06152	hypothetical protein	0.27	0.32	0.10	0.02	0.07	0.03	0.08	0.06	0.01	0.293680722886	0.0467163753359			0.22159247267	0.00435188844068
MSTRG.6056	TanjilG_14182	hypothetical protein	23.38	53.07	21.39	13.67	12.54	11.88	17.09	17.17	43.26					0.757146647731	0.00904509004102
MSTRG.6057	TanjilG_14183	Probable pterin-4-alpha-carbinolamine dehydratase, chloroplastic	15.39	13.26	13.32	13.25	11.04	10.91	16.03	21.98	22.95	1.54149361507	1.32651128998e-06			1.31806135454	0.00160092899285
MSTRG.6054	TanjilG_14179	hypothetical protein	1.21	0.31	0.94	1.52	3.29	2.03	1.81	3.61	1.88	4.69538944155	0.0166608170331
MSTRG.6055	TanjilG_14180	hypothetical protein	22.93	22.12	21.79	6.62	6.69	7.11	26.99	28.27	27.27	0.521449156495	4.12211743436e-41	2.484850871	4.1482928178e-87	1.20360101908	1.07210570455e-07
MSTRG.6052	TanjilG_14177	hypothetical protein	31.30	27.87	31.60	29.41	32.82	33.76	48.60	46.26	46.66	1.92743355025	5.19395975701e-49	0.83842649123	1.14540712168e-05	1.50124250405	7.62719049031e-26
MSTRG.6053	TanjilG_14178	hypothetical protein	66.66	73.71	76.29	67.44	75.08	72.75	73.64	76.05	73.28	1.78681572381	9.60319255734e-40	0.624691915301	3.71041038955e-34
MSTRG.6050	NA	NA	0.14	0.19	0.00	1.63	1.85	1.53	0.21	0.16	0.19	26.1017856643	1.05521903698e-12	0.067621946471	3.49335289049e-13
MSTRG.6051	TanjilG_14176	hypothetical protein	1.14	0.82	0.85	0.24	0.20	0.17	0.58	0.61	0.59	0.370092930651	0.00239114355665			0.614958237033	0.0458719001194
MSTRG.6058	TanjilG_14191	hypothetical protein	4.99	3.09	4.30	1.17	1.16	1.03	3.23	3.67	3.29	0.48640740152	0.000672520209721	1.62490601197	0.0247826788997
MSTRG.6059	TanjilG_14192	hypothetical protein	3.39	3.92	3.55	2.87	1.50	2.33	4.20	3.82	4.36
TanjilG_29240	TanjilG_29240	hypothetical protein	0.10	0.41	0.00	0.00	0.00	0.00	0.00	0.00	0.00
TanjilG_29246	TanjilG_29246	hypothetical protein	0.12	0.15	0.00	0.05	0.04	0.21	0.10	0.00	0.04
TanjilG_05245	TanjilG_05245	Pentatricopeptide repeat-containing protein At4g13650	0.78	0.92	1.02	1.04	0.70	0.78	1.00	0.88	1.11	1.56232268769	0.0262354024426
TanjilG_22192	TanjilG_22192	hypothetical protein	0.29	0.28	0.28	0.35	0.53	0.55	0.15	0.14	0.17	2.89562202872	0.00448665456919	0.197515248301	9.61633484036e-05
MSTRG.11509	TanjilG_11440	hypothetical protein	39.48	44.05	42.44	51.45	48.47	56.64	31.83	34.22	31.39	2.09378762867	5.4660515199e-34	0.387432446127	3.3484977735e-52	0.753402937037	1.88318988151e-05
MSTRG.11507	TanjilG_11441	hypothetical protein	3.72	3.82	2.95	0.53	1.08	0.78	4.94	4.24	4.51	0.390823921416	6.95602911759e-05	3.49953858639	6.75144327449e-09
MSTRG.11505	TanjilG_11444	hypothetical protein	14.89	12.99	14.24	4.45	3.85	3.81	10.78	11.13	10.60	0.483318348448	2.17539280071e-22	1.67370526626	1.30117304894e-11	0.751472778096	2.58273002543e-07
MSTRG.11504	TanjilG_11445	hypothetical protein	2.96	2.13	2.56	0.72	0.35	0.30	1.30	1.50	1.24	0.301722835517	2.58504544657e-06	1.82648247852	0.0456085846647	0.513557652543	0.000141045274449
MSTRG.11503	TanjilG_11446	hypothetical protein	0.00	0.72	0.29	0.00	0.00	0.00	0.10	0.19	0.00
MSTRG.11502	TanjilG_11447	hypothetical protein	41.83	40.86	43.57	29.60	28.98	29.00	33.09	32.56	31.83	1.17866234381	0.000207232469994	0.687273775626	4.4221407925e-17	0.752411753101	2.13104704643e-12
MSTRG.11501	TanjilG_11448	hypothetical protein	42.46	39.97	42.15	5.38	5.53	5.13	41.09	44.80	42.12	0.225861221794	7.49199965796e-123	4.77437647411	7.3569810885e-135
MSTRG.11500	TanjilG_11449	hypothetical protein	1.09	1.03	1.19	0.13	0.15	0.11	1.13	0.71	0.78	0.197418355237	2.16970815352e-05	4.19307899621	0.000437925332223
TanjilG_11053	TanjilG_11053	hypothetical protein	0.00	0.00	0.00	0.00	0.00	0.00	0.00	0.00	0.14
MSTRG.23671	TanjilG_08732	hypothetical protein	49.22	44.24	51.83	40.23	48.92	49.86	22.74	21.02	19.72	1.61040034832	1.48351092253e-22	0.301239159545	2.4815123967e-125	0.450647310725	4.82394706272e-73
MSTRG.23673	ENSRNA049993946	Eukaryotic small subunit ribosomal RNA	0.00	0.00	0.00	0.00	0.00	0.99	0.00	0.00	0.00
MSTRG.23674	ENSRNA049993935	Eukaryotic large subunit ribosomal RNA	3447.80	4226.98	3576.56	2580.87	2812.52	2717.51	1055.46	811.54	835.42	1.30334712326	1.00426562244e-05	0.223758880314	3.08536658684e-37	0.270792624756	2.05087987779e-23
MSTRG.23675	NA	NA	0.00	0.63	0.28	0.17	0.81	0.00	0.15	0.12	0.28
MSTRG.23676	NA	NA	112.54	89.79	68.34	2146.13	1963.01	1932.00	52.05	19.93	19.44	41.2180082348	1.34785397192e-60	0.0094029497739	2.12321077405e-34	0.359751245407	0.0284558991053
MSTRG.8584	TanjilG_28022	hypothetical protein	3.18	2.85	2.67	0.19	0.06	0.00	0.09	0.10	0.00	0.0453177517794	4.2059440344e-08			0.0150149303922	3.18886336996e-11
TanjilG_30217	TanjilG_30217	hypothetical protein	1.41	1.20	0.91	0.12	0.00	0.14	0.45	0.49	0.51	0.125843688235	2.72876430498e-05	3.43272455518	0.0402315455622	0.400821009859	0.00108936847424
TanjilG_30214	TanjilG_30214	hypothetical protein	0.04	0.04	0.00	0.00	0.00	0.00	0.04	0.27	0.24
TanjilG_30211	TanjilG_30211	SYP72	0.00	0.00	0.00	0.71	1.75	0.87	0.00	0.00	0.00	89.8050528949	4.69419834391e-06	0.0106172454864	4.08701161054e-06
TanjilG_04117	TanjilG_04117	hypothetical protein	0.71	1.21	1.09	1.01	1.36	1.33	0.10	0.35	0.12	2.09802547744	0.0207797563166	0.095344681835	1.42187184983e-07	0.185460991877	0.000745007309539
TanjilG_04118	TanjilG_04118	hypothetical protein	0.35	0.00	0.72	0.00	0.00	0.00	0.00	0.97	0.72
MSTRG.14629	TanjilG_29702	hypothetical protein	1.43	1.53	0.99	0.17	0.31	0.15	1.12	1.31	1.60	0.269050697131	0.0141731001501	3.97032331708	0.00906136534688
MSTRG.22589	TanjilG_24108	hypothetical protein	7.63	7.16	8.57	5.79	5.30	5.61	17.56	18.50	18.16	1.3609646084	0.00030857537551	1.99613912699	1.45781466491e-25	2.52285228722	1.16838802821e-54
MSTRG.22588	TanjilG_24109	hypothetical protein	10.14	3.69	26.16	0.00	6.45	0.00	0.00	28.29	0.00
MSTRG.8589	TanjilG_28028	hypothetical protein	6.55	6.40	6.82	3.60	3.82	3.35	4.36	4.81	4.93					0.69640478481	1.20603028938e-05
TanjilG_26639	TanjilG_26639	hypothetical protein	2.19	0.95	0.34	0.65	2.91	1.55	1.00	0.00	0.00
TanjilG_07155	TanjilG_07155	hypothetical protein	0.00	0.00	0.18	0.00	0.00	0.00	0.00	0.00	0.09
MSTRG.14628	TanjilG_29703	hypothetical protein	0.13	0.09	0.00	0.00	0.00	0.05	0.11	0.11	0.38
TanjilG_10763	TanjilG_10763	hypothetical protein	0.92	0.23	0.70	0.00	0.00	0.00	0.00	0.21	0.23
MSTRG.15994	TanjilG_10394	hypothetical protein	6.55	6.01	6.64	5.09	5.04	5.84	1.49	1.69	1.06	1.43943533277	0.000140544666483	0.151387502256	1.20093005412e-47	0.202403684892	4.97457862459e-37
MSTRG.15995	TanjilG_10395	hypothetical protein	41.41	48.51	50.44	19.37	21.85	19.99	52.76	54.72	49.88	0.74384031069	1.67264999094e-05	1.58064273041	7.9971887258e-14
MSTRG.15996	TanjilG_10396	hypothetical protein	1.76	1.21	2.05	0.54	0.00	0.38	1.59	1.48	1.12	0.309839367094	0.0303510202058
MSTRG.15997	TanjilG_10397	hypothetical protein	1.60	1.41	1.39	0.30	0.22	0.50	4.14	3.86	3.72	0.397134210999	0.00131520554804	7.02139697128	9.42377790688e-18	2.5975610294	4.80349477172e-12
MSTRG.15990	TanjilG_10392	hypothetical protein	12.62	11.17	13.59	30.29	25.92	29.00	16.87	14.08	15.28	3.89354131837	1.69971876295e-47	0.334336313067	9.58420203788e-34
MSTRG.15991	NA	NA	2.87	3.35	3.18	29.77	25.97	26.72	2.18	2.85	2.27	14.9091508586	7.03940719343e-152	0.0550110260939	1.61562135198e-157
MSTRG.15992	NA	NA	2.87	3.35	3.18	29.77	25.97	26.72	2.18	2.85	2.27	14.9091508586	7.03940719343e-152	0.0550110260939	1.61562135198e-157
MSTRG.15993	TanjilG_10393	hypothetical protein	5.58	6.45	5.96	8.16	8.16	9.06	4.84	5.12	4.72	2.44980526884	1.14470289066e-43	0.356619509698	4.0730921776e-50	0.81135606735	0.00911895832944
MSTRG.15998	TanjilG_10398	hypothetical protein	2.03	2.31	2.36	1.99	1.24	1.30	2.63	3.18	3.79
MSTRG.15999	TanjilG_10399	hypothetical protein	9.97	8.74	9.71	9.31	12.80	9.83	15.39	15.72	13.56	1.72128272453	2.27819109914e-08			1.43502121614	3.04980014362e-05
MSTRG.14029	TanjilG_22292	hypothetical protein	2.95	3.31	3.28	5.82	4.41	4.78	3.58	3.69	3.88	2.67778329721	5.291860161e-10	0.457157477746	2.97676208602e-07
MSTRG.14028	TanjilG_22293	hypothetical protein	259.29	267.28	266.07	70.70	69.64	68.11	192.94	206.53	203.44	0.448188305442	1.03909263311e-103	1.77829440868	1.23031995183e-48	0.740228623191	2.39708856358e-26
MSTRG.14027	TanjilG_22294	hypothetical protein	4.28	4.01	5.54	0.24	0.23	0.11	6.61	6.93	6.69	0.070721045501	5.57120999621e-07	21.6952133547	1.03680631795e-09
MSTRG.14026	TanjilG_22295	hypothetical protein	5.08	5.10	5.92	1.15	0.92	0.68	5.97	5.68	5.13	0.279077198809	1.89271243406e-20	3.74718176947	1.9573235798e-22
MSTRG.14025	TanjilG_22296	hypothetical protein	13.35	13.76	13.80	36.14	35.05	36.05	41.74	43.59	40.93	4.54704910786	0.0	0.684603671118	3.86496212858e-34	2.89094829966	9.96323187895e-191
MSTRG.14024	TanjilG_22298	hypothetical protein	1.52	1.08	1.74	0.76	1.11	0.59	1.20	1.16	0.88
MSTRG.14023	TanjilG_22299	hypothetical protein	0.81	0.95	0.73	0.29	0.44	0.33	1.04	1.22	0.81			1.79189625681	0.0474764300152
MSTRG.14022	TanjilG_22300	hypothetical protein	56.80	55.97	52.42	481.16	451.49	431.89	119.52	127.09	119.49	14.4905743319	0.0	0.161377316627	0.0	2.1713352243	1.33700860911e-51
MSTRG.14021	TanjilG_22301	hypothetical protein	32.91	38.67	32.86	84.32	79.63	88.61	84.60	83.57	88.74	4.1239895893	6.39232435036e-85	0.624399062634	4.33344358194e-15	2.39178886079	1.68085358356e-33
MSTRG.14020	TanjilG_22303	Syntaxin-81	11.39	11.40	10.11	23.69	21.57	25.28	15.07	13.21	14.29	3.659024623	2.31955419963e-56	0.370821564908	2.22153318655e-37	1.26016267613	0.0210420104106
MSTRG.22587	TanjilG_24110	hypothetical protein	2.81	2.45	2.22	0.24	0.54	0.92	3.86	2.62	4.17	0.345507746054	0.000745673429307	4.05323076682	1.98528669551e-06
MSTRG.20938	TanjilG_07490	hypothetical protein	3.73	3.55	3.98	0.79	0.35	0.16	0.30	0.54	0.56	0.192290758358	4.76335226659e-10			0.119731939816	2.37504376409e-22
MSTRG.20939	TanjilG_07489	hypothetical protein	6.98	7.73	7.99	10.82	10.83	11.14	8.10	7.78	7.88	2.45049543491	2.93411538818e-21	0.448030189306	2.64883896186e-18
MSTRG.20936	TanjilG_07492	hypothetical protein	10.93	12.23	11.81	16.13	16.66	17.76	15.14	15.30	15.39	2.46550577805	2.68963978326e-65	0.557237737008	1.22730850026e-33	1.27609754261	6.29843371214e-06
MSTRG.20937	TanjilG_07491	Probable WRKY transcription factor 47	5.59	6.63	5.73	4.16	3.50	4.07	4.11	5.26	4.23			0.77305981872	0.0425243209567	0.730129222747	0.00447621203174
MSTRG.20934	TanjilG_07494	hypothetical protein	11.38	10.60	11.17	9.37	10.41	9.82	15.52	16.25	16.08	1.50834122297	4.61200345679e-19			1.40672492526	2.10125196738e-17
MSTRG.20935	TanjilG_07493	hypothetical protein	12.25	11.01	11.27	6.29	5.96	6.02	13.55	13.25	12.08
MSTRG.20932	TanjilG_07497	hypothetical protein	4.83	5.78	5.20	2.71	2.27	2.11	4.57	4.25	4.17
MSTRG.20933	TanjilG_07495	hypothetical protein	5.59	5.99	6.99	1.53	0.71	1.74	4.16	4.05	3.15	0.366999015986	3.1463281795e-07	1.75136216687	0.0136963320372	0.597739229981	0.000184779313807
MSTRG.20930	TanjilG_07501	hypothetical protein	491.00	481.55	490.80	139.98	145.75	148.76	852.98	836.46	852.51	0.50658932829	1.66041053042e-174	3.59566841687	0.0	1.69176237907	9.21269247235e-185
MSTRG.20931	TanjilG_07500	hypothetical protein	2.25	3.95	3.17	0.89	0.56	0.66	1.30	1.75	1.42	0.369637640095	3.5457788913e-05			0.463003782111	3.96650082694e-05
MSTRG.13835	TanjilG_30138	hypothetical protein	12.12	13.87	14.10	6.29	6.42	7.04	10.03	9.60	9.28					0.701203688977	2.38034860603e-06
MSTRG.13834	TanjilG_30139	hypothetical protein	14.57	14.11	14.03	7.62	7.08	7.85	12.75	12.57	12.18	0.900834290145	0.00846839643408			0.85578870449	1.5338604123e-06
MSTRG.13837	TanjilG_30136	hypothetical protein	2.15	2.28	3.14	3.23	2.08	2.37	2.04	2.53	2.77	1.67793550316	0.00386472869966	0.621492555309	0.00665590346413
MSTRG.13836	TanjilG_30137	hypothetical protein	0.70	0.33	0.00	1.39	0.14	0.63	0.41	0.17	0.44			0.278888646688	0.0202468407774
MSTRG.13831	TanjilG_30142	hypothetical protein	14.75	15.27	16.70	6.39	5.34	7.72	9.66	10.35	10.77	0.719098009403	0.0240689345956			0.647314423602	0.00021060906239
MSTRG.13830	TanjilG_30143	hypothetical protein	42.72	39.75	42.13	16.36	16.98	16.72	55.47	56.41	57.27	0.686971796654	2.97704722395e-28	2.06275656679	3.38799756122e-123	1.316127798	1.19510945088e-25
MSTRG.10225	TanjilG_02968	hypothetical protein	46.76	43.02	40.46	20.86	26.08	22.71	41.69	39.58	50.06	1.23677878926	0.0339565976595
MSTRG.13833	TanjilG_30140	hypothetical protein	31.38	33.30	33.87	45.18	42.96	41.07	49.98	52.17	50.39	2.23205501248	3.20842914043e-61	0.727420502124	9.95228909695e-13	1.50777956783	4.06727176172e-20
TanjilG_14479	TanjilG_14479	hypothetical protein	0.03	0.03	0.00	0.00	0.00	0.00	0.03	0.03	0.00
MSTRG.13832	TanjilG_30141	hypothetical protein	118.01	117.50	116.62	102.45	103.20	104.94	95.67	92.31	97.72	1.50497911776	1.0735070002e-69	0.565406305762	6.89813370307e-116	0.790237865163	3.72261093371e-22
MSTRG.21423	TanjilG_12988	hypothetical protein	37.06	38.35	38.22	60.70	61.14	57.85	42.63	44.23	43.09	2.69551364773	1.1664149353e-79	0.444826386691	6.72733297844e-58
MSTRG.21422	TanjilG_12989	hypothetical protein	12.19	13.64	12.20	5.55	7.11	6.54	6.99	7.95	6.58			0.699944923369	0.00321499633246	0.550638168119	6.55534916566e-10
MSTRG.21421	TanjilG_12990	hypothetical protein	6.59	8.25	6.24	35.30	33.27	35.29	0.74	0.74	0.57	8.40337212432	2.70695639226e-67	0.0122295239724	3.91247402797e-60	0.0952950531638	3.00896167373e-12
MSTRG.10224	TanjilG_02969	hypothetical protein	4.20	4.83	4.45	35.85	31.76	30.89	11.81	12.40	12.86	12.808785586	8.16845113723e-290	0.229812584844	1.84575489526e-157	2.73422341609	1.22815330799e-32
TanjilG_13362	TanjilG_13362	hypothetical protein	0.27	0.20	0.13	0.63	0.31	0.66	0.24	0.54	0.40	4.50729481211	0.000509733637443	0.454243274227	0.0457535652989
MSTRG.25140	TanjilG_21790	GLDH	14.17	16.52	15.31	11.51	12.89	12.95	16.73	16.74	16.46	1.38506938964	2.85355769514e-06	0.821849355636	0.00311948866861
MSTRG.17398	TanjilG_17378	hypothetical protein	12.83	10.44	11.70	9.19	7.84	8.48	13.12	12.43	13.39	1.28576885881	0.000339509652396
MSTRG.25142	TanjilG_21791	Tubulin-folding cofactor B	32.51	30.36	31.75	46.44	46.17	49.35	34.80	34.63	31.95	2.554706123	1.16358779869e-80	0.440792251109	1.29966249593e-63
MSTRG.25144	ENSRNA049995549	Eukaryotic small subunit ribosomal RNA	0.00	0.00	0.00	0.07	0.00	0.00	0.00	0.00	0.00
MSTRG.25146	ENSRNA049995547	Eukaryotic large subunit ribosomal RNA	0.06	0.23	0.23	0.07	0.20	0.06	0.20	0.10	0.12
MSTRG.13838	TanjilG_30135	hypothetical protein	8.97	7.50	9.92	4.46	5.90	5.95	1.07	1.25	0.75			0.11736759372	4.50375913261e-28	0.115136518819	5.18755778586e-34
MSTRG.21425	TanjilG_12986	hypothetical protein	7.78	9.74	10.86	20.61	20.57	17.63	14.14	17.05	15.91	3.19082638338	1.78378533974e-34	0.538515968112	6.72968918587e-14	1.59564444403	3.56028824763e-06
MSTRG.13279	TanjilG_13924	hypothetical protein	4.66	3.95	3.72	3.64	3.98	4.15	6.27	7.01	6.87	1.63151075881	4.38496012207e-06			1.59320191184	3.94778480007e-07
MSTRG.13278	TanjilG_13925	hypothetical protein	33.64	24.03	8.69	10.62	33.22	7.88	11.29	54.90	12.82	2.27477499783	9.99476026154e-06			1.77127518041	0.00103503808894
MSTRG.13277	TanjilG_13926	hypothetical protein	19.65	16.59	19.18	5.14	3.93	5.46	22.28	19.43	20.40	0.447284655251	2.91491704615e-11	2.62799640666	8.1773488368e-17
MSTRG.13276	TanjilG_13927	hypothetical protein	4.34	4.90	4.32	0.48	0.65	0.19	3.73	4.68	4.36	0.164130934902	2.70407718331e-16	6.01706746565	1.02089702949e-15
MSTRG.13275	TanjilG_13928	hypothetical protein	1.73	1.68	1.80	0.54	0.46	0.46	2.25	2.43	2.52	0.479827032131	1.16732962752e-07	3.02421037888	5.1832474851e-18	1.3471285775	0.00103986025867
MSTRG.13274	TanjilG_13929	hypothetical protein	95.30	97.47	106.98	141.90	125.75	138.94	80.15	86.97	76.46	2.30656079544	8.86020538824e-23	0.365971984673	8.31794161128e-30	0.784047068879	0.0156995548314
MSTRG.13273	TanjilG_13930	hypothetical protein	2.20	2.00	2.29	1.70	1.13	1.15	0.57	1.05	0.68			0.492058650152	0.00537181961943	0.347418028422	4.37917471182e-08
MSTRG.13272	TanjilG_13931	hypothetical protein	122.75	127.70	122.39	809.30	819.81	837.44	546.05	542.55	555.48	11.4555153789	0.0	0.406409464757	0.0	4.32385059579	0.0
MSTRG.13271	TanjilG_13932	hypothetical protein	35.96	37.47	35.45	76.96	80.01	78.25	10.89	10.35	9.83	3.68464458673	0.0	0.081349228172	0.0	0.278295025296	3.07520128603e-128
MSTRG.13270	TanjilG_13933	hypothetical protein	64.38	65.23	67.14	22.61	20.88	22.89	32.27	34.39	34.69	0.56221180921	1.23338830145e-45			0.507570839454	1.81931738071e-91
MSTRG.19338	TanjilG_10784	hypothetical protein	56.25	56.25	56.09	22.49	22.97	23.23	52.90	52.28	51.87	0.712112862226	1.69846370294e-19	1.39852359655	4.92549360688e-19	0.924999449682	0.0167261353743
MSTRG.19339	TanjilG_10783	hypothetical protein	102.18	93.25	106.76	14.39	18.49	22.89	140.14	135.58	138.45	0.33898101845	1.32601177059e-24	4.21950195103	1.60929269499e-49	1.32928867314	4.25789895788e-06
MSTRG.19334	TanjilG_10793	Exosome complex exonuclease RRP46 homolog	13.41	15.22	12.90	6.56	6.42	7.46	16.87	17.36	16.42			1.4463636209	0.000295258147747	1.19930494409	0.0443016918877
MSTRG.19335	TanjilG_10792	hypothetical protein	37.50	52.88	35.93	29.51	36.57	42.40	20.85	25.02	22.45			0.379540153163	8.41626503166e-05	0.508825584443	0.00657846644231
MSTRG.19336	TanjilG_10789	hypothetical protein	5.20	5.02	4.50	1.96	2.50	3.34	3.09	3.22	2.85			0.690881337817	0.0305165880592	0.600983743459	0.000109402434742
MSTRG.19337	TanjilG_10785	hypothetical protein	13.98	13.41	13.21	7.26	6.86	7.62	10.29	8.53	8.96			0.75675989271	4.3507814837e-05	0.627370563231	1.30210571339e-17
MSTRG.19330	TanjilG_10798	hypothetical protein	8.24	7.85	7.75	2.38	2.48	1.90	3.12	2.49	2.48	0.482079023433	5.38395589467e-09			0.330764305782	2.06045707861e-24
MSTRG.19331	TanjilG_10797	hypothetical protein	12.72	12.80	13.43	4.44	4.61	5.27	22.70	23.41	20.12	0.629107488076	2.0798908477e-06	2.81914347325	1.63210561056e-32	1.64821879257	8.29299971183e-15
MSTRG.19332	NA	NA	4.47	4.57	5.43	14.85	15.00	14.90	10.46	13.40	10.74	5.2597277562	7.49207347145e-88	0.476213284759	8.03759872339e-23	2.32598163212	9.00619762723e-18
MSTRG.19333	TanjilG_10796	hypothetical protein	20.91	21.03	23.05	42.21	32.21	35.71	36.17	38.04	38.05	2.77125686415	1.69876341747e-14	0.625014493743	0.000112584449371	1.60845239194	0.00028997787847
TanjilG_16859	TanjilG_16859	hypothetical protein	0.00	0.00	0.11	0.00	0.00	0.00	0.00	0.00	0.00
TanjilG_16858	TanjilG_16858	hypothetical protein	0.00	0.00	0.00	0.30	0.00	0.13	0.00	0.00	0.12
MSTRG.2238	TanjilG_17792	hypothetical protein	0.33	0.45	0.19	0.32	0.23	0.21	0.06	0.00	0.13			0.145763090313	0.0475500934129
MSTRG.2239	TanjilG_17791	hypothetical protein	7.24	7.61	9.06	1.38	1.94	1.14	7.91	10.44	12.02	0.38173366632	6.67985427341e-07	3.96424889166	8.27056357409e-15	1.40450313121	0.00579822902957
MSTRG.2236	TanjilG_17794	hypothetical protein	15.14	15.66	16.21	0.34	0.30	0.43	6.00	5.70	6.84	0.0369490209953	1.89610887745e-29	10.3110607604	8.47051207097e-13	0.353656677373	1.05379411022e-23
MSTRG.2237	TanjilG_17793	hypothetical protein	7.58	7.59	6.72	3.66	3.99	4.07	3.58	4.59	4.69			0.673257121764	0.0147871488189	0.57126526644	2.84172214918e-05
MSTRG.2234	TanjilG_17798	hypothetical protein	3.29	3.21	2.74	0.98	1.21	1.00	2.10	2.35	2.12	0.612876920532	0.00489030374227			0.694169748725	0.00998595406738
MSTRG.2235	TanjilG_17796	hypothetical protein	1.79	2.21	2.18	1.59	1.83	1.59	2.78	3.31	2.84
MSTRG.2232	TanjilG_17802	hypothetical protein	45.09	47.41	48.28	17.42	16.70	14.87	53.41	52.72	49.97	0.628626062212	6.73971687925e-13	1.8608542084	5.33534068373e-23
MSTRG.2233	TanjilG_17800	hypothetical protein	81.90	77.93	83.76	58.91	65.59	60.52	84.74	85.56	89.13	1.39155197701	5.30452651225e-15	0.842497870924	5.01627462926e-05	1.0888054011	0.044772761587
MSTRG.2230	TanjilG_17805	hypothetical protein	53.65	48.20	51.49	112.53	125.81	123.41	99.84	106.97	109.87	4.01569672502	1.33869584803e-72	0.536156517428	2.15577225527e-21	2.00004436402	5.96425930556e-18
MSTRG.2231	TanjilG_17803	hypothetical protein	27.58	26.55	26.34	12.84	13.21	11.43	130.21	133.26	131.34	0.755675327214	7.98283783327e-10	6.18500665107	0.0	4.33887477471	0.0
MSTRG.16317	TanjilG_12807	hypothetical protein	40.26	31.64	35.32	67.31	73.76	75.73	70.59	70.59	69.55	3.44723276932	1.20984761937e-63	0.596967621343	6.8804028316e-18	1.9117756798	1.199506734e-18
MSTRG.16316	TanjilG_12810	hypothetical protein	17.21	22.37	22.02	136.65	131.37	128.23	315.50	322.22	320.83	10.9715705018	2.93884321831e-206	1.48655159194	1.76185776043e-19	15.1389689189	0.0
MSTRG.16315	TanjilG_12811	hypothetical protein	13.54	12.61	14.44	41.23	47.09	40.88	50.24	62.80	55.09	5.42446271483	3.22913298579e-47	0.797920659847	0.0156940065111	4.01940972015	1.13388011253e-35
MSTRG.16314	TanjilG_12812	hypothetical protein	65.10	57.15	52.84	76.30	82.76	91.12	455.87	466.69	492.07	2.43125185882	7.9022589366e-29	3.46597020992	9.0315862102e-140	7.83871534827	0.0
MSTRG.16313	NA	NA	35.78	42.60	44.79	64.43	57.27	63.99	296.30	321.20	307.39	2.5742648486	3.63017620872e-37	3.05816783125	5.89137337172e-125	7.30758858909	0.0
MSTRG.16312	TanjilG_12813	hypothetical protein	4.29	5.73	4.12	0.22	0.21	0.20	5.53	3.92	6.47	0.075441906719	0.00019729226611	15.6402229199	6.1457710911e-05
MSTRG.16311	TanjilG_12814	hypothetical protein	44.41	48.68	51.68	1.31	1.67	0.58	44.83	38.58	40.88	0.0413707077586	1.65666554949e-32	21.7848457937	1.4974695623e-29
MSTRG.16310	TanjilG_12816	hypothetical protein	7.61	8.93	10.01	1.45	1.09	0.66	2.22	3.24	1.67	0.20297391689	2.15115423771e-17			0.263882733178	3.03433018295e-20
MSTRG.16319	TanjilG_12804	hypothetical protein	1.38	1.75	1.51	0.58	0.24	0.44	1.53	1.20	1.76	0.447115758835	0.000909250265737	2.19332284433	0.00170327746951
MSTRG.16318	TanjilG_12806	hypothetical protein	6.72	6.66	6.43	2.63	2.91	2.68	8.27	7.36	8.38	0.698649001604	0.0028379479307	1.87344322196	2.5921446148e-08	1.21554527349	0.0352765099317
MSTRG.2580	TanjilG_22385	hypothetical protein	94.46	91.80	90.37	70.16	74.44	69.94	101.22	101.02	98.65	1.29462337413	1.45119194333e-13	0.886216581803	0.00055223553727
MSTRG.2582	TanjilG_22386	ACT domain-containing protein ACR9	47.53	48.93	51.86	34.05	33.13	33.44	56.18	56.39	54.70	1.1318680766	0.00627575377579
MSTRG.2583	TanjilG_22387	hypothetical protein	6.63	6.49	6.54	6.16	7.40	7.13	5.40	5.90	6.39	1.87185921967	1.02263940602e-27	0.517218923821	1.36705347002e-26
MSTRG.2585	TanjilG_22388	hypothetical protein	1.84	2.02	1.81	5.82	6.00	5.43	3.01	2.90	2.97	5.18404882782	1.26497531135e-140	0.316531767001	6.99565427836e-88	1.52385191746	5.54607632911e-08
MSTRG.2586	TanjilG_22389	hypothetical protein	31.19	32.93	38.25	29.66	29.82	31.05	33.88	31.78	34.67	1.50780836121	8.90794884604e-11	0.681190581029	9.49123570908e-11
MSTRG.2587	TanjilG_22390	hypothetical protein	0.16	0.21	0.34	3.41	3.11	3.68	0.47	0.44	0.45	24.2079185053	7.41050033097e-57	0.081849161716	1.2408759101e-56
MSTRG.2588	TanjilG_22391	hypothetical protein	41.29	40.77	39.76	19.11	19.54	19.63	42.32	41.75	41.25	0.816406004227	1.39295774219e-09	1.32230442748	4.99339642088e-18
MSTRG.13892	TanjilG_30069	hypothetical protein	10.73	10.65	10.73	13.07	14.45	14.51	16.81	16.47	17.22	2.38029905357	1.7006306855e-68	0.687621643286	4.97906945849e-16	1.52015010836	2.94391000766e-19
MSTRG.13891	NA	NA	0.48	0.71	1.01	1.18	1.66	1.12	0.90	0.81	0.16	3.06375926767	0.00387795819703	0.295091266592	0.00350009858651
MSTRG.13890	TanjilG_30070	hypothetical protein	6.13	6.38	6.73	2.08	2.50	2.09	4.85	5.35	5.13	0.574791967236	0.000315601264749	1.45272834375	0.0235059870126	0.775570113863	0.0369980897393
MSTRG.13897	TanjilG_30064	hypothetical protein	75.28	85.77	78.23	46.75	46.45	44.44	103.67	91.42	102.90	1.41798048839	2.57769385878e-13	0.907016350004	0.0394251293841	1.19442501866	6.52272903751e-05
MSTRG.13894	TanjilG_30067	hypothetical protein	0.00	12.76	52.66	0.00	0.00	0.00	8.64	14.31	0.00
MSTRG.1380	TanjilG_06391	hypothetical protein	59.06	57.74	63.16	15.05	14.87	12.21	94.99	89.83	89.61	0.398225593189	5.3056965851e-21	4.0165687577	2.99481802781e-54	1.48507152223	1.84443890129e-11
MSTRG.1387	TanjilG_06398	hypothetical protein	2.40	1.58	2.31	0.68	1.15	0.89	1.25	1.54	1.69
MSTRG.1386	TanjilG_06397	hypothetical protein	40.42	40.38	45.64	54.13	53.61	49.90	374.36	385.50	388.38	2.0326817718	1.68948950773e-39	4.51355848077	0.0	8.51437144283	0.0
MSTRG.1385	NA	NA	12.97	4.49	4.55	12.66	8.36	7.19	93.57	105.85	89.97			6.23207901533	6.04749445224e-06	11.5129994622	6.16991420149e-10
MSTRG.1384	TanjilG_06396	hypothetical protein	53.34	68.15	59.95	85.05	77.14	84.26	70.84	60.85	62.53	2.45306758177	8.36085740587e-65	0.445093836452	4.32481065392e-60
MSTRG.6179	TanjilG_08144	hypothetical protein	14.81	16.39	14.94	8.56	6.74	8.37	15.73	14.05	14.06
MSTRG.1389	TanjilG_06401	hypothetical protein	0.45	0.33	0.27	0.21	0.32	0.21	0.49	0.28	0.58
MSTRG.12548	TanjilG_12029	hypothetical protein	8.09	6.61	8.19	26.45	23.37	30.54	10.87	7.08	8.13	4.82516950968	4.17348062321e-107	0.215184894296	4.3684921128e-102
MSTRG.1388	TanjilG_06399	Protein TIC 56, chloroplastic	16.10	15.47	16.20	10.21	10.33	11.08	13.76	13.97	13.21			0.802842882831	0.00577834613831	0.838954984442	0.0140640898033
MSTRG.14115	TanjilG_30949	hypothetical protein	11.74	13.78	9.51	3.28	0.79	6.23	12.28	12.98	13.87			2.29720449054	0.0191825878518
MSTRG.3189	TanjilG_14587	hypothetical protein	2.80	3.25	3.09	7.25	4.89	5.27	4.89	4.80	5.16	3.24022874642	5.3872037332e-12	0.525327347917	3.55111550379e-05	1.58043710879	0.0104867745093
MSTRG.3188	TanjilG_14586	hypothetical protein	5.69	5.54	5.90	7.12	6.66	6.71	4.70	4.96	4.82	2.03980273145	2.24943320509e-33	0.442817964657	4.97089765872e-41	0.838990009711	0.0100262964156
MSTRG.3187	TanjilG_14585	hypothetical protein	0.00	0.00	0.00	0.00	2.81	5.16	5.17	7.30	0.00
MSTRG.3186	TanjilG_14584	hypothetical protein	8.03	7.38	8.60	1.22	2.00	1.06	12.93	11.09	9.61	0.303481257228	1.54223442632e-07	4.84877924033	1.42123433112e-13	1.36741954268	0.0222174413924
MSTRG.3185	TanjilG_14583	hypothetical protein	4.30	4.02	6.02	3.01	4.01	4.41	4.10	4.27	4.22
MSTRG.3184	TanjilG_14582	hypothetical protein	10.47	10.92	11.29	10.51	12.18	10.98	12.85	13.77	14.25	1.75736808569	1.39920730777e-07	0.745434816648	0.00508154282273
MSTRG.3183	TanjilG_14513	hypothetical protein	14.37	14.12	14.34	1.34	1.78	1.17	12.96	15.83	14.29	0.16928029318	7.76696833065e-34	6.231759134	6.6281818275e-35
MSTRG.3182	TanjilG_14512	hypothetical protein	16.07	18.67	18.44	0.66	0.85	0.93	5.32	7.03	6.44	0.078658756774	9.82652814208e-54	4.71230898639	3.18777389621e-15	0.343925457862	1.13537930285e-35
MSTRG.3181	TanjilG_14511	Ninja-family protein AFP3	28.02	29.27	24.92	21.66	20.57	20.56	11.85	10.82	11.57	1.27054629397	0.000462470897448	0.340155095849	2.49362608044e-44	0.401348847164	3.63858961866e-36
MSTRG.3180	TanjilG_14510	hypothetical protein	4.87	5.04	4.64	3.99	3.58	3.95	7.47	7.82	7.44	1.34976794327	0.000291240603837	1.21509402091	0.0105711149621	1.52332115012	2.08589834044e-10
MSTRG.22268	TanjilG_07660	hypothetical protein	11.04	10.22	11.57	15.79	15.16	14.84	12.10	12.90	13.25	2.37695599938	3.46295110205e-18	0.513365088593	3.0389331332e-12
MSTRG.22269	TanjilG_07661	hypothetical protein	129.15	126.90	130.27	169.59	167.55	168.10	105.43	108.26	110.25	2.23053287325	3.46894996593e-232	0.394217699959	8.59174842626e-291	0.81668219915	7.22428246727e-14
TanjilG_10046	TanjilG_10046	hypothetical protein	0.00	0.22	0.05	0.14	0.00	0.00	0.15	0.19	0.11
MSTRG.14032	TanjilG_22289	hypothetical protein	2.94	2.93	3.32	1.77	1.31	1.47	2.05	2.35	1.27
TanjilG_10042	TanjilG_10042	hypothetical protein	0.00	0.00	0.00	0.00	0.00	0.00	0.00	0.19	0.00
TanjilG_10043	TanjilG_10043	hypothetical protein	0.20	0.50	0.70	1.00	0.83	0.44	0.35	0.00	0.10			0.12465608616	0.00469230371081
MSTRG.22260	TanjilG_07651	Anaphase-promoting complex subunit 10	36.61	37.18	36.75	7.57	7.79	8.68	32.98	33.47	38.96	0.37150148358	7.00426745369e-30	2.67991436878	4.7524855446e-27
MSTRG.22261	TanjilG_07653	TTN5	50.56	51.55	53.82	207.48	218.85	221.81	93.34	97.73	96.69	6.5544433685	0.0	0.281122507573	0.0	1.71134648222	3.67827029468e-72
MSTRG.22262	TanjilG_07654	hypothetical protein	12.22	15.53	16.13	10.04	9.31	10.05	14.82	14.09	13.60
MSTRG.22263	TanjilG_07655	hypothetical protein	38.04	41.92	42.57	22.27	28.23	23.30	105.26	112.99	108.24			2.71884949931	3.05645593913e-62	2.59376391608	1.81708886919e-89
MSTRG.22264	NA	NA	5.54	6.40	9.24	3.09	1.84	1.29	19.54	26.33	22.84	0.497129992244	0.0156670003588	6.86874557341	5.90591018798e-20	3.15347686354	7.39061399865e-16
MSTRG.22265	TanjilG_07656	hypothetical protein	57.96	56.25	59.71	69.76	68.01	71.41	59.15	56.36	58.04	2.02329114291	4.14533763672e-109	0.529137698937	5.67764445173e-90
MSTRG.22266	TanjilG_07658	hypothetical protein	5.08	5.79	5.80	0.75	0.65	0.70	11.69	11.16	10.73	0.210156124361	3.84646429123e-14	9.96521093623	6.26642942957e-37	1.94439551973	1.32940282549e-12
MSTRG.22267	TanjilG_07659	hypothetical protein	49.31	43.96	45.51	39.98	41.39	40.29	44.10	52.68	47.33	1.530338815	7.8580839848e-17	0.728411116058	7.02852078975e-09
MSTRG.8667	TanjilG_28111	hypothetical protein	10.41	10.45	9.98	35.14	36.18	34.75	11.68	11.15	10.90	5.75251567403	0.0	0.199968610274	0.0
MSTRG.8666	TanjilG_28110	hypothetical protein	19.40	17.80	18.18	19.19	19.74	18.25	23.22	22.02	25.16	1.74129097414	9.02066279007e-14	0.775199520978	0.000317797071512	1.25366078328	0.00125602436805
MSTRG.8665	TanjilG_28109	hypothetical protein	5.01	4.26	4.60	2.08	2.29	1.88	5.72	5.92	5.52	0.768309919898	0.0383872912417	1.69103861765	4.57988084564e-06
MSTRG.8664	TanjilG_28108	hypothetical protein	0.36	0.35	0.35	0.73	1.37	2.17	0.82	0.30	0.23	6.94873673464	0.000368798114067	0.196696750491	0.00199822678449
MSTRG.8663	TanjilG_28107	hypothetical protein	8.70	9.47	10.61	3.13	3.34	3.59	5.83	5.51	5.19	0.59696524911	3.75958597742e-07			0.560318151289	4.4971622328e-12
MSTRG.8662	TanjilG_28106	hypothetical protein	16.75	17.54	16.15	48.57	46.40	45.88	24.47	22.72	24.42	4.76292179142	1.50650099101e-237	0.312680299724	1.31786187398e-153	1.38325071773	1.67268882177e-08
MSTRG.8661	TanjilG_28105	hypothetical protein	521.82	541.55	563.95	165.35	174.17	170.34	45.76	50.95	48.10	0.534471432146	2.93096030062e-152	0.174681315732	0.0	0.0867169972782	0.0
MSTRG.8660	TanjilG_28104	hypothetical protein	12.58	15.18	12.69	3.51	1.96	2.20	11.19	9.40	8.47	0.327306794168	2.82680030251e-27	2.33574322044	1.26405643654e-14	0.709863209688	7.65050345916e-07
MSTRG.8669	NA	NA	11.78	12.22	11.35	2.90	2.30	2.84	11.93	10.97	11.67	0.391138119852	1.85893059894e-09	2.60824748283	7.28152978002e-10
MSTRG.8668	TanjilG_28112	hypothetical protein	15.35	16.46	15.42	7.47	7.45	6.97	24.51	27.21	23.41	0.789440138226	0.0276616431934	2.11235097588	1.58889263412e-15	1.54903133988	4.77861660509e-09
MSTRG.4326	TanjilG_10747	hypothetical protein	10.85	9.78	11.02	15.86	16.54	14.15	12.29	12.33	12.01	2.52839428953	8.67233719453e-45	0.480256627996	3.41603948327e-29
MSTRG.4327	TanjilG_10750	hypothetical protein	179.15	166.50	180.68	81.57	57.26	73.33	152.28	129.77	166.92	0.799113358607	9.30577573121e-15			0.762761840805	6.67827020833e-26
MSTRG.4324	TanjilG_10744	hypothetical protein	1.84	1.48	2.03	0.07	0.12	0.23	0.00	0.14	0.05	0.136954836951	6.15195625157e-05			0.034917697911	1.2805816215e-08
MSTRG.4325	TanjilG_10745	hypothetical protein	2.33	1.08	2.04	3.42	4.17	3.66	3.93	3.66	4.08	3.53126837056	1.94829287069e-10	0.636656907207	0.00506901333429	2.08945684094	0.000265515977578
MSTRG.4322	TanjilG_10741	hypothetical protein	5.73	6.21	6.61	139.66	146.60	154.63	11.43	10.94	11.91	40.5182542501	0.0	0.0476843636526	0.0	1.79729977814	0.000140483873031
MSTRG.4323	TanjilG_10743	hypothetical protein	5.09	6.10	5.74	0.50	0.67	0.80	2.89	3.07	3.03	0.199839618338	8.24036828565e-30	2.78623596914	1.1620469346e-10	0.516605107267	4.08865213588e-14
MSTRG.4320	TanjilG_10740	hypothetical protein	406.02	415.14	435.01	295.59	303.23	298.98	1380.64	1437.14	1403.55	1.21947989654	1.90760314224e-13	2.90690412054	0.0	3.29201436419	0.0
MSTRG.9133	TanjilG_28215	hypothetical protein	8.11	7.95	7.55	6.20	6.65	6.62	10.92	10.91	10.76	1.40825589977	1.7258795729e-07			1.34563309594	1.07042732446e-07
TanjilG_09845	TanjilG_09845	hypothetical protein	0.00	0.30	0.00	0.00	0.00	0.00	0.00	0.00	0.31
MSTRG.9138	TanjilG_28209	Serine/threonine-protein phosphatase 7	17.00	15.08	15.38	9.52	8.54	9.64	28.86	30.73	29.88			1.98544173742	2.96226310682e-21	1.83722876471	1.00270204853e-23
MSTRG.9139	TanjilG_28208	hypothetical protein	13.44	13.29	12.73	2.87	3.44	3.21	18.41	18.77	19.75	0.412182749027	8.06356098009e-17	3.66364737595	1.1790120717e-40	1.40249502004	1.89432260095e-07
MSTRG.4328	TanjilG_10751	hypothetical protein	23.04	24.15	23.93	42.13	42.04	44.06	29.76	29.83	29.59	3.30492608621	1.4713598702e-182	0.396355411144	4.74111527292e-122	1.21660040346	3.76863296236e-05
MSTRG.4329	TanjilG_10752	hypothetical protein	3.12	2.91	3.01	2.84	3.13	2.80	6.18	5.86	5.75	1.635867004	1.94048369088e-08	1.2710102271	0.00202435013758	1.93113490417	9.6050238696e-21
TanjilG_29729	TanjilG_29729	hypothetical protein	1.16	1.06	1.31	0.12	0.16	0.18	0.27	0.11	0.17	0.224519160236	0.000279117759831			0.150314966952	7.81960273036e-08
TanjilG_29728	TanjilG_29728	hypothetical protein	0.85	0.56	0.58	0.00	1.34	1.23	0.78	0.60	0.00
TanjilG_29727	TanjilG_29727	hypothetical protein	0.85	0.56	0.58	0.00	1.34	1.23	0.78	0.60	0.00
TanjilG_19490	TanjilG_19490	hypothetical protein	0.14	0.07	0.07	0.97	0.33	0.65	0.13	0.18	0.04	11.7424220672	1.46971540313e-06	0.109757014713	4.63788204433e-06
TanjilG_24531	TanjilG_24531	hypothetical protein	0.00	0.00	0.10	0.00	0.00	0.11	0.09	0.00	0.00
TanjilG_02356	TanjilG_02356	Cytochrome P450, family 93, subfamily D, polypeptide 1	0.04	0.00	0.00	0.00	0.04	0.04	0.03	0.00	0.04
TanjilG_02354	TanjilG_02354	hypothetical protein	0.45	0.49	0.27	0.00	0.00	0.00	0.05	0.00	0.06	0.0497628186892	0.00725075090479			0.0806979476909	0.0100030856675
TanjilG_16078	TanjilG_16078	hypothetical protein	1.01	1.28	0.52	0.00	0.30	1.12	0.22	0.23	0.26
TanjilG_16076	TanjilG_16076	hypothetical protein	0.05	0.00	0.00	0.20	0.30	0.08	0.02	0.00	0.02	21.0011841638	0.000967590028716	0.0454074965912	0.000776597375152
MSTRG.15037	TanjilG_05054	hypothetical protein	3.11	3.21	3.43	7.93	8.35	8.94	2.10	2.19	3.02	3.7587372448	3.69039702569e-18	0.199373276285	1.40657629226e-23
MSTRG.15036	TanjilG_05052	hypothetical protein	2.10	1.67	1.98	4.04	4.70	5.40	2.97	2.25	2.41	3.10810687206	2.29079287683e-27	0.404511710825	5.31211074797e-19
MSTRG.15035	TanjilG_05050	hypothetical protein	2.38	2.68	2.62	0.17	0.41	0.32	0.38	0.39	0.27	0.20163624219	5.78559055742e-10			0.132997881221	1.49690977479e-20
MSTRG.15034	TanjilG_05048	hypothetical protein	1.84	1.63	1.60	3.27	3.10	3.16	1.70	1.62	1.77	3.23107473266	1.78256431883e-61	0.326670803415	2.12376067788e-59
MSTRG.15033	TanjilG_05047	hypothetical protein	7.83	7.46	6.87	5.19	6.59	7.65	10.97	9.92	9.42	1.25622528866	0.00856753274775	1.18744215254	0.0383991084518	1.38569740017	5.69955179406e-06
MSTRG.15032	TanjilG_05046	hypothetical protein	2.73	2.77	3.77	0.05	0.05	0.00	0.14	0.24	0.12	0.0173400975559	8.56496228476e-08			0.0537547922489	6.03415960362e-19
MSTRG.15030	TanjilG_05044	hypothetical protein	4.35	4.62	4.02	0.47	0.34	0.43	5.21	5.49	5.39	0.167253567891	7.91339566006e-85	7.51894522433	5.75990721543e-121	1.16785258205	0.00156681939696
MSTRG.15039	TanjilG_05056	hypothetical protein	4.88	4.44	4.27	21.30	22.95	22.46	6.15	6.82	5.87	8.97669588602	2.41998641446e-283	0.161673280902	6.29963777793e-236	1.34663668184	0.00118489704984
MSTRG.15038	TanjilG_05055	hypothetical protein	52.30	48.68	46.87	623.12	625.74	610.61	62.19	61.87	66.78	21.4512416179	0.0	0.0606697270158	0.0	1.20853536353	0.000886093150652
MSTRG.10207	TanjilG_02989	hypothetical protein	6.54	5.71	6.80	2.11	2.09	1.51	4.80	5.36	4.19	0.509136331203	0.00013062023836	1.55403192993	0.0224944915164	0.735891336716	0.0271305191403
MSTRG.10206	TanjilG_02990	hypothetical protein	26.50	13.52	19.06	16.63	14.89	21.84	44.77	39.37	62.65	2.60103933335	3.3364703242e-90	0.473937361999	6.57336380162e-70	1.14492225635	0.0120765739347
MSTRG.10205	TanjilG_02993	hypothetical protein	10.12	9.54	9.81	4.96	5.33	4.82	27.60	29.48	28.62			3.49047764431	2.56621297901e-120	2.83418841283	5.23912959452e-134
MSTRG.10204	TanjilG_02994	hypothetical protein	9.46	8.46	8.76	9.18	8.53	9.02	15.63	13.93	14.39	1.70832605339	2.55050776717e-13			1.60470325334	2.59861543524e-13
MSTRG.10203	TanjilG_02995	hypothetical protein	4.51	3.97	4.16	5.71	4.67	4.59	7.14	6.13	4.87	2.01535624809	5.27475142005e-05
MSTRG.10202	NA	NA	18.01	15.45	15.95	7.56	9.15	16.84	1.96	8.86	6.62			0.294860575092	0.0302200728088	0.308414431759	0.0210868411141
MSTRG.10201	TanjilG_02996	hypothetical protein	14.13	16.20	14.75	9.76	9.82	10.14	6.05	5.88	6.09	1.12474030772	0.0486903641203	0.372417974933	6.67970569012e-57	0.388992904484	6.94096837914e-58
MSTRG.10200	TanjilG_02998	hypothetical protein	3.53	2.45	3.73	11.90	16.37	9.36	5.03	2.97	2.88	6.56409651861	1.43375285375e-08	0.180805039251	1.27738224353e-07
MSTRG.10209	TanjilG_02986	hypothetical protein	51.80	50.42	49.68	33.87	35.13	33.88	42.13	43.27	46.36	1.34580257579	6.09302594502e-14	0.759623213036	2.94499312174e-12
MSTRG.10208	TanjilG_02988	hypothetical protein	5.83	7.45	6.39	2.37	1.47	2.96	5.96	5.75	6.68	0.45265726508	1.80423228579e-05	2.05330857854	0.000133157584761
MSTRG.5747	TanjilG_07961	hypothetical protein	495.35	500.41	503.80	343.96	346.85	348.23	520.16	513.67	520.19	1.1919566677	1.15273503117e-21	0.929487909391	5.50394079726e-05
MSTRG.5746	TanjilG_07962	hypothetical protein	810.61	906.89	628.09	412.22	388.16	233.02	708.55	693.98	556.92	0.876547450188	0.00503119064192			0.859559274359	0.000697463643773
MSTRG.5745	TanjilG_07964	hypothetical protein	119.87	158.01	131.26	51.22	40.13	35.40	106.61	114.64	103.32	0.518620438183	0.000939035652611	1.54373757156	0.0451094386948
MSTRG.5744	TanjilG_07967	hypothetical protein	14.30	13.04	13.11	10.20	9.25	10.01	27.79	27.56	27.84	1.24735850608	0.00191984446654	1.72170949664	3.85524564814e-21	1.99473421205	3.5995732011e-42
MSTRG.5743	TanjilG_07969	hypothetical protein	6.90	6.99	6.79	10.44	9.34	9.58	6.13	5.91	6.80	2.45992073082	7.97071705266e-50	0.385128064795	2.16867551196e-51
MSTRG.5742	TanjilG_07970	hypothetical protein	4.01	5.46	5.43	2.02	1.19	1.99	3.99	3.76	3.15
MSTRG.5741	TanjilG_07972	hypothetical protein	11.58	9.56	9.38	14.46	14.79	13.60	17.45	18.86	18.40	3.07137610062	2.38471201619e-152	0.59123206705	1.13055918961e-42	1.68648487977	1.47435824401e-34
MSTRG.5740	TanjilG_07974	hypothetical protein	3.25	3.04	3.08	2.06	2.42	2.60	6.91	5.92	5.63			1.6002953227	0.00144007200131	1.92208408245	2.96694358055e-07
MSTRG.5749	TanjilG_07959	hypothetical protein	4.79	4.88	5.31	0.07	0.13	0.47	5.57	4.63	5.33	0.0781641363818	1.8758419878e-12	13.9157497763	2.45467631361e-13
MSTRG.5748	NA	NA	0.65	0.53	1.03	0.13	0.00	0.47	0.66	0.89	1.86
TanjilG_20538	TanjilG_20538	hypothetical protein	0.09	0.13	0.04	0.05	0.15	0.00	0.12	0.11	0.04
TanjilG_26268	TanjilG_26268	hypothetical protein	0.41	0.00	0.00	0.00	0.00	0.00	0.00	0.00	0.00
MSTRG.9100	TanjilG_15370	hypothetical protein	3.49	3.73	3.15	0.89	0.58	0.30	1.51	1.46	1.54	0.287554062076	2.08372308547e-05			0.422943219514	2.58425716218e-05
MSTRG.3969	TanjilG_04558	hypothetical protein	88.59	63.53	80.00	9.22	12.50	8.55	24.91	19.28	50.05	0.328640782866	0.00260974603345			0.313766529892	0.000232310915882
MSTRG.3968	TanjilG_04556	hypothetical protein	0.62	0.78	1.55	0.39	0.00	0.00	0.40	0.14	0.94
MSTRG.3961	TanjilG_04546	hypothetical protein	11.26	10.56	10.10	12.72	12.42	12.28	19.64	19.19	18.87	1.91397534801	6.06332223186e-11			1.64877211812	3.75570966782e-08
MSTRG.3960	TanjilG_04545	hypothetical protein	151.02	157.73	149.61	52.13	56.76	59.00	105.71	110.53	110.89	0.625136557108	5.96168519739e-22	1.19598176588	0.000645056291854	0.694278587304	5.32682208819e-21
MSTRG.3963	TanjilG_04549	hypothetical protein	0.74	0.63	0.68	1.95	1.50	1.72	0.51	0.36	0.69	4.3082433191	8.92899189175e-16	0.18349203899	9.35224512609e-18
MSTRG.3962	TanjilG_04547	hypothetical protein	2.15	2.17	2.36	0.00	0.00	0.15	0.19	0.66	0.49	0.0416097575336	7.67600707914e-05			0.195059828241	3.94372423566e-06
MSTRG.3965	TanjilG_04553	hypothetical protein	400.03	408.62	425.17	84.56	77.40	79.17	250.66	246.20	255.56	0.333070719044	3.19134165345e-219	1.91901499578	2.0545655173e-64	0.593607738635	8.38738737792e-92
MSTRG.3964	TanjilG_04551	hypothetical protein	11.70	9.98	9.62	0.38	0.00	0.00	2.14	2.38	2.15	0.0195054997342	1.84178202599e-10	11.3355519472	0.000698846567703	0.20738968411	4.37079984429e-17
MSTRG.3967	TanjilG_04555	hypothetical protein	4.06	4.26	4.18	4.48	4.92	4.63	4.68	5.52	5.20	1.91370548537	1.924403365e-14	0.675508471006	3.3624020833e-06	1.20060687971	0.0443023026616
MSTRG.3966	TanjilG_04554	hypothetical protein	3.55	3.29	3.09	32.66	31.15	31.81	11.08	10.27	11.12	16.3958349478	0.0	0.209268614642	0.0	3.18702623251	9.22674865598e-92
MSTRG.18452	TanjilG_16782	hypothetical protein	1.56	1.48	1.65	2.00	1.80	1.70	1.55	1.66	1.68	1.99933159699	4.73356799352e-07	0.5474816212	8.93655580445e-06
MSTRG.18453	TanjilG_16784	hypothetical protein	56.47	58.80	53.86	42.86	39.47	43.42	143.04	151.66	144.64	1.22929332541	1.54299084266e-05	2.12814337546	1.69569478453e-87	2.42964380222	3.00984528434e-151
MSTRG.18450	TanjilG_16780	hypothetical protein	8.88	8.76	9.27	5.01	6.25	5.27	14.18	13.35	12.65			1.50176216048	8.04466463155e-07	1.46791464929	1.25553152351e-08
MSTRG.18451	TanjilG_16781	hypothetical protein	8.49	9.84	11.01	13.55	14.33	14.60	13.39	13.41	17.11	2.59560365767	4.24458833937e-16	0.602055587805	2.56261991916e-06	1.4514020265	0.00228891401626
MSTRG.18456	TanjilG_16789	hypothetical protein	64.17	62.77	63.61	24.07	22.69	22.98	56.05	55.56	60.40	0.681181106567	7.52743904923e-08	1.39568315052	4.19899761966e-06	0.883029046128	0.0304747416684
MSTRG.18457	TanjilG_16790	hypothetical protein	67.11	63.28	66.95	13.65	15.82	15.89	49.69	48.83	49.02	0.412085442285	4.37405972053e-83	1.86373036205	1.53416464771e-39	0.713235872176	5.15455197716e-25
MSTRG.18454	TanjilG_16786	hypothetical protein	23.42	25.70	23.61	29.03	29.16	28.54	30.04	32.03	32.93	2.14070590272	2.05251148822e-84	0.648646240805	7.84664558447e-29	1.28958517439	1.25670239652e-09
MSTRG.18455	TanjilG_16787	hypothetical protein	30.42	19.02	29.67	12.07	15.14	6.95	18.66	10.71	13.37
MSTRG.18458	TanjilG_16791	hypothetical protein	11.59	10.52	10.47	8.56	9.39	8.63	10.20	10.00	10.07	1.39159817567	0.000183823396041	0.700119705368	4.42513807591e-05
MSTRG.18459	TanjilG_16792	hypothetical protein	93.00	92.09	90.72	22.71	19.74	20.97	36.69	36.29	37.10	0.373834897279	1.79373239052e-41			0.379664082282	1.39087560833e-64
TanjilG_15796	TanjilG_15796	hypothetical protein	0.00	0.00	0.00	0.00	1.93	1.72	0.00	0.00	1.69
MSTRG.6214	TanjilG_17609	Single-stranded DNA-binding protein, mitochondrial	26.14	18.37	20.33	12.67	10.81	12.53	28.74	28.16	28.97	1.15789419585	0.00220944909165	1.56199843435	1.01731419471e-30	1.67985155672	1.16788579768e-47
MSTRG.6215	TanjilG_17610	hypothetical protein	54.72	51.26	50.95	13.01	13.57	13.50	16.27	15.96	18.10	0.421336741135	4.77506683118e-71	0.762789992434	1.23884287419e-05	0.298330505328	2.56017769995e-180
MSTRG.6216	TanjilG_17611	hypothetical protein	8.22	7.68	8.46	14.47	15.24	15.70	10.06	11.32	10.60	3.181206032	2.10156670536e-107	0.433243793272	4.44795846376e-61	1.28006202563	4.53753200742e-05
MSTRG.6217	TanjilG_17612	hypothetical protein	63.62	64.89	62.56	59.45	57.26	62.50	84.32	87.98	89.61	1.60027193328	2.07203296306e-51	0.898427911107	0.000728829906223	1.33522034267	1.41419500831e-24
MSTRG.6210	TanjilG_17603	hypothetical protein	6.39	7.16	6.44	8.64	10.36	9.49	9.22	8.73	9.38	2.43741586415	7.17677145676e-24	0.588046432231	1.15190901544e-10	1.33117988305	0.00164172590984
MSTRG.6211	TanjilG_17604	hypothetical protein	3.27	4.00	3.49	1.63	1.78	1.34	3.51	4.03	3.19
MSTRG.6212	TanjilG_17605	hypothetical protein	4.58	5.14	4.91	7.48	8.04	8.19	6.84	6.83	5.91	2.75913640484	2.91400470038e-61	0.509783665606	1.45740695394e-29	1.30615194781	0.000113886560073
MSTRG.6213	TanjilG_17607	hypothetical protein	18.70	18.88	17.09	4.25	4.90	4.19	19.43	16.47	16.92	0.411217895286	1.66148969327e-16	2.44672117333	7.5897579111e-16
MSTRG.6218	TanjilG_17613	ATP-dependent DNA helicase Q-like 1	2.43	2.77	2.79	1.72	2.02	2.12	1.62	1.62	1.61			0.508494962479	9.94417878597e-05	0.592680964601	0.00120179477359
MSTRG.6219	TanjilG_17614	hypothetical protein	8.90	8.62	6.45	0.88	1.23	1.08	9.34	9.98	8.13	0.227480621784	2.71427624701e-12	5.28003787057	7.66772336909e-17
TanjilG_29839	TanjilG_29839	hypothetical protein	0.09	0.13	0.13	0.00	0.00	0.00	0.00	0.00	0.00					0.0612232161045	0.0485446061696
TanjilG_22396	TanjilG_22396	hypothetical protein	0.07	0.00	0.06	0.00	0.00	0.00	0.00	0.00	0.00
TanjilG_32048	TanjilG_32048	hypothetical protein	0.49	0.47	0.53	0.21	0.11	0.17	0.46	0.34	0.47
TanjilG_32043	TanjilG_32043	hypothetical protein	0.00	0.00	0.00	0.00	0.00	0.00	0.00	0.46	0.00
MSTRG.9107	TanjilG_28249	hypothetical protein	39.03	41.08	45.36	9.73	10.34	9.99	19.50	20.36	17.57	0.410739111498	1.85982494375e-51	1.1656668902	0.0338574616473	0.444895742479	4.77253372017e-59
TanjilG_22028	TanjilG_22028	hypothetical protein	0.94	1.05	1.04	0.91	0.93	1.44	0.82	0.34	0.99			0.398274887807	0.0194735666187
TanjilG_22022	TanjilG_22022	hypothetical protein	0.37	0.36	0.32	0.05	0.21	0.00	0.22	0.15	0.07
TanjilG_22027	TanjilG_22027	hypothetical protein	1.04	0.94	0.92	0.05	0.07	0.11	0.16	0.19	0.12	0.139941035505	1.32326768355e-09			0.159443230163	3.73359399741e-15
TanjilG_21286	TanjilG_21286	hypothetical protein	0.00	0.00	0.01	0.00	0.00	0.00	0.01	0.00	0.00
TanjilG_21287	TanjilG_21287	hypothetical protein	0.12	0.06	0.06	0.00	0.03	0.00	0.00	0.00	0.00					0.0607354623295	0.0485170558089
MSTRG.19479	TanjilG_14607	hypothetical protein	0.27	0.39	0.29	3.11	3.15	2.45	1.67	1.08	1.32	15.5709678171	6.71905617663e-36	0.287300337181	2.31798151072e-15	4.15584536708	1.80047048007e-07
MSTRG.19478	TanjilG_14606	hypothetical protein	9.96	10.49	11.54	3.03	2.76	2.74	40.16	42.03	39.14	0.464412363161	5.33008766549e-18	8.48171746976	1.15029162309e-212	3.65595153817	2.95835773199e-174
TanjilG_21283	TanjilG_21283	hypothetical protein	1.10	0.00	0.77	0.00	0.00	0.00	0.00	0.00	0.00
TanjilG_21281	TanjilG_21281	hypothetical protein	0.33	0.12	0.16	0.00	0.14	0.13	0.28	0.37	0.40
MSTRG.19473	TanjilG_14002	hypothetical protein	2.47	2.67	2.60	0.09	0.41	0.08	1.79	1.77	2.64	0.125422177322	2.25912792107e-09	6.70231327225	2.67735711679e-07
MSTRG.19471	TanjilG_14003	hypothetical protein	5.22	5.06	5.03	0.72	0.87	0.78	4.67	5.21	5.01	0.26409850144	7.67155980535e-13	3.86285139476	3.60497034586e-13
MSTRG.19470	TanjilG_15799	hypothetical protein	4.77	3.76	8.24	2.64	2.07	2.24	9.79	11.41	12.12			2.14819392109	1.35762816416e-05	1.80592262293	5.33291220226e-05
MSTRG.19477	TanjilG_25674	hypothetical protein	30.82	31.41	34.36	26.95	26.83	27.02	57.61	59.50	60.19	1.42679052638	2.32204134181e-14	1.34929742259	5.21263332816e-14	1.78792681938	1.25886888513e-53
MSTRG.19476	TanjilG_25673	hypothetical protein	10.52	8.65	8.22	27.01	27.61	28.85	15.69	14.11	14.37	4.91622533209	2.35646351381e-118	0.343070229477	2.81867637857e-68	1.5663355094	1.0166679771e-07
MSTRG.19475	TanjilG_25671	hypothetical protein	5.61	5.65	5.53	3.50	3.43	4.23	12.41	10.97	12.09			2.26636630021	1.04121978828e-13	1.9785106086	5.96435074393e-15
MSTRG.19474	TanjilG_14000	hypothetical protein	17.95	20.77	19.64	22.37	24.16	25.67	28.71	30.63	28.31	2.1152125627	8.55047044188e-47	0.743158998411	3.5941336109e-10	1.46007778485	9.86317284525e-15
TanjilG_27613	TanjilG_27613	hypothetical protein	0.00	0.00	0.00	0.11	0.00	0.00	0.00	0.00	0.00
TanjilG_27614	TanjilG_27614	hypothetical protein	0.00	0.00	0.00	0.08	0.00	0.07	0.00	0.00	0.00
TanjilG_20883	TanjilG_20883	hypothetical protein	0.00	0.00	0.00	0.00	0.00	0.00	0.00	0.00	0.04
TanjilG_20881	TanjilG_20881	hypothetical protein	0.00	0.00	0.00	0.00	0.09	0.00	0.00	0.19	0.00
MSTRG.121	TanjilG_14038	hypothetical protein	17.26	15.61	17.30	61.21	61.25	61.48	24.34	24.18	23.52	8.16949215858	0.0	0.193234698901	0.0	1.46591225045	1.50240578383e-18
MSTRG.123	TanjilG_14344	hypothetical protein	0.93	0.84	1.02	0.36	0.26	0.64	0.43	0.11	0.29			0.401497575868	0.0481203729653	0.289476460207	0.000438082912517
MSTRG.122	TanjilG_14343	hypothetical protein	3.48	3.75	3.07	1.22	1.17	1.01	1.82	1.88	2.20	0.556718282251	4.83456248671e-08			0.557729644979	6.35244644768e-11
MSTRG.125	TanjilG_14405	hypothetical protein	2.10	1.76	1.54	0.05	0.00	0.00	0.46	0.20	0.36	0.0159253001557	3.03047616517e-06	12.5441758626	0.018967622778	0.184798514913	1.79041872292e-08
MSTRG.124	TanjilG_14345	hypothetical protein	11.26	10.95	8.89	13.56	14.24	14.51	10.48	10.53	11.01	2.26224232349	6.67970503054e-27	0.486803714446	5.20047029195e-22
MSTRG.127	TanjilG_14408	hypothetical protein	21.11	23.14	22.80	5.81	5.37	5.83	17.49	17.57	17.68	0.430671591466	7.08009908934e-40	1.91507198753	1.9661404111e-23	0.765898774504	8.5005792083e-09
MSTRG.126	TanjilG_14407	hypothetical protein	4.26	3.93	4.16	6.99	7.98	7.06	7.56	7.24	6.65	3.67836701069	5.53737661575e-90	0.508201956107	6.47364656693e-32	1.73608809697	3.41239830672e-17
MSTRG.129	TanjilG_14967	hypothetical protein	23.96	23.20	23.59	51.25	52.04	52.60	35.14	35.20	33.79	3.73114108867	0.0	0.414998682967	3.83124989696e-190	1.43809389695	2.65945432242e-25
MSTRG.128	TanjilG_14964	hypothetical protein	34.32	34.32	34.04	18.17	19.82	20.85	22.71	22.88	19.66			0.684856888033	3.41528412322e-09	0.596914143674	8.88017597461e-23
MSTRG.8306	TanjilG_15940	hypothetical protein	0.12	0.00	0.00	0.00	0.00	0.16	0.00	0.00	0.00
MSTRG.8307	TanjilG_15939	hypothetical protein	24.90	22.38	25.59	65.63	65.28	71.82	53.53	44.27	47.34	4.77666844911	1.02654327569e-174	0.45380493713	6.33224784381e-56	2.01318183871	3.65658496579e-30
MSTRG.8300	TanjilG_15948	hypothetical protein	17.01	17.34	16.45	25.60	29.08	29.34	23.84	25.42	26.08	2.85142048225	8.6167548431e-56	0.539782182951	1.05306629418e-23	1.42957183294	1.70435641766e-07
MSTRG.8301	TanjilG_15947	hypothetical protein	2.53	1.98	2.28	0.09	0.08	0.08	1.25	1.54	1.27	0.063704751991	6.87753766709e-09	9.85312531923	6.46819959255e-06	0.583931463135	0.00692237333219
MSTRG.8302	TanjilG_15945	hypothetical protein	260.41	245.43	235.90	305.18	304.38	303.11	236.54	241.10	229.26	2.14322111622	2.00316722058e-249	0.488633769482	4.65594409655e-213
MSTRG.8303	TanjilG_15944	hypothetical protein	0.38	0.00	0.00	0.00	0.00	0.00	0.00	0.00	0.00
TanjilG_01459	TanjilG_01459	hypothetical protein	0.04	0.00	0.00	0.00	0.00	0.04	0.00	0.00	0.00
MSTRG.26495	TanjilG_15379	hypothetical protein	55.41	57.07	59.33	24.58	29.66	28.17	39.53	38.23	38.57	0.818799755417	0.00351228046669			0.659302256028	8.84199082226e-14
TanjilG_01450	TanjilG_01450	hypothetical protein	0.00	0.00	0.00	0.00	0.00	0.00	0.97	0.00	1.16
TanjilG_20057	TanjilG_20057	hypothetical protein	0.00	0.00	0.00	0.00	0.00	0.00	0.00	0.00	0.06
MSTRG.21863	TanjilG_00014	hypothetical protein	14.16	14.76	15.29	12.38	13.94	13.29	15.55	15.59	15.05	1.47361865842	3.53086538819e-12	0.740752361656	5.23088867284e-08
MSTRG.21862	TanjilG_00013	hypothetical protein	1.22	0.00	2.92	1.65	0.00	0.00	0.00	2.80	1.46
MSTRG.21860	NA	NA	2.39	2.93	2.93	0.25	0.36	0.34	1.83	2.06	2.41	0.196996908517	8.02211678826e-13	4.06430470427	4.54651872972e-09	0.742402849482	0.0355106140678
MSTRG.21867	TanjilG_00019	hypothetical protein	23.08	23.25	23.79	4.51	5.70	6.34	28.01	26.02	28.03	0.400478171137	1.32632924131e-35	3.07569471373	1.97983092558e-57	1.14405021316	0.00390088736776
MSTRG.21866	TanjilG_00018	hypothetical protein	9.62	11.52	10.56	7.53	7.86	8.78	12.25	15.06	12.43	1.25279822649	0.00559664390566			1.1767279478	0.0287865578361
MSTRG.21865	TanjilG_00016	hypothetical protein	8.23	9.37	8.61	6.33	6.29	7.33	11.08	10.75	10.44
MSTRG.21864	TanjilG_00015	hypothetical protein	2.42	2.46	2.31	0.70	0.24	0.42	1.98	1.79	1.91	0.318334608714	2.77696229536e-07	2.59601721936	5.28401427818e-05
MSTRG.21868	TanjilG_00020	hypothetical protein	3.47	3.20	3.85	0.25	0.20	0.11	1.07	1.17	0.97	0.0888861970953	5.60207580424e-14	3.58995687668	0.00147616533896	0.29781675919	8.0397469032e-13
TanjilG_06000	TanjilG_06000	hypothetical protein	0.22	0.22	0.00	0.27	0.00	0.00	0.00	0.19	0.22
TanjilG_03345	TanjilG_03345	hypothetical protein	0.04	0.00	0.00	0.00	0.08	0.00	0.00	0.00	0.00
TanjilG_03342	TanjilG_03342	hypothetical protein	1.49	1.63	1.68	0.51	0.39	0.93	1.19	0.82	0.93					0.596542220985	0.0338891951925
TanjilG_03341	TanjilG_03341	hypothetical protein	0.10	0.21	0.07	0.12	0.13	0.08	0.03	0.06	0.00			0.186333088354	0.0264109688743
TanjilG_03340	TanjilG_03340	hypothetical protein	0.00	0.02	0.00	0.00	0.00	0.00	0.15	0.10	0.17			21.0265829228	0.00623853193399	19.9278216183	0.00556525292843
TanjilG_02435	TanjilG_02435	hypothetical protein	0.09	0.00	0.05	0.00	0.00	0.00	0.24	0.08	0.00
TanjilG_05424	TanjilG_05424	hypothetical protein	0.57	0.51	0.73	0.47	0.44	0.51	0.45	0.28	0.28
TanjilG_02433	TanjilG_02433	hypothetical protein	0.95	0.55	0.67	0.46	0.31	0.49	0.87	0.56	0.47
TanjilG_02439	TanjilG_02439	hypothetical protein	0.87	0.44	0.64	0.61	0.66	0.92	0.86	0.96	0.93
TanjilG_32826	TanjilG_32826	hypothetical protein	0.00	0.00	0.00	1.62	2.00	1.26	0.43	0.95	0.49	140.884643748	8.77290532027e-08	0.243216294643	0.000947200061174	31.6861664971	0.00214393925649
TanjilG_32827	TanjilG_32827	hypothetical protein	0.14	0.10	0.03	0.74	0.64	0.86	0.31	0.25	0.23	13.833943543	3.89933850868e-08	0.222555943954	2.42848969787e-05
TanjilG_32825	TanjilG_32825	hypothetical protein	0.00	0.00	0.00	1.50	0.00	0.00	0.00	0.00	2.33
TanjilG_00494	TanjilG_00494	hypothetical protein	0.85	0.71	0.44	0.00	0.15	0.00	0.17	0.55	0.38	0.127703439219	0.0303173424921
TanjilG_06686	TanjilG_06686	hypothetical protein	0.03	0.00	0.07	0.54	0.46	0.54	0.03	0.00	0.00	26.513013426	3.12775732945e-06	0.0128969060946	2.65916394377e-06
TanjilG_07833	TanjilG_07833	hypothetical protein	0.00	0.00	0.05	0.00	0.00	0.00	0.00	0.00	0.00
MSTRG.12132	TanjilG_07218	hypothetical protein	4.70	4.52	4.77	0.39	0.46	0.18	3.29	3.61	3.50	0.124796223328	5.51291461383e-20	6.2465938731	1.66323336951e-14	0.724483687768	0.0049346411708
MSTRG.12131	TanjilG_07217	hypothetical protein	16.30	16.25	17.09	481.34	475.11	487.59	131.73	135.44	137.74	94.8261607063	0.0	0.0818077870301	0.0	7.20612354851	0.0
TanjilG_31557	TanjilG_31557	hypothetical protein	0.00	0.00	0.03	0.00	0.00	0.00	0.00	0.00	0.00
MSTRG.12876	TanjilG_18633	hypothetical protein	89.26	84.67	87.67	34.04	30.24	31.17	104.92	86.90	96.08	0.62149670164	1.91529768111e-17	1.85684566139	2.29028225399e-23
MSTRG.19302	TanjilG_07050	hypothetical protein	10.57	10.95	13.46	0.41	0.19	1.09	0.00	0.00	0.00	0.0899779793856	3.32598004815e-09	0.0300408955219	0.00482599498501	0.00247054335458	4.11010584601e-12
MSTRG.12877	NA	NA	2.03	1.06	1.72	0.47	0.85	0.53	1.35	1.31	1.89
MSTRG.19305	TanjilG_07047	Vacuolar protein sorting-associated protein 54, chloroplastic	12.25	12.04	12.61	3.81	3.66	3.67	16.12	15.18	15.24	0.515155713279	3.77445992417e-24	2.56967324038	2.1689079797e-52	1.22946208565	5.4829386173e-06
MSTRG.12136	TanjilG_07222	hypothetical protein	1.78	1.90	2.07	5.00	4.63	4.61	2.48	2.22	2.70	4.56155727366	7.44075630493e-68	0.315387220114	2.78926273361e-44	1.33711352638	0.0103143886207
MSTRG.20402	TanjilG_27098	hypothetical protein	5.68	5.48	5.02	6.35	7.08	7.13	6.12	6.77	7.23	2.16791133165	5.53502434562e-08	0.599963120871	0.000198970052581
MSTRG.20403	TanjilG_27099	hypothetical protein	1.45	3.98	2.45	1.89	0.94	2.60	0.63	2.26	1.62
MSTRG.20400	TanjilG_27095	hypothetical protein	6.86	5.89	5.21	6.76	6.13	6.05	9.65	9.61	9.05	1.7512321139	5.02065902467e-12			1.59518573411	5.1669474951e-11
MSTRG.12875	TanjilG_18631	Transcription factor bHLH3	59.77	63.26	60.60	32.86	34.71	32.40	72.78	71.03	75.58			1.35229221152	7.31280777913e-16	1.16643167952	3.4541459622e-06
MSTRG.20406	TanjilG_27102	hypothetical protein	5.17	5.14	5.01	1.12	1.32	1.23	5.95	5.57	6.23	0.376487140251	1.45206192945e-18	3.14114387702	1.20724479297e-26
MSTRG.20407	TanjilG_27103	hypothetical protein	3.76	3.20	2.85	0.82	0.97	0.59	1.98	1.68	1.65	0.422135419627	1.815887001e-08			0.544640349911	7.17724563315e-08
MSTRG.20404	TanjilG_27100	hypothetical protein	36.93	38.63	39.74	18.51	17.65	17.09	43.24	46.79	45.69	0.787572776502	2.90719676824e-05	1.53722577687	1.96536742211e-14	1.12434628676	0.0149193269713
MSTRG.20405	TanjilG_27101	hypothetical protein	0.94	0.87	0.86	0.29	0.42	0.28	1.42	1.41	1.28	0.633361210407	0.0450031701512	2.56140105939	1.95786356607e-06	1.50728512507	0.00566170399295
TanjilG_06004	TanjilG_06004	hypothetical protein	0.00	0.00	0.00	0.00	0.51	0.00	0.00	0.00	0.00
MSTRG.12872	TanjilG_18628	hypothetical protein	2.83	3.87	4.65	1.16	2.51	2.63	9.50	7.42	7.37			2.36039752188	0.00136847883646	2.0911512578	0.000734177261558
MSTRG.20408	TanjilG_27104	Nuclear intron maturase 2, mitochondrial	1.85	2.42	2.91	2.25	2.33	1.87	3.05	2.30	3.07	1.52868763959	0.0103145262369
MSTRG.20409	TanjilG_27105	hypothetical protein	8.57	8.42	8.26	7.82	8.05	7.82	10.93	10.30	10.78	1.6244611897	1.38051310013e-16	0.817285081454	0.000432836986931	1.23301481536	0.000159275080551
MSTRG.27250	TanjilG_28775	hypothetical protein	4.70	4.47	4.39	1.12	1.00	0.78	2.33	2.82	2.63	0.36185511707	1.92539414592e-22	1.66225459341	3.47460683197e-05	0.559259775293	1.57494216361e-14
MSTRG.12873	TanjilG_18629	Similar to Poly(ADP)-ribose polymerase (EC 2.4.2.30)	14.32	15.29	15.01	4.00	3.81	3.61	6.43	6.41	5.79	0.43625813675	4.77240937853e-39			0.407069300752	2.14756527415e-66
MSTRG.17206	TanjilG_26360	hypothetical protein	103.25	102.17	111.80	65.23	63.65	61.50	53.33	49.07	41.77			0.465540399734	3.95381871858e-09	0.440606385579	2.63481054339e-13
MSTRG.17207	TanjilG_26361	hypothetical protein	19.44	18.89	21.25	23.51	25.96	25.52	15.28	17.53	16.10	2.14643812018	3.17896266238e-36	0.401516618446	5.0340153339e-48	0.800461838841	0.00148852707616
MSTRG.17204	TanjilG_26358	hypothetical protein	5.00	5.63	7.12	1.13	1.71	0.99	4.15	5.48	4.83	0.3680512135	0.000201117090176	2.3209611665	0.00261020558514
MSTRG.17205	TanjilG_26359	hypothetical protein	0.37	0.18	0.09	1.13	1.92	1.99	0.08	0.08	0.18	13.4727638575	5.58379622756e-07	0.0404079478136	2.44592464214e-07
MSTRG.17202	NA	NA	177.33	150.11	149.88	204.28	197.64	212.81	156.98	127.39	141.07	2.19369265528	3.54172163354e-53	0.42593759948	4.5999074152e-56
MSTRG.17203	TanjilG_26357	hypothetical protein	1731.51	1706.73	1787.98	2688.55	2591.99	2636.82	1705.07	1704.72	1752.62	2.590215963	0.0	0.400118497684	0.0
MSTRG.17200	TanjilG_26354	hypothetical protein	3.44	0.96	1.97	0.00	0.00	0.00	0.00	0.92	0.00
MSTRG.17201	TanjilG_26355	hypothetical protein	15.59	16.45	14.35	4.32	5.44	4.67	18.99	18.36	17.95	0.534508411685	1.06409270265e-16	2.34575885757	2.28604799121e-35	1.16470533719	0.00515384344566
MSTRG.27256	TanjilG_28894	hypothetical protein	3.71	4.13	4.61	2.92	3.40	2.51	4.03	4.53	4.91
MSTRG.16512	TanjilG_09097	hypothetical protein	3.44	4.19	3.85	9.05	9.47	10.27	10.68	9.44	10.79	4.82945216776	1.63320288082e-41	0.570054756061	9.61259363627e-09	2.55801429579	1.0076704532e-14
MSTRG.17208	TanjilG_26362	hypothetical protein	1.67	1.73	2.40	0.51	0.40	0.32	2.81	3.11	3.10	0.362273391815	2.07944566134e-05	4.51547920735	3.16004255471e-13	1.51665139162	0.00308427196834
MSTRG.27257	TanjilG_28895	hypothetical protein	17.36	18.00	19.65	6.20	5.94	5.92	19.42	19.46	19.97	0.559255760815	1.23303720571e-17	2.00630066104	1.83737745795e-27
MSTRG.16155	NA	NA	0.60	0.58	0.89	0.07	0.06	0.00	0.00	0.18	0.21	0.102832508309	0.011347100908			0.182779450645	0.0038751459944
MSTRG.16154	TanjilG_25246	hypothetical protein	28.35	31.60	30.97	16.46	14.61	14.93	48.87	48.46	48.91	0.876650869409	0.0375298924221	1.90159861151	1.31972994603e-34	1.54789364808	4.51952940484e-24
MSTRG.16157	TanjilG_25249	hypothetical protein	17.76	19.05	18.57	13.94	16.72	14.92	18.11	17.44	17.85	1.40365077526	0.00891329872626	0.719883050113	0.011930787219
MSTRG.16156	TanjilG_25248	Peptide chain release factor PrfB1, chloroplastic	9.24	9.05	10.48	6.77	6.46	7.86	12.44	13.16	12.70	1.24545477638	0.0337942433001			1.30738262982	0.00114266632821
MSTRG.16151	TanjilG_25243	hypothetical protein	4.52	6.51	8.36	2.74	4.81	3.66	9.09	13.48	7.49			1.54210914335	0.0133772719372	1.37936735733	0.0371102350375
MSTRG.27254	TanjilG_28892	hypothetical protein	7.61	8.77	7.77	11.29	10.79	10.75	18.30	16.52	17.51	2.31699410332	2.51301136823e-24			2.10923642722	3.20975209198e-24
MSTRG.16153	TanjilG_25245	hypothetical protein	1.58	1.68	1.41	0.25	0.29	0.24	2.01	2.10	1.93	0.285178008673	1.0932354377e-05	4.76124660954	4.67852069623e-09
MSTRG.16152	TanjilG_25244	hypothetical protein	7.71	7.66	7.69	4.24	3.77	3.83	9.03	9.58	9.04			1.42701495639	0.00446720714578
MSTRG.27255	TanjilG_28893	hypothetical protein	12.87	13.66	12.76	4.57	4.30	4.41	5.79	6.02	5.15	0.614982538377	3.92425663609e-10	0.798367925394	0.0215710660736	0.456446518206	1.08705440355e-28
MSTRG.16159	TanjilG_14196	hypothetical protein	7.84	9.07	8.94	3.72	4.62	4.50	6.12	5.82	6.17					0.683877565299	9.09894787639e-08
MSTRG.16158	TanjilG_14195	hypothetical protein	9.35	15.28	11.88	11.25	10.48	6.56	14.68	17.81	15.87	1.60942982976	0.00251708436421			1.45661207369	0.00750081506278
TanjilG_04771	TanjilG_04771	hypothetical protein	0.08	0.00	0.00	0.49	0.54	0.34	0.76	0.73	0.89	29.8609995964	7.1312966992e-05			29.6607123739	4.4528177913e-05
TanjilG_07142	TanjilG_07142	hypothetical protein	0.00	0.00	0.00	0.00	0.00	0.72	0.00	0.00	0.00
MSTRG.5268	TanjilG_21343	hypothetical protein	5.93	6.57	6.89	14.86	16.28	14.24	12.77	12.53	13.54	4.29148056892	3.31146209019e-74	0.474537066448	1.78131374843e-28	1.89203296791	1.4114737666e-13
MSTRG.5269	TanjilG_21342	hypothetical protein	19.20	44.36	44.11	10.90	14.99	18.41	36.90	34.53	36.10			1.40651032551	0.0188777196725	1.55619117188	0.00020017836687
MSTRG.5264	TanjilG_21347	hypothetical protein	3.91	5.88	4.52	9.02	8.64	9.26	22.20	23.96	24.82	3.20633305166	5.11216325462e-16	1.61937038102	1.46063669221e-06	4.82145897934	5.95320039152e-45
MSTRG.5265	TanjilG_21346	hypothetical protein	2.10	3.39	2.98	4.12	3.35	3.24	1.82	1.29	1.46	2.1503871758	3.55365970959e-05	0.262616760843	1.81828780708e-11	0.524654787395	0.00520499836383
MSTRG.5266	TanjilG_21345	hypothetical protein	53.79	59.11	62.51	39.52	41.62	40.12	88.13	96.32	93.16	1.21446199966	4.73953802616e-05	1.40432379021	1.83545432897e-16	1.58391133227	2.83419313866e-31
MSTRG.5267	TanjilG_21344	hypothetical protein	4.64	4.54	4.60	1.16	1.17	1.25	5.06	5.86	7.94	0.558113193124	0.00061262709797	2.68332380074	1.33751732594e-10	1.39034874726	0.00480266720858
MSTRG.5260	TanjilG_21353	hypothetical protein	69.15	77.85	75.51	32.87	40.22	36.07	81.89	82.05	80.08	0.856791253338	0.00592332781105	1.33288040845	1.69621120025e-08
MSTRG.5261	TanjilG_21352	hypothetical protein	4.69	4.68	5.05	0.76	1.01	1.60	10.17	8.63	9.40	0.401647924873	6.32770033693e-06	5.09627003263	2.92504467364e-21	1.90436789931	1.86743770431e-09
MSTRG.5262	TanjilG_21349	hypothetical protein	17.71	16.57	20.14	3.85	3.17	3.35	18.63	22.28	18.82	0.314652840135	2.62235986613e-22	3.66057897369	5.55882331605e-29
MSTRG.5263	TanjilG_21348	hypothetical protein	4.86	4.46	3.97	1.27	1.41	1.35	7.47	7.32	7.54	0.534978418224	1.69009889466e-05	3.25660630434	1.39546596397e-21	1.61867854338	1.04614004931e-07
TanjilG_04488	TanjilG_04488	hypothetical protein	0.12	0.17	0.28	0.21	0.13	0.25	0.15	0.20	0.06
TanjilG_04480	TanjilG_04480	hypothetical protein	0.49	0.18	0.30	0.23	0.21	0.20	0.05	0.36	0.06
TanjilG_04483	TanjilG_04483	hypothetical protein	0.00	0.00	0.05	0.00	0.00	0.00	0.00	0.09	0.00
TanjilG_04484	TanjilG_04484	hypothetical protein	0.00	0.00	0.00	0.00	0.00	0.00	0.00	0.06	0.00
MSTRG.25571	TanjilG_03533	hypothetical protein	7.91	7.65	8.06	7.20	7.25	6.77	10.50	10.68	10.45	1.55597169775	5.24737213112e-09			1.30576458069	8.28964969215e-05
MSTRG.25570	TanjilG_03532	hypothetical protein	29.25	27.64	30.13	6.06	6.86	6.50	27.59	25.74	29.15	0.380873993234	1.31814591897e-45	2.60901060749	8.48464729188e-43
MSTRG.25573	TanjilG_03535	hypothetical protein	5.79	5.19	5.56	27.57	25.88	24.44	5.78	5.71	6.86	6.95747909863	4.10344241455e-75	0.150078065707	1.0896957005e-72
MSTRG.25572	TanjilG_03534	hypothetical protein	14.28	15.07	13.99	4.97	5.29	5.86	20.55	19.56	20.61	0.565652265827	5.38128725598e-14	2.58524252864	1.74432695957e-42	1.35783312297	2.02435409804e-09
MSTRG.25575	TanjilG_03539	hypothetical protein	103.55	100.05	102.22	38.40	38.92	37.82	88.46	83.46	92.38	0.641911701454	9.49270061148e-28	1.41121825514	7.18156142642e-15	0.841167340993	1.32913256423e-06
MSTRG.25574	TanjilG_03536	hypothetical protein	9.05	7.81	8.76	4.16	3.76	3.64	6.40	5.84	6.23	0.761947181876	0.00988040713295			0.698716046967	3.97821233744e-05
MSTRG.25577	TanjilG_03531	hypothetical protein	2.59	2.44	2.26	2.45	1.77	2.07	2.25	2.66	1.76
MSTRG.25576	TanjilG_03542	hypothetical protein	43.04	42.92	42.95	14.71	18.94	17.67	63.10	66.45	59.23	0.57134409492	3.8652166731e-15	2.67890269094	2.38849498758e-53	1.42158863722	1.45279039155e-13
MSTRG.25579	TanjilG_03575	hypothetical protein	36.73	40.09	39.03	24.82	24.19	24.15	57.78	59.00	57.75			1.46583592976	9.09373877286e-08	1.46558379557	3.90448602397e-10
MSTRG.25578	TanjilG_03604	hypothetical protein	2.42	1.93	2.86	5.04	4.72	4.93	1.90	2.89	2.96	3.47295228115	5.85795839405e-14	0.323737544096	7.52483189571e-12
TanjilG_06430	TanjilG_06430	hypothetical protein	0.00	0.07	0.07	0.00	0.00	0.00	0.06	0.00	0.00
TanjilG_09575	TanjilG_09575	hypothetical protein	0.36	0.82	0.66	0.39	0.14	0.04	0.21	0.13	0.12					0.244512389411	0.00437564363436
TanjilG_06780	TanjilG_06780	hypothetical protein	0.36	0.27	0.19	0.00	0.00	0.25	0.17	0.23	0.39
TanjilG_06783	TanjilG_06783	hypothetical protein	0.00	0.00	0.00	0.00	0.00	0.33	0.00	0.00	0.00
MSTRG.9623	TanjilG_05986	hypothetical protein	16.34	16.34	18.33	1.72	2.76	1.86	2.49	2.75	3.74	0.218641275683	5.71969280004e-23			0.175240329648	3.95324386529e-44
TanjilG_03411	TanjilG_03411	hypothetical protein	0.00	0.00	0.00	0.00	0.00	0.00	0.00	0.00	0.07
MSTRG.11318	TanjilG_18344	hypothetical protein	8.93	7.97	7.50	1.00	1.20	1.03	7.63	8.70	8.68	0.228186555946	5.00737390891e-22	4.61877685354	6.45330863853e-24
MSTRG.11316	TanjilG_18342	hypothetical protein	32.69	32.21	33.54	47.45	49.05	48.95	70.43	68.16	68.77	2.52160519442	1.98180465537e-182	0.876124636406	5.55235256526e-06	2.05190351682	4.3005408329e-133
MSTRG.11317	TanjilG_18343	phosphatidic acid phosphatase 1	14.01	12.71	13.66	2.42	3.81	4.01	26.24	25.12	25.53	0.432080526708	5.34355770756e-09	4.64690289695	3.42252096129e-37	1.86767348883	6.4589792926e-16
MSTRG.11314	TanjilG_18339	hypothetical protein	5.20	5.21	5.21	28.27	29.30	28.41	8.69	8.84	8.84	10.5689062652	0.0	0.171420079631	0.0	1.68266494413	1.19439702887e-29
MSTRG.11315	TanjilG_18341	hypothetical protein	2.38	1.76	1.46	1.50	2.33	2.18	1.41	1.91	1.41	1.68450949948	0.000697538794224	0.499321795197	2.4169908131e-06
MSTRG.11312	TanjilG_18337	hypothetical protein	6.85	7.25	7.95	3.60	3.75	3.96	4.52	3.78	5.68					0.61458784811	0.0296225405003
MSTRG.11313	TanjilG_18338	hypothetical protein	18.39	18.50	19.04	2.96	3.87	3.38	4.32	3.93	4.20	0.311949636091	7.08148243747e-55	0.748390381317	0.00720969782179	0.21660318017	1.24432542776e-134
MSTRG.11310	TanjilG_18335	hypothetical protein	1.11	1.34	1.79	1.46	1.82	1.86	1.49	1.62	2.00	2.06882984969	0.000217769801428	0.609757411868	0.00826216874472
MSTRG.11311	TanjilG_18336	hypothetical protein	4.74	5.31	5.68	4.23	1.79	2.62	8.17	11.70	9.51			2.02812658018	0.00844936648766	1.84609438838	0.00385530886638
MSTRG.22710	TanjilG_27392	hypothetical protein	29.22	30.18	31.80	18.74	14.45	18.57	30.15	31.77	27.13
MSTRG.22711	TanjilG_27393	hypothetical protein	9.88	9.62	9.33	2.12	1.92	1.46	7.36	8.60	7.51	0.330750439346	6.11799301116e-25	2.62013491847	1.66748667213e-17	0.805446630424	0.00312558018067
MSTRG.22712	TanjilG_27395	hypothetical protein	12.20	12.72	12.57	6.60	7.37	6.37	14.12	14.20	14.16			1.28410804938	1.66441136064e-07	1.10217507745	0.0153755248406
MSTRG.22713	TanjilG_27396	hypothetical protein	5.35	3.96	5.84	4.47	1.80	4.32	3.06	6.81	5.83
MSTRG.22714	TanjilG_27397	hypothetical protein	24.85	27.08	25.04	7.02	7.68	6.79	19.50	20.37	18.35	0.483732172005	3.68071595473e-14	1.64009156253	1.23665630901e-06	0.737136595494	2.93355929963e-05
MSTRG.22715	TanjilG_27398	hypothetical protein	20.15	20.94	20.86	10.99	12.20	13.44	22.80	24.20	23.68			1.18383490248	0.040271261852
MSTRG.22716	TanjilG_27399	hypothetical protein	31.38	27.52	28.53	14.16	15.72	13.78	36.49	34.24	37.66			1.40165156077	0.000168168085397
MSTRG.22717	TanjilG_27400	Formin-like protein	1.83	1.88	1.62	0.08	0.05	0.04	1.41	1.41	1.13	0.0515816076307	4.0765288006e-15	15.0997339745	3.18784620033e-12	0.724892545381	0.0249537553784
MSTRG.22718	TanjilG_27401	hypothetical protein	1.08	1.27	1.58	0.40	0.50	0.35	1.02	2.75	1.60
MSTRG.22719	TanjilG_27402	hypothetical protein	18.08	15.62	16.12	11.60	12.80	9.27	18.98	15.63	15.78	1.22615576427	0.00440884411286
MSTRG.26000	TanjilG_08825	hypothetical protein	16.09	15.00	15.59	3.88	2.82	3.02	10.90	10.47	11.36	0.353733405087	4.86721812962e-27	2.05791762695	5.86245251292e-12	0.676108304848	1.30386531792e-09
MSTRG.26001	TanjilG_08826	hypothetical protein	1.03	0.90	0.94	1.06	0.93	1.39	1.78	1.27	1.17	2.01392663032	0.0262371945011
MSTRG.26002	TanjilG_08827	hypothetical protein	20.50	21.09	19.60	1.86	2.96	2.09	5.33	4.34	4.96	0.219960261176	3.11702079389e-52			0.244805522131	6.77203526151e-77
MSTRG.26004	TanjilG_08829	hypothetical protein	1.63	1.77	2.01	0.14	0.11	0.11	0.84	0.56	0.74	0.116752431428	1.54143779507e-12	3.52547675109	0.000599803108796	0.382118657671	1.31402157303e-08
MSTRG.26005	NA	NA	2.66	0.28	0.87	1.86	1.19	2.07	0.79	0.71	0.37	3.97951750343	0.00207470813306	0.150757267443	7.37010992601e-05
MSTRG.26006	TanjilG_08830	hypothetical protein	2.90	2.38	2.93	0.62	0.39	0.93	3.15	3.06	2.75	0.505683135517	0.00086454646741	1.59778637512	0.03520688306
MSTRG.26007	TanjilG_08870	hypothetical protein	24.15	25.87	25.63	5.47	5.38	5.52	30.40	31.17	34.09	0.368976692405	1.90813395645e-34	3.59147274529	9.42054507986e-60	1.23022899391	0.000122871244454
MSTRG.26008	TanjilG_08872	hypothetical protein	34.07	36.23	38.25	25.08	27.82	26.73	28.03	27.11	29.67	1.25150358637	0.000281656482488	0.654049731805	1.32877709667e-11	0.760110908312	2.6515732808e-06
MSTRG.26009	TanjilG_08873	hypothetical protein	9.06	7.53	8.59	5.14	5.94	6.77	10.37	9.12	9.66	1.24869410027	0.0218727352124
TanjilG_24888	TanjilG_24888	hypothetical protein	0.58	0.57	0.23	0.00	0.00	0.12	0.80	0.20	0.46
TanjilG_32700	TanjilG_32700	hypothetical protein	0.00	0.00	0.00	0.00	0.00	0.00	0.05	0.00	0.00
MSTRG.24718	TanjilG_15610	hypothetical protein	0.33	0.87	0.22	0.95	1.54	0.72	1.24	0.76	1.10	3.83313356636	0.0146942931104
MSTRG.24719	NA	NA	78.28	78.26	78.85	56.76	57.21	57.40	48.58	50.36	49.54	1.24151570207	6.79081484152e-10	0.532838040403	5.2511760979e-64	0.61439920546	2.17019420919e-46
MSTRG.24713	TanjilG_15614	hypothetical protein	13.14	13.29	12.75	15.67	15.92	16.58	11.04	11.25	10.58	2.10676956721	2.27389417137e-35	0.420574647947	3.29273086031e-45	0.822868273239	0.00452161595437
MSTRG.24711	NA	NA	11.85	9.67	11.33	3.94	5.09	4.68	14.75	16.00	15.56	0.712888496394	0.000572358167042	2.07392663767	6.06145542166e-18	1.3738318591	3.22284233577e-06
MSTRG.24717	TanjilG_15611	hypothetical protein	18.56	17.53	17.65	17.58	17.85	16.39	18.75	17.75	19.78	1.66831080545	1.79471861038e-30	0.651032979038	6.32606463643e-22
MSTRG.24714	TanjilG_15613	hypothetical protein	0.00	0.00	0.00	1.16	1.65	0.89	0.00	0.00	0.00	97.5892572586	2.08172153104e-06	0.00976953261837	1.7892158958e-06
MSTRG.24715	TanjilG_15612	hypothetical protein	3.63	3.70	3.83	20.23	19.10	21.06	4.07	3.94	4.45	9.23326391034	2.16238815348e-181	0.126665447907	2.03903630241e-170
MSTRG.10445	TanjilG_19997	hypothetical protein	10.08	10.93	9.96	8.08	7.27	7.58	10.02	10.96	10.29	1.42298408986	2.76745430232e-09	0.758034754133	1.65967713485e-06
MSTRG.10444	TanjilG_19996	hypothetical protein	19.55	18.18	17.66	41.63	41.82	42.16	27.31	26.05	25.11	3.82649585106	1.2221635479e-104	0.394899681034	7.30970864347e-60	1.40316843065	2.60518611617e-06
MSTRG.10447	TanjilG_19999	hypothetical protein	48.46	44.67	46.50	13.71	13.71	13.06	36.12	35.34	36.60	0.495449076973	3.60776089848e-72	1.64201234746	2.14734708784e-36	0.75552268372	6.2998875404e-19
MSTRG.10446	TanjilG_19998	hypothetical protein	1.61	5.33	5.47	13.70	16.78	20.31	14.55	15.28	8.15	7.07531834804	4.28108417099e-06	0.457931375095	0.0238767749087	3.00696827755	0.0299959283759
MSTRG.10441	TanjilG_19994	hypothetical protein	53.13	56.65	59.61	104.15	111.48	107.76	153.21	158.02	153.44	3.12032437079	9.06972609889e-130	0.883749680765	0.00206527793589	2.5610966431	3.06970196205e-110
MSTRG.10440	TanjilG_19993	hypothetical protein	7.69	7.49	6.31	18.93	19.43	20.54	30.05	31.87	30.54	4.59563784947	9.52480504704e-45			4.0936592847	2.08577367206e-47
MSTRG.10442	TanjilG_19995	hypothetical protein	2.60	1.91	2.59	1.00	0.84	0.47	3.50	3.75	4.15	0.551550910269	0.0175349611762	3.05806619039	1.62014281536e-07	1.56350425876	0.0040776311125
MSTRG.20873	TanjilG_06257	hypothetical protein	6.10	3.75	6.13	1.46	0.93	1.08	5.40	7.12	6.35	0.368794915308	0.0178574126009	3.33916369803	0.00220036052941
MSTRG.20872	TanjilG_06932	hypothetical protein	8.75	8.60	8.53	5.28	5.76	6.23	9.67	8.63	9.52
MSTRG.20871	TanjilG_06931	hypothetical protein	3.97	3.29	2.89	0.07	0.31	0.69	2.70	3.17	2.24	0.182586629805	5.11482842329e-07	4.54558760935	2.27948062932e-05
MSTRG.20870	TanjilG_06928	hypothetical protein	31.50	33.87	31.80	1.90	2.21	1.31	0.88	0.30	0.52	0.0945414287653	3.14909479648e-24	0.194407808248	0.00257236613809	0.0171091459269	1.19242759386e-35
MSTRG.10449	TanjilG_20001	hypothetical protein	53.40	52.73	56.13	42.25	41.29	43.74	74.13	78.00	78.03	1.33821085862	2.21162959558e-07			1.38078967757	5.05442586058e-12
MSTRG.10448	TanjilG_20000	hypothetical protein	1.01	1.07	0.61	2.70	0.64	2.20	0.20	0.44	0.38	3.23442132008	0.00075504056623	0.129214119384	2.3238428221e-07
MSTRG.20875	NA	NA	3.82	4.40	3.57	0.43	0.17	0.37	0.13	0.25	0.39	0.140759807375	5.14207131661e-10			0.0627530058101	6.15826506039e-20
MSTRG.20874	TanjilG_06258	hypothetical protein	0.95	1.04	2.48	0.39	0.24	0.57	0.82	1.35	0.84
MSTRG.27069	TanjilG_28531	hypothetical protein	10.11	9.94	10.11	8.64	8.18	7.11	11.30	10.91	9.98	1.35030355134	0.0155322441404
MSTRG.27068	TanjilG_28530	hypothetical protein	1.09	1.79	1.66	0.63	1.18	0.98	2.83	3.41	2.31			1.87438723892	0.0239970392754	1.83339229278	0.0108918632058
MSTRG.15549	TanjilG_07529	hypothetical protein	2.62	2.81	2.73	18.15	16.71	17.59	3.41	4.39	3.27	10.955952076	2.11578737801e-118	0.130351494596	6.8793588755e-100
MSTRG.15548	TanjilG_07528	hypothetical protein	0.38	0.00	0.00	282.28	245.06	240.52	26.86	60.84	50.63	1774.53786681	2.64265819346e-19	0.139089130553	6.56328041056e-92	229.183032836	3.34548933544e-10
MSTRG.15547	TanjilG_07527	hypothetical protein	0.00	0.00	0.00	1.24	0.61	1.68	0.00	0.00	0.52	21.4683534013	0.0243866236271
MSTRG.15546	TanjilG_28886	hypothetical protein	1.27	0.57	0.91	3.26	3.35	3.61	1.19	1.58	0.69	6.35469817221	2.16172948426e-08	0.209785736242	5.0295436926e-07
MSTRG.15545	NA	NA	35.99	36.29	36.68	39.12	36.78	39.07	58.84	64.51	58.20	1.7895598617	4.91097004724e-39			1.71002162033	3.31621564263e-37
MSTRG.15544	TanjilG_28885	hypothetical protein	119.12	116.70	120.50	137.50	135.30	129.91	211.57	219.94	206.01	1.9268017599	1.69303167826e-128			1.74343183807	6.13042596706e-111
MSTRG.15543	TanjilG_28883	Endoglucanase 7	4.38	4.01	4.07	4.06	4.23	4.70	5.49	5.97	4.83	1.78307452974	2.88521599578e-07	0.771309417489	0.0216730603914	1.27758207564	0.0314041496503
MSTRG.15542	TanjilG_28882	hypothetical protein	37.41	37.58	39.22	8.19	8.45	10.17	40.06	40.34	41.00	0.401358645251	3.24737182982e-75	2.79984318663	2.73218808755e-100
MSTRG.15541	TanjilG_28881	hypothetical protein	7.12	7.37	8.17	10.66	11.72	11.40	11.03	10.85	10.87	2.58079665588	2.94112090972e-59	0.591805431199	4.80788129408e-24	1.418703895	1.89529058438e-09
MSTRG.15540	TanjilG_28880	hypothetical protein	8.06	8.03	8.69	2.18	2.54	1.97	5.86	5.26	5.70	0.460563244404	1.62239703852e-13	1.5457811202	0.000180040409145	0.661065805347	1.0292956389e-07
MSTRG.17941	TanjilG_07371	hypothetical protein	16.56	16.52	16.85	5.86	6.33	7.29	9.82	10.43	10.49	0.666790283343	3.76454382659e-09			0.599609844731	9.37165651108e-21
MSTRG.17940	TanjilG_07369	hypothetical protein	4.10	3.65	4.46	3.33	2.94	3.31	6.48	5.49	5.69	1.33763233108	0.0244346572785			1.40953521996	0.00163573232032
MSTRG.17943	TanjilG_07373	hypothetical protein	2.95	2.57	2.79	2.88	2.60	2.68	1.38	1.32	1.47	1.67214177723	0.000112987959277	0.314023255385	4.87342908122e-15	0.487732512864	1.87633794661e-06
MSTRG.17942	TanjilG_07372	hypothetical protein	18.30	17.72	18.12	9.98	9.24	10.08	21.30	17.77	20.24			1.22965441249	0.0190672610732
MSTRG.17945	TanjilG_07376	hypothetical protein	8.02	8.55	12.47	0.00	0.37	0.00	1.85	0.85	1.91	0.0233089871173	3.6458028554e-05			0.154858533348	9.73316960908e-07
MSTRG.17944	TanjilG_07374	hypothetical protein	8.92	8.47	9.66	1.20	1.46	1.21	6.80	7.36	6.44	0.243523892649	1.19738846713e-34	3.3539413148	4.44430925008e-24	0.758986118609	0.000190471203414
MSTRG.17947	TanjilG_07380	hypothetical protein	70.00	72.57	68.23	32.65	37.23	36.06	67.35	61.86	66.95	0.860840663799	0.0144490247565	1.13849385954	0.0433071486484
MSTRG.17946	TanjilG_07378	hypothetical protein	8.41	8.43	6.96	1.09	0.61	0.81	4.91	4.98	4.49	0.179080488584	1.24073772171e-18	3.53951624959	2.72539454274e-09	0.589443999907	4.30768140998e-06
MSTRG.17949	TanjilG_07382	hypothetical protein	9.98	8.27	7.61	2.97	3.55	4.47	4.53	4.80	4.17	0.633680319815	0.00447676236035			0.569169964339	1.43561490564e-05
MSTRG.17948	TanjilG_07381	hypothetical protein	4.98	5.60	3.72	1.49	0.94	0.15	4.75	4.98	4.96	0.300985390263	0.00278803784901	3.57227904885	0.00106381343859
MSTRG.13888	TanjilG_30072	hypothetical protein	25.19	21.75	24.11	24.21	24.91	24.47	11.84	11.46	13.46	1.78672139544	3.33599932741e-21	0.3037507234	1.90545013209e-67	0.50411834934	8.870378881e-22
MSTRG.2596	TanjilG_22401	hypothetical protein	672.21	677.84	684.03	180.08	183.92	187.74	485.60	483.41	476.97	0.462693370338	2.92650367725e-234	1.61095551028	8.08041773003e-80	0.692257804653	2.48309469884e-79
MSTRG.10999	TanjilG_10188	hypothetical protein	13.88	14.29	18.29	21.95	23.01	18.84	6.30	6.37	7.17	2.34086328828	2.9774163458e-11	0.190808684513	5.47529441423e-30	0.415129964191	8.66772918463e-08
MSTRG.10998	TanjilG_10189	hypothetical protein	11.32	11.05	10.36	13.64	12.76	13.30	13.56	12.86	12.79	2.07343157116	3.69022383176e-28	0.605656172359	2.0210867096e-15	1.16625992959	0.0303276996551
MSTRG.10997	TanjilG_10191	hypothetical protein	26.38	27.10	24.55	11.57	13.23	13.63	22.63	28.55	25.24
MSTRG.10996	TanjilG_10192	hypothetical protein	20.07	20.26	20.97	5.63	5.47	8.13	18.96	21.60	20.41	0.473916531423	2.10151899531e-12	2.20745963405	1.01339795753e-13
MSTRG.10995	TanjilG_10193	hypothetical protein	1.24	1.87	0.93	1.64	1.21	1.13	1.15	1.54	1.41
MSTRG.10994	TanjilG_10194	hypothetical protein	4.88	4.55	5.79	12.16	10.60	12.63	8.03	8.15	7.62	3.90435089899	3.13769339659e-41	0.408363431094	4.97818665441e-23	1.48097195459	0.000685121546325
MSTRG.10993	TanjilG_10195	hypothetical protein	18.93	19.74	20.57	12.98	14.07	13.32	19.20	21.94	20.79	1.16138455293	0.0209511260313
MSTRG.10992	TanjilG_10196	hypothetical protein	2.36	2.28	2.12	0.40	0.77	0.39	1.41	1.51	2.02	0.324689205759	3.31353400681e-13	2.30030527461	9.55143888002e-07	0.692923604267	0.000870363380436
MSTRG.10991	TanjilG_10199	Acyl carrier protein 1, mitochondrial	87.65	91.51	89.54	52.87	34.35	33.54	61.55	66.86	57.55					0.656915405534	0.00451114943578
MSTRG.10990	TanjilG_10198	hypothetical protein	4.71	4.89	6.11	1.66	1.19	0.96	5.58	5.18	5.14	0.492494942663	2.10695495129e-08	2.02226552837	2.87123546858e-08
MSTRG.26822	TanjilG_24332	hypothetical protein	15.24	14.16	13.92	8.50	8.77	8.89	17.71	17.48	18.87			1.26965805235	0.00138706864528	1.2149776798	0.00302888469016
MSTRG.26823	TanjilG_24334	hypothetical protein	7.54	6.59	7.23	0.64	0.70	0.66	3.85	3.09	3.55	0.161796714783	6.72202118741e-34	3.21510943993	1.58152953211e-11	0.482900493264	1.32131445998e-15
MSTRG.26820	TanjilG_23991	hypothetical protein	5.18	4.72	4.69	3.72	3.11	3.39	6.20	6.52	6.07	1.19443187837	0.0282131372782			1.25606988156	0.000475867783529
MSTRG.26821	TanjilG_23992	Pyridoxal 5'-phosphate synthase-like subunit PDX1.2	39.68	37.62	41.29	67.46	67.72	70.02	37.35	37.92	36.32	2.9512976495	5.1288272908e-98	0.334392568863	7.79030799369e-103
MSTRG.26826	NA	NA	2.35	2.29	2.83	9.18	10.71	9.45	2.69	2.16	1.89	6.71063078936	7.51096907606e-43	0.141570905244	8.80592757583e-44
MSTRG.26827	NA	NA	19.01	16.02	17.82	4.83	5.04	4.63	3.26	3.66	3.99	0.44397850198	1.79084030649e-22	0.496909204523	7.96481901932e-10	0.204743620924	3.90561216798e-87
MSTRG.26824	TanjilG_24309	hypothetical protein	70.12	81.65	78.35	26.34	28.28	29.55	59.75	66.61	60.07	0.623469253554	0.000102873430936	1.35480771273	0.0192241063553	0.784596244048	0.0138155389961
MSTRG.26825	TanjilG_24336	hypothetical protein	4.09	3.18	2.53	13.43	13.54	15.28	2.32	2.73	3.63	7.37094232568	3.75440090171e-55	0.125182392183	2.60326107099e-59
TanjilG_17221	TanjilG_17221	hypothetical protein	0.63	0.61	0.53	0.19	0.09	0.17	0.34	0.59	0.46
MSTRG.13887	TanjilG_30073	hypothetical protein	21.73	22.72	22.04	33.52	35.81	33.32	14.41	14.71	15.32	2.61472679191	6.64879618946e-134	0.26591911921	1.77348463134e-229	0.645767706151	2.70416018385e-22
TanjilG_17225	TanjilG_17225	hypothetical protein	0.04	0.00	0.00	0.00	0.00	0.00	0.04	0.17	0.16
TanjilG_17227	TanjilG_17227	hypothetical protein	0.00	0.00	0.00	0.00	0.00	0.00	0.00	0.25	0.23
MSTRG.12591	TanjilG_28846	hypothetical protein	11.81	12.18	10.96	12.85	12.91	13.30	16.85	18.17	17.37	1.89543567118	3.58595457557e-50	0.820055622883	1.14060369372e-06	1.44356675072	6.21730976908e-19
MSTRG.12590	TanjilG_28847	hypothetical protein	2.65	3.23	2.76	0.57	0.46	0.60	1.00	1.22	0.96	0.328060127876	7.33157399617e-06			0.360222680995	1.01720510225e-07
MSTRG.12593	TanjilG_28844	hypothetical protein	1.16	1.47	1.82	0.38	0.44	0.38	2.19	2.08	1.90	0.431171677464	0.00434825460946	3.60454778434	1.00757907069e-06
MSTRG.12592	TanjilG_28845	hypothetical protein	3.97	4.24	4.49	1.78	1.26	1.98	5.64	6.08	6.07	0.608701267082	0.000173232314356	2.33466432938	1.66949496005e-12	1.32009160848	0.00220139093979
MSTRG.12595	NA	NA	4.28	4.28	3.87	1.85	2.52	2.21	4.82	5.84	5.54			1.5119143156	0.00992746356668
MSTRG.12594	TanjilG_28843	hypothetical protein	11.26	11.64	10.81	1.41	2.09	1.82	28.14	31.40	29.92	0.270211835514	3.62471214359e-15	10.2887846475	1.94965064936e-63	2.58436960574	8.0997160364e-37
MSTRG.12597	TanjilG_28838	hypothetical protein	2.03	1.83	2.04	2.24	2.18	2.41	3.07	3.15	3.06	1.95783562812	7.28332648558e-16	0.843558173277	0.0323146479476	1.53412067643	1.88691889382e-08
MSTRG.12596	TanjilG_28839	hypothetical protein	3.29	3.39	3.24	0.91	0.64	1.19	2.41	3.48	3.22	0.473740457827	0.00621064381521	2.03216408391	0.0126295158838
MSTRG.12599	TanjilG_28835	hypothetical protein	7.02	7.52	7.24	2.61	2.80	2.71	9.77	10.09	9.75	0.634124501159	1.44824242897e-12	2.2478757439	2.39987999708e-43	1.323916182	6.31729182825e-10
MSTRG.12598	TanjilG_28836	hypothetical protein	67.89	55.72	14.36	15.43	50.38	92.47	37.65	31.28	15.02
MSTRG.1954	TanjilG_31506	hypothetical protein	54.48	49.63	50.56	25.77	28.57	25.76	26.34	23.75	25.20	0.868035177409	0.000265830323724	0.59429153849	2.40895039378e-37	0.479100778753	6.6824488859e-101
MSTRG.1955	TanjilG_31505	hypothetical protein	2.49	3.24	2.93	3.07	3.47	2.32	3.37	4.07	3.84	1.80014633983	0.000469289592929
MSTRG.1952	TanjilG_31508	PTAC2	3.67	2.75	3.05	2.29	2.41	2.45	2.09	2.19	2.60	1.28788024367	0.0477995683585	0.591030343177	3.71458529431e-05	0.706890350224	0.00638160027085
MSTRG.1953	TanjilG_31507	hypothetical protein	2.99	2.47	2.16	3.00	2.20	2.94	4.57	4.28	4.33	1.8024764729	5.29812614458e-06			1.60262420336	1.75340029219e-05
MSTRG.1950	TanjilG_31509	hypothetical protein	68.60	64.64	68.49	145.48	158.25	155.47	71.56	66.18	67.54	3.88291106218	1.07173687497e-245	0.274835310305	4.85852936047e-218
MSTRG.1951	NA	NA	1.49	0.59	0.57	4.74	5.49	5.63	3.10	2.70	3.99	10.2068480559	3.42483676507e-21	0.376483526259	4.49315275074e-08	3.57297673051	1.95103430123e-05
MSTRG.19103	TanjilG_12311	hypothetical protein	62.03	57.32	65.47	21.93	22.83	27.90	37.14	34.88	42.85	0.670799477906	0.00164912455816			0.601809334616	2.11900354992e-06
MSTRG.19102	TanjilG_12312	hypothetical protein	54.18	55.73	56.85	8.54	8.16	7.31	45.79	47.15	52.67	0.244972835874	7.5762952509e-67	3.73362135584	3.56738786852e-53	0.849074500394	0.00232240078887
MSTRG.19101	TanjilG_12313	hypothetical protein	18.35	17.95	18.63	7.98	7.52	8.41	18.13	15.17	17.15	0.7429485781	5.45744969619e-05	1.29635367772	0.00117331113282
MSTRG.19100	TanjilG_12314	hypothetical protein	5.68	4.75	3.61	2.76	1.75	2.23	6.20	6.43	5.74			1.54149124294	0.00101838907521	1.33401162476	0.0116157726027
MSTRG.19107	TanjilG_12303	hypothetical protein	11.08	9.43	9.45	28.03	28.06	25.22	9.10	10.98	10.85	4.04327189103	1.58991719634e-109	0.253824450307	9.80379096321e-108
MSTRG.19106	TanjilG_12304	SWI/SNF complex subunit SWI3B	10.06	11.98	11.76	18.35	17.61	14.77	15.09	12.74	13.81	2.55621760816	9.49831783888e-32	0.505427348091	1.09972800255e-18	1.19981515141	0.0396368124854
MSTRG.19105	TanjilG_12306	hypothetical protein	21.22	21.06	21.49	10.54	9.98	10.30	7.91	8.12	8.65	0.823786617609	0.0400780211455	0.491709895247	6.6709146418e-11	0.376137768985	4.67895996473e-29
MSTRG.19104	TanjilG_12308	hypothetical protein	28.63	33.29	31.68	7.54	10.21	6.70	19.72	28.02	20.11	0.426762120353	1.32640439069e-14	1.61359325311	0.000105061059192	0.640006318646	8.98104905621e-08
MSTRG.19109	TanjilG_12301	Probable dehydrin LEA	5.88	4.23	4.99	3.76	4.07	4.49	1.78	1.36	1.38			0.223217504662	1.13596334696e-08	0.289842161462	1.71778760944e-06
MSTRG.19108	TanjilG_12302	hypothetical protein	652.85	706.95	684.01	457.68	512.25	509.30	555.92	534.28	527.48	1.23429585051	1.18317356479e-12	0.672285734841	2.21416079116e-35	0.770578413965	3.03160425966e-19
MSTRG.18856	TanjilG_12607	hypothetical protein	7.58	5.93	7.22	2.62	2.44	2.22	10.82	11.88	11.78	0.599570425263	0.000242164136215	2.90915970684	1.02751506582e-19	1.61957336658	7.66953978497e-08
MSTRG.18857	TanjilG_12605	hypothetical protein	7.75	7.66	7.76	2.02	3.09	3.08	6.98	6.64	6.29	0.56385485116	1.2364403797e-06	1.60789327864	0.000125786529236
MSTRG.18854	TanjilG_12609	hypothetical protein	3.30	3.07	3.49	2.41	2.46	2.71	3.32	3.70	4.01	1.31260398175	0.0184455939142
MSTRG.18855	TanjilG_12608	hypothetical protein	1.80	1.63	2.05	0.15	0.05	0.09	0.54	0.52	0.29	0.0892270142513	1.12566788813e-06			0.242640556491	3.79205207947e-07
MSTRG.18852	TanjilG_12611	hypothetical protein	5.37	5.25	4.54	0.75	0.62	0.49	4.90	5.42	7.01	0.207873662908	2.20398691574e-07	5.75046474357	4.04572782531e-09
MSTRG.18853	TanjilG_12610	hypothetical protein	11.24	10.40	10.81	37.76	35.78	37.58	10.93	10.95	10.77	6.59364062464	0.0	0.166179303302	0.0
MSTRG.18850	TanjilG_12613	hypothetical protein	0.19	0.19	0.69	0.32	1.04	0.14	0.95	1.20	1.02					2.86809675811	0.0250641831642
MSTRG.18851	TanjilG_12612	hypothetical protein	4.36	3.92	4.43	3.53	4.77	4.64	5.82	6.07	6.50	1.73934097413	1.40352465183e-08			1.40783020374	4.30023540469e-05
MSTRG.18858	TanjilG_12603	hypothetical protein	47.58	48.70	46.81	28.25	31.36	30.36	50.27	49.81	52.24
MSTRG.18859	TanjilG_12602	hypothetical protein	7.41	6.88	7.47	3.13	3.51	2.93	5.12	6.27	4.73	0.748704006589	0.0417384111535			0.723230046646	0.00813094935008
MSTRG.8142	TanjilG_27700	hypothetical protein	3.84	3.75	3.82	0.26	0.40	0.56	3.87	4.06	3.08	0.182463496043	6.30109178314e-22	5.56019868443	8.8915644969e-21
MSTRG.8143	TanjilG_27699	hypothetical protein	27.65	16.54	21.27	8.23	10.90	7.42	5.93	4.91	7.37			0.419668035401	0.0139962667052	0.265004557926	2.23725933065e-06
MSTRG.8140	TanjilG_27702	hypothetical protein	12.50	13.33	12.87	14.43	16.04	15.06	20.47	20.18	18.96	1.90696162055	1.21248094098e-19	0.800616114441	0.00111521918733	1.41796243434	3.03509003295e-08
MSTRG.8141	TanjilG_27701	hypothetical protein	13.03	11.80	11.96	16.65	15.92	14.53	16.79	17.17	16.32	2.18160175304	1.1996790389e-21	0.657573488781	3.5377909271e-08	1.33221221083	0.000364593007265
MSTRG.8146	TanjilG_27697	hypothetical protein	0.00	0.00	8.09	0.00	0.00	17.23	0.00	0.00	0.00
MSTRG.8147	NA	NA	1.48	2.29	1.85	0.14	0.74	0.84	0.91	2.27	1.79	0.52869358248	0.0476633617684
MSTRG.8144	NA	NA	7.92	6.86	5.90	2.15	2.71	2.40	4.65	5.57	5.69	0.735913405874	0.0077807105833			0.646441545235	1.79192079113e-05
MSTRG.8145	TanjilG_27698	hypothetical protein	5.81	5.41	5.60	5.10	4.88	4.30	3.40	3.23	3.45	1.28473676437	0.000163975791255	0.460286060645	5.36814581656e-27	0.549217285232	2.34200778653e-21
MSTRG.8149	TanjilG_27695	hypothetical protein	1.69	1.76	1.98	0.24	0.44	0.15	0.88	1.10	8.70	0.259022315376	5.35556111023e-08	2.21382010323	0.0064920389686	0.533156653479	8.6481381175e-05
MSTRG.4821	TanjilG_05358	hypothetical protein	3.46	3.65	4.05	0.36	0.14	0.36	1.64	1.61	1.48	0.13206548794	2.17634253127e-11	3.37195594222	0.000757324450456	0.413902713985	1.95456660577e-07
MSTRG.4820	TanjilG_05359	hypothetical protein	40.35	35.02	36.75	157.14	156.96	165.51	35.55	41.16	35.96	5.00141029516	0.0	0.23652074836	0.0	1.09868297898	0.00413418134531
MSTRG.4823	TanjilG_05356	hypothetical protein	226.45	150.35	150.20	33.11	48.75	26.12	80.53	63.22	111.38	0.460803021013	0.0407925290052			0.421473113411	0.00771437714985
MSTRG.4822	TanjilG_05357	hypothetical protein	12.22	11.28	10.88	5.35	4.62	5.45	7.66	8.08	7.77	0.788667811657	0.000537561842295			0.672693242218	2.64672275389e-12
MSTRG.4825	TanjilG_05353	hypothetical protein	23.64	22.31	22.16	14.85	14.80	15.26	22.95	23.32	23.71
MSTRG.4824	TanjilG_05355	hypothetical protein	111.09	104.49	101.98	31.62	32.38	30.43	88.56	99.47	83.62	0.503321491883	6.47004143853e-08	1.75846694025	1.36632284387e-05
MSTRG.4827	TanjilG_05349	hypothetical protein	6.72	6.44	6.89	2.43	2.30	2.30	8.74	8.94	9.06	0.61344606476	3.3173334221e-08	2.25244024232	2.95970963563e-23	1.28307284644	6.2535110616e-05
MSTRG.4826	TanjilG_05352	hypothetical protein	2.85	2.28	3.53	0.63	0.37	0.21	2.33	3.40	1.84	0.234232140635	7.49992696912e-05	3.92361164699	0.000351775286629
MSTRG.4829	TanjilG_05344	hypothetical protein	13.50	14.29	12.72	24.92	23.58	22.90	13.85	15.81	12.82	3.23181897573	5.45707863204e-139	0.333593349972	8.14861458577e-115
MSTRG.4828	TanjilG_05348	hypothetical protein	15.38	14.53	16.13	2.74	3.15	3.32	14.69	16.78	16.09	0.344001017755	1.40947643504e-60	3.19055200163	1.68806577239e-69
MSTRG.9819	TanjilG_16420	hypothetical protein	135.58	134.08	138.83	31.84	32.54	31.17	55.41	57.55	57.20	0.393661149422	1.64666729146e-189	1.1530944348	0.000239660649907	0.421566126116	1.01919660251e-233
MSTRG.9818	TanjilG_16418	hypothetical protein	8.87	8.72	7.99	7.29	7.60	6.44	9.91	10.35	10.95	1.45805790817	7.88893106848e-07			1.17101765366	0.0271763276596
MSTRG.2791	TanjilG_22651	hypothetical protein	35.15	33.92	37.52	15.57	13.23	10.31	88.05	92.08	85.74	0.623208599811	0.00029572951745	4.19952642717	2.2239281391e-44	2.42718439131	4.80435170679e-36
MSTRG.2790	TanjilG_22650	hypothetical protein	64.41	65.24	66.24	35.69	35.19	34.92	78.18	76.24	78.38	0.921001732684	0.0195596818435	1.3527256812	1.49367008138e-20	1.15701873756	2.02733126037e-07
MSTRG.2793	TanjilG_22656	hypothetical protein	176.54	177.86	178.51	15.20	16.47	16.86	177.53	196.35	189.84	0.155435719463	0.0	7.14238314201	0.0
MSTRG.2792	TanjilG_22655	hypothetical protein	109.24	124.55	130.59	13.52	12.04	1.59	100.34	106.62	110.56	0.126995518689	6.08778615734e-05	7.1266698316	0.000157176330979
MSTRG.2795	NA	NA	3.21	2.84	2.12	7.47	7.55	6.72	3.29	4.12	2.84	4.5416990803	1.59020419359e-23	0.291285647337	4.94946206552e-18
MSTRG.2794	NA	NA	4.75	3.73	4.32	6.88	7.39	7.54	4.27	4.77	4.70	2.91413627598	9.99930380397e-23	0.386771531538	7.40477515311e-20
MSTRG.2797	TanjilG_27433	Probable RNA-binding protein ARP1	0.97	0.78	0.84	4.59	5.30	4.24	2.36	1.23	0.83	9.40543144791	4.78767722281e-25	0.198512465224	1.40977472171e-14
MSTRG.2796	TanjilG_22660	hypothetical protein	13.32	16.15	15.82	35.81	32.87	34.07	16.29	19.31	16.02	3.77496451755	3.08564032134e-81	0.311135759982	4.97023332214e-66
MSTRG.2799	TanjilG_27436	hypothetical protein	55.37	57.37	56.12	41.37	42.87	45.72	84.01	81.07	82.88	1.31366790964	1.75014138068e-09	1.17205760233	0.000215303011386	1.4300393997	2.91211714255e-22
MSTRG.2798	TanjilG_27435	hypothetical protein	28.82	29.56	28.84	7.96	8.66	8.47	14.01	14.18	13.48	0.479319487752	1.45587283862e-40			0.466799092361	3.31596427063e-65
MSTRG.3446	TanjilG_18906	hypothetical protein	1.20	0.63	1.10	0.27	0.44	0.29	0.68	0.56	0.42					0.55465665957	0.0234551248066
MSTRG.3447	TanjilG_18907	hypothetical protein	12.22	13.22	13.76	14.23	12.80	13.47	25.51	27.84	26.23	1.79309906117	1.23848982143e-13	1.20843027233	0.0122243584673	2.01244116078	4.44281478076e-24
MSTRG.3444	TanjilG_18904	hypothetical protein	1.49	1.47	1.57	0.69	0.58	0.97	0.96	0.94	1.02					0.625965575808	0.0343440759742
MSTRG.3445	TanjilG_18905	hypothetical protein	18.55	19.40	19.84	5.67	5.52	6.55	23.35	25.08	24.36	0.5234811133	1.46347312214e-16	2.52121225135	4.44942671108e-36	1.22592029422	0.000153757122514
MSTRG.3442	TanjilG_18901	Probable zinc metalloprotease EGY2, chloroplastic	3.88	4.10	4.08	1.49	1.31	1.18	3.95	4.22	4.08	0.551964957566	3.53691764975e-05	1.90625600263	5.88358624797e-06
MSTRG.3443	TanjilG_18903	hypothetical protein	26.91	17.04	16.94	12.46	12.32	11.80	52.11	16.02	41.04	1.23018602998	0.0495640174698
MSTRG.3440	TanjilG_18898	hypothetical protein	0.11	0.00	1.41	0.00	0.00	1.69	1.90	0.00	2.87
MSTRG.3441	TanjilG_18900	hypothetical protein	24.14	24.59	25.33	0.82	1.99	2.04	9.31	9.04	10.87	0.089655384219	6.4038421071e-146	4.15585580866	3.87696577857e-38	0.345767459562	9.42546568762e-104
MSTRG.8498	TanjilG_27921	hypothetical protein	11.53	10.10	13.56	3.80	3.38	3.07	11.98	11.78	11.77	0.440858369067	2.24704465094e-13	2.31649312376	3.43887011556e-14
MSTRG.3448	TanjilG_18910	hypothetical protein	64.78	68.32	65.49	290.52	281.02	289.87	59.38	58.17	60.58	7.39788287573	0.0	0.127127312258	0.0	0.873577154048	2.83183124748e-05
MSTRG.4799	TanjilG_05381	hypothetical protein	12.60	20.91	23.05	14.99	15.39	11.81	14.18	11.80	13.54			0.576619331465	0.0180359722683
MSTRG.4798	TanjilG_05383	hypothetical protein	11.88	11.54	13.21	4.11	3.16	3.04	9.51	9.06	9.99	0.618863257425	5.60550478978e-22	1.4304242206	1.07636588437e-11	0.822080586834	1.7606929146e-06
MSTRG.4793	TanjilG_05390	hypothetical protein	45.83	43.04	45.33	39.90	40.42	38.25	19.58	21.26	22.07	1.51036575786	1.05917190106e-12	0.324892920854	2.98434894315e-65	0.455766122821	1.510058525e-34
MSTRG.4792	TanjilG_05393	Protein MULTIPLE CHLOROPLAST DIVISION SITE 1	7.76	8.98	7.69	9.26	8.85	9.91	8.37	8.26	10.26	1.96220385241	3.29778647205e-13	0.579886747245	8.36987196377e-09
MSTRG.4791	TanjilG_05394	hypothetical protein	5.31	4.76	4.57	1.17	2.01	3.53	7.00	4.67	2.87
MSTRG.4790	TanjilG_05396	hypothetical protein	9.46	9.58	10.67	4.16	3.93	4.84	9.36	8.69	9.10	0.743182051334	0.00045671320805	1.28888360416	0.00291440533764
MSTRG.4797	TanjilG_05385	hypothetical protein	0.00	0.09	0.18	1.26	0.43	0.30	0.08	0.16	0.00	12.2838013746	0.0029995504899	0.0767057953085	0.00262656325362
MSTRG.4796	TanjilG_05386	hypothetical protein	75.29	72.84	75.11	37.55	40.84	39.00	104.06	109.79	108.46	0.871965589435	0.0442794175307	1.76368799228	2.43564937148e-22	1.42839876864	5.81545191445e-14
MSTRG.4795	TanjilG_05387	hypothetical protein	9.33	9.32	9.70	5.28	5.89	5.83	12.31	12.34	11.30			1.30826397607	0.00337460217438	1.25735938707	0.00356747448812
MSTRG.4794	TanjilG_05388	PsbP domain-containing protein 3, chloroplastic	5.11	5.93	4.77	6.87	9.33	6.26	5.59	6.70	7.09	2.23124746321	2.68195289287e-09	0.548645092339	3.7400047839e-06
TanjilG_09495	TanjilG_09495	hypothetical protein	0.07	0.07	0.03	0.11	0.04	0.11	0.46	0.48	0.50			3.39435598009	0.00415361299005	8.12433848524	1.66505589302e-06
TanjilG_26811	TanjilG_26811	hypothetical protein	0.18	0.00	0.00	0.29	0.21	0.06	0.00	0.10	0.06
TanjilG_15203	TanjilG_15203	hypothetical protein	0.07	0.07	0.21	0.00	0.00	0.00	0.00	0.00	0.00
MSTRG.24851	TanjilG_15099	hypothetical protein	21.47	22.25	22.85	9.30	8.26	7.96	28.25	30.21	28.84	0.6581187801	6.88119609538e-12	2.12043094979	3.50838081296e-38	1.29613672974	4.7788208786e-09
TanjilG_19514	TanjilG_19514	hypothetical protein	0.02	0.08	0.02	0.00	0.00	0.04	0.00	0.00	0.02
TanjilG_19518	TanjilG_19518	hypothetical protein	0.00	0.00	0.00	0.00	0.00	0.11	0.00	0.00	0.00
MSTRG.23028	TanjilG_00901	hypothetical protein	11.38	11.71	12.03	20.28	19.35	18.11	15.46	15.77	15.29	3.45445431971	1.25049690717e-86	0.398737489022	6.80362553655e-55	1.27923040611	0.000725445336119
MSTRG.1178	TanjilG_03494	hypothetical protein	2.42	2.41	2.33	0.53	0.82	0.57	2.14	1.95	2.44	0.513174653872	0.00278724047137	1.95784476485	0.00288207407523
MSTRG.1179	TanjilG_03493	hypothetical protein	6.12	5.73	6.30	5.27	5.83	5.62	7.42	7.23	7.64	1.55624824317	4.94430415642e-09	0.829993885323	0.0114852004474	1.19969514043	0.0113770281035
MSTRG.9367	TanjilG_01254	hypothetical protein	7.98	7.93	8.08	5.11	4.58	5.00	6.49	5.55	5.51			0.735657571288	0.00165079832173	0.713369793942	4.84404782166e-05
MSTRG.9366	TanjilG_01253	hypothetical protein	219.77	214.16	225.24	45.41	51.59	52.82	75.59	84.82	84.86	0.387035014036	2.44558288815e-32			0.359356767532	2.54855318492e-57
MSTRG.9361	TanjilG_01248	hypothetical protein	3.47	3.20	3.92	4.64	4.58	4.69	2.95	3.20	2.98	2.28324465264	3.94118319077e-14	0.421573118495	1.57010215231e-15
MSTRG.9360	TanjilG_01247	hypothetical protein	0.00	0.02	0.02	0.14	0.25	0.18	0.04	0.03	0.00	29.7676034365	7.19859095196e-05	0.0792471262936	7.79252027205e-05
MSTRG.9363	TanjilG_01250	hypothetical protein	15.89	15.51	18.02	11.43	10.53	12.03	14.10	14.39	15.45
MSTRG.9362	TanjilG_01249	hypothetical protein	15.23	13.87	13.66	7.63	7.88	8.10	18.62	19.46	19.14			1.48930920648	6.10673109875e-07	1.30383613667	0.000107960870752
MSTRG.1170	TanjilG_03504	hypothetical protein	4.83	4.86	4.41	5.30	6.04	5.92	5.76	5.27	5.96	2.08906500631	6.37326482355e-31	0.60479297273	4.51563800643e-16	1.17334505472	0.0189060559912
MSTRG.1171	TanjilG_03503	hypothetical protein	13.11	14.63	14.07	4.56	5.36	4.53	8.96	9.15	9.81	0.573083842847	1.60044880826e-06			0.645605709443	1.77719165461e-06
MSTRG.1172	TanjilG_03502	hypothetical protein	4.41	4.14	3.82	2.09	4.52	3.99	2.76	2.81	2.87			0.488068367909	0.00479077926404
MSTRG.1173	TanjilG_03501	hypothetical protein	2.54	1.67	2.05	1.63	1.11	1.57	1.74	1.82	1.76
MSTRG.1174	TanjilG_03499	hypothetical protein	1.00	1.25	0.74	0.00	0.00	0.00	1.69	0.94	1.51	0.0210815563289	5.98891158368e-05	70.6848915383	4.29930328034e-06
MSTRG.1175	TanjilG_03498	hypothetical protein	142.81	128.32	136.39	67.95	62.34	59.25	103.64	104.31	93.51	0.791756158145	3.8691971125e-05			0.720563769563	1.36827629301e-11
MSTRG.1176	TanjilG_03496	hypothetical protein	137.94	53.92	49.36	6.91	23.90	4.56	49.73	80.93	50.47	0.191717261399	6.99225882086e-99	4.97136062725	2.74628156044e-90	0.885173343319	0.00868435441509
MSTRG.1177	TanjilG_03495	hypothetical protein	5.67	7.52	7.68	4.55	5.99	5.27	7.93	7.41	8.43
TanjilG_08727	TanjilG_08727	hypothetical protein	0.00	0.00	0.11	0.00	0.00	0.00	0.00	0.00	0.00
TanjilG_05830	TanjilG_05830	hypothetical protein	0.11	0.17	0.22	0.00	0.13	0.12	0.10	0.10	0.00
TanjilG_27072	TanjilG_27072	hypothetical protein	0.00	0.08	0.00	0.35	0.28	0.30	0.04	0.00	0.08	19.9211872532	0.0010666497564	0.0726672447541	0.00109849087969
TanjilG_23943	TanjilG_23943	hypothetical protein	0.02	0.00	0.04	0.00	0.00	0.00	0.00	0.00	0.02
TanjilG_23941	TanjilG_23941	hypothetical protein	0.25	0.05	0.19	0.49	0.23	0.43	0.13	0.29	0.39	3.97534500252	0.0244630779126
TanjilG_17637	TanjilG_17637	hypothetical protein	0.38	0.15	0.07	0.09	0.00	0.08	0.65	0.57	0.15
TanjilG_23948	TanjilG_23948	hypothetical protein	0.00	0.03	0.20	0.11	0.27	0.12	0.03	0.06	0.08			0.197754639752	0.0197930617629
TanjilG_21894	TanjilG_21894	hypothetical protein	0.00	0.00	0.00	0.00	0.00	0.00	0.00	0.00	0.13
TanjilG_20767	TanjilG_20767	hypothetical protein	0.00	0.00	0.00	0.00	0.00	0.00	0.00	4.09	0.00
TanjilG_28575	TanjilG_28575	hypothetical protein	0.28	0.00	0.34	0.34	0.00	0.08	0.30	0.06	0.21
TanjilG_18015	TanjilG_18015	hypothetical protein	0.00	0.00	0.00	0.00	0.00	0.08	0.00	0.00	0.00
TanjilG_23499	TanjilG_23499	hypothetical protein	0.60	1.31	0.71	0.00	0.14	0.13	1.24	0.62	0.72
MSTRG.18342	TanjilG_16643	hypothetical protein	9.42	9.44	8.86	7.87	8.23	7.89	7.40	7.89	8.58	1.47602765386	3.07512612369e-09	0.611383571941	6.94775564692e-13	0.837999299255	0.0114841671237
MSTRG.18343	TanjilG_16646	hypothetical protein	64.33	62.85	64.03	25.10	22.79	24.53	37.93	39.37	43.68	0.553604735706	4.65776715066e-38			0.505417464039	2.45309450633e-68
MSTRG.18340	TanjilG_16641	hypothetical protein	17.39	19.36	19.62	7.78	7.97	8.63	20.81	20.70	20.00	0.73528450771	1.35892854371e-06	1.60654137889	8.81663088839e-16
MSTRG.18341	TanjilG_16642	hypothetical protein	3.84	3.47	4.06	0.28	0.33	0.37	5.33	5.08	5.22	0.147359916826	6.00769734813e-16	9.78266041656	1.18553333164e-24	1.33917163853	0.00839451699716
MSTRG.18346	TanjilG_16650	hypothetical protein	588.98	594.68	603.01	85.21	81.05	80.87	306.87	307.59	299.35	0.241265669538	0.0	2.28026242729	1.16382205703e-229	0.510996552788	1.50985165391e-297
MSTRG.24465	TanjilG_30386	hypothetical protein	25.38	25.45	26.83	21.28	21.90	23.80	19.24	18.89	18.23	2.18253268024	8.05437652952e-94	0.382424722386	1.30656750499e-142	0.775276473004	8.10850520457e-10
MSTRG.19932	TanjilG_07928	hypothetical protein	119.58	104.12	122.44	84.19	76.46	71.31	115.36	111.67	113.52	1.14073889487	0.00119259498191
MSTRG.19933	TanjilG_07927	hypothetical protein	35.45	37.80	37.04	40.80	38.57	38.27	38.36	37.93	39.94	1.83499256029	2.46627163793e-48	0.634972452837	3.16204234108e-30
MSTRG.19930	TanjilG_07930	hypothetical protein	4.72	4.88	4.79	2.04	2.12	2.09	4.48	3.33	4.25	0.722851762376	0.00057234404708			0.816259590835	0.0217875963707
MSTRG.19931	TanjilG_07929	hypothetical protein	55.25	54.99	52.57	44.56	38.96	34.81	79.27	72.35	80.93	1.23561616661	0.00761627267383	1.21042254972	0.0128493461775	1.38857855785	1.17539406171e-07
MSTRG.5466	TanjilG_09350	hypothetical protein	1.81	1.92	2.01	0.22	0.30	0.35	0.38	0.29	0.40	0.258908590568	2.14638784163e-06			0.182597928134	1.11375248258e-12
MSTRG.19937	TanjilG_07924	hypothetical protein	12.51	11.70	11.01	2.20	1.98	2.13	16.45	14.67	15.99	0.305695481692	4.82961399966e-13	4.58646429296	2.20714129937e-23	1.30203819651	0.00757761192002
MSTRG.19934	TanjilG_07926	hypothetical protein	2.47	2.64	2.43	0.28	0.40	0.35	2.12	2.18	1.93	0.23492064217	8.23600680906e-10	3.69295908648	9.00529104657e-08
MSTRG.19935	TanjilG_07925	hypothetical protein	76.26	74.92	71.50	41.62	40.89	37.62	62.26	57.00	59.30					0.785585387073	3.07878200905e-07
MSTRG.19938	TanjilG_07923	hypothetical protein	1.41	2.16	2.14	0.44	0.67	0.29	0.31	0.41	0.35	0.418415935947	0.00789301480849			0.185158905634	3.2193043394e-08
MSTRG.19939	TanjilG_07922	hypothetical protein	7.71	8.20	7.29	14.97	14.94	15.48	12.18	13.52	10.67	3.20385802731	2.24671488544e-61	0.50378285124	7.65293876115e-23	1.49842624249	8.47689277256e-07
TanjilG_26383	TanjilG_26383	hypothetical protein	0.07	0.00	0.32	0.16	0.38	0.00	0.00	0.06	0.00
TanjilG_10034	TanjilG_10034	hypothetical protein	0.00	0.00	0.13	0.00	0.00	0.00	0.00	0.12	0.00
TanjilG_15005	TanjilG_15005	hypothetical protein	0.00	0.00	0.13	0.00	0.00	0.00	0.00	0.00	0.00
MSTRG.22254	TanjilG_03800	hypothetical protein	9.69	13.67	12.23	21.26	30.37	31.19	13.22	11.12	10.94	3.97218461943	4.46951198999e-15	0.262420612424	1.9415270709e-14
TanjilG_15466	TanjilG_15466	hypothetical protein	0.00	0.00	0.03	0.00	0.00	0.03	0.00	0.03	0.06
TanjilG_22722	TanjilG_22722	hypothetical protein	0.00	0.00	0.00	0.00	0.00	0.00	0.00	0.00	0.03
TanjilG_22724	TanjilG_22724	hypothetical protein	0.36	0.29	0.50	3.28	3.40	3.62	0.77	0.84	0.83	15.2717905415	6.74271933916e-36	0.145423249344	3.73607747082e-29	2.06519669483	0.0319473328991
TanjilG_22725	TanjilG_22725	hypothetical protein	0.43	0.08	0.12	0.11	0.25	0.09	0.19	0.22	0.13
MSTRG.22592	TanjilG_24105	hypothetical protein	12.65	13.85	14.75	4.64	6.84	7.56	16.11	14.97	15.13			1.50206334428	0.00141937999578
MSTRG.22593	TanjilG_24104	hypothetical protein	1.87	2.09	1.76	0.35	0.41	0.69	2.71	2.62	2.24	0.435630433057	0.00314122636504	3.185707527	7.69783448112e-06
MSTRG.8836	TanjilG_18260	hypothetical protein	6.18	6.93	7.75	5.79	5.50	5.83	3.29	2.97	3.74	1.39961158302	0.0196136067957	0.358250836104	9.18771554906e-11	0.46568684049	7.28338523093e-07
TanjilG_21569	TanjilG_21569	hypothetical protein	0.00	0.00	0.00	0.00	0.07	0.00	0.00	0.00	0.06
MSTRG.8809	TanjilG_32739	hypothetical protein	0.00	0.00	0.00	2.85	0.92	1.70	1.93	1.41	0.00	43.684123283	0.00074839896173
MSTRG.8808	TanjilG_32740	hypothetical protein	20.66	21.84	19.89	82.83	82.94	85.43	37.34	37.01	41.59	9.43217976637	0.0	0.195559668557	0.0	1.71366104746	4.8048677356e-32
MSTRG.8807	TanjilG_32741	hypothetical protein	59.51	56.56	38.88	142.69	145.15	130.30	61.15	61.60	71.42	10.0204001913	0.0	0.171789607308	3.85923599185e-263	1.59787038885	1.87529819826e-08
MSTRG.8806	TanjilG_32742	hypothetical protein	19.45	22.14	24.12	25.90	20.40	26.39	10.47	11.51	12.83	1.82605799848	1.87776763785e-10	0.301696547404	9.40154744627e-31	0.511629204811	3.56907986765e-11
MSTRG.8805	TanjilG_32743	NADPH:adrenodoxin oxidoreductase, mitochondrial	7.93	5.26	6.23	3.02	2.40	3.64	5.25	5.14	4.88	0.741731771404	0.0156124399671			0.732265940352	0.00143451973095
MSTRG.8804	TanjilG_32744	hypothetical protein	4.80	4.76	4.62	1.07	0.98	1.23	3.43	4.32	3.49	0.385957555838	1.09389167269e-05	2.18883709305	0.000647823026354
MSTRG.8803	TanjilG_32748	hypothetical protein	327.11	344.26	344.55	42.68	45.16	40.30	18.13	19.44	18.35	0.214912862681	0.0	0.268541600713	6.35829942937e-96	0.0536440055135	0.0
MSTRG.8802	TanjilG_32749	hypothetical protein	18.25	20.39	19.14	12.75	13.93	11.77	21.47	21.56	20.26
MSTRG.8801	TanjilG_32750	hypothetical protein	4.94	4.20	4.67	2.66	2.70	2.66	6.14	5.83	5.77			1.36177971299	0.0146685374039	1.25316621251	0.0423655272089
MSTRG.8800	TanjilG_32751	hypothetical protein	37.93	94.29	73.79	9.73	4.31	12.21	56.05	65.36	60.70	0.359824687505	1.91680818172e-14	2.43968935827	1.47278537026e-10	0.815916118908	0.0318005172247
MSTRG.8832	TanjilG_32712	hypothetical protein	8.20	7.55	8.59	3.05	3.10	3.45	12.59	12.83	12.21	0.672800066176	1.37458519101e-09	2.410315558	1.71755778699e-54	1.50672924901	2.50967860454e-20
MSTRG.8833	TanjilG_29997	hypothetical protein	424.04	454.34	468.92	281.74	318.75	304.01	277.50	242.59	258.61	1.13870691677	0.0205340126535	0.528240222594	5.70501404869e-19	0.558496738138	2.43054028709e-19
MSTRG.8830	TanjilG_32715	hypothetical protein	43.71	43.60	43.15	19.76	23.73	22.22	46.89	52.08	49.70	0.853403593421	0.0457547155663	1.3960615505	7.32782565227e-06
TanjilG_31331	TanjilG_31331	hypothetical protein	0.00	0.00	0.62	0.00	0.00	0.00	0.49	0.00	0.00
TanjilG_31330	TanjilG_31330	hypothetical protein	2.24	0.66	1.00	0.00	0.00	0.72	1.10	1.18	0.33
MSTRG.8831	TanjilG_32713	hypothetical protein	9.77	10.05	11.54	4.51	5.72	5.38	7.85	9.20	8.46					0.792557870381	0.0119485125727
TanjilG_30260	TanjilG_30260	hypothetical protein	0.00	0.00	0.00	0.02	0.00	0.06	0.03	0.00	0.00
TanjilG_32587	TanjilG_32587	hypothetical protein	0.06	0.12	0.17	0.00	0.00	0.00	0.05	0.00	0.00
TanjilG_32581	TanjilG_32581	hypothetical protein	0.13	0.20	0.14	0.21	0.14	0.19	0.31	0.29	0.15
TanjilG_32580	TanjilG_32580	hypothetical protein	0.19	0.18	0.47	0.32	0.26	0.20	0.52	0.37	0.51
TanjilG_07894	TanjilG_07894	hypothetical protein	0.00	0.00	0.00	0.00	0.00	0.00	0.02	0.00	0.00
MSTRG.4334	TanjilG_10758	hypothetical protein	147.45	154.37	157.07	21.92	17.27	22.31	104.19	109.93	104.31	0.228656189914	8.22502314733e-71	3.17773676277	1.55334425602e-38	0.674974479843	2.43254959407e-15
MSTRG.4336	TanjilG_10760	hypothetical protein	13.21	13.56	13.31	10.22	11.19	10.55	17.07	17.45	16.70	1.35989743206	1.24796537721e-09			1.24468217742	5.90506313406e-07
TanjilG_07761	TanjilG_07761	hypothetical protein	0.00	0.00	0.00	0.53	0.00	0.00	0.00	0.00	0.00
TanjilG_07760	TanjilG_07760	hypothetical protein	0.29	0.00	0.24	0.05	0.05	0.00	0.22	0.17	0.28
TanjilG_07766	TanjilG_07766	hypothetical protein	0.27	0.00	0.00	0.00	0.00	0.00	0.00	0.00	0.00
MSTRG.4332	TanjilG_10755	DNA-binding protein BIN4	13.53	13.59	12.76	14.16	17.66	17.23	10.32	11.84	10.62	2.08008054301	7.9261555788e-35	0.437002751322	2.51352416372e-41	0.844176991704	0.0127385256975
TanjilG_01397	TanjilG_01397	hypothetical protein	0.11	0.11	0.00	0.00	0.00	0.00	0.00	0.00	0.00
TanjilG_28497	TanjilG_28497	hypothetical protein	0.00	0.00	0.00	0.00	0.00	0.00	0.00	0.35	0.00
MSTRG.370	TanjilG_19242	hypothetical protein	0.90	1.10	1.09	0.94	0.98	0.91	1.68	1.62	2.03					1.67487513838	0.0445772717316
MSTRG.371	TanjilG_19243	hypothetical protein	0.00	0.00	0.00	0.00	0.00	0.00	0.23	0.00	0.00
MSTRG.372	TanjilG_19244	hypothetical protein	12.82	14.82	14.10	9.48	9.81	10.05	21.37	20.63	21.87			1.25158345691	0.00428505293033	1.37692117187	4.24502069109e-06
MSTRG.373	TanjilG_19247	hypothetical protein	54.11	0.00	0.00	59.46	0.00	29.89	0.00	0.00	58.15
MSTRG.374	TanjilG_19248	hypothetical protein	1.45	1.85	1.57	0.17	0.56	0.58	0.12	0.18	0.03	0.462364732003	0.00506849695937	0.15570901659	0.000137711127477	0.0671462597583	2.92567692411e-15
MSTRG.375	TanjilG_19362	hypothetical protein	173.36	169.83	171.68	57.52	57.98	57.12	125.20	123.31	126.17	0.575600820147	3.87945685737e-93	1.32860593043	2.93304743294e-23	0.710226531076	1.47109314282e-53
MSTRG.376	TanjilG_19363	hypothetical protein	154.26	158.79	155.72	140.33	148.46	148.95	199.53	207.19	198.75	1.6682106669	2.57884744941e-106	0.81266706829	4.30915627745e-19	1.25908866654	7.69244852364e-25
MSTRG.377	TanjilG_19364	hypothetical protein	14.45	14.81	15.43	2.12	2.29	2.24	10.94	10.99	10.26	0.251626627157	2.34934763165e-64	3.00386903328	3.7005078264e-37	0.702215681288	8.37415461895e-12
MSTRG.378	TanjilG_19366	NRT1.1	26.64	31.11	32.95	3.62	3.54	3.03	6.94	6.84	5.47	0.170316861178	5.91527347731e-103	1.27640639378	0.0400571611267	0.202360977307	5.8309427689e-147
MSTRG.379	TanjilG_19367	hypothetical protein	7.83	8.33	8.14	12.18	12.67	12.85	8.75	11.66	8.98	2.6460982831	2.4907555846e-27	0.48000208727	4.80691383127e-15
TanjilG_01649	TanjilG_01649	hypothetical protein	0.38	0.54	0.21	0.05	0.05	0.09	0.26	0.18	0.13
TanjilG_01643	TanjilG_01643	hypothetical protein	0.13	0.08	0.09	0.04	0.04	0.00	0.37	0.51	0.49			11.6706057918	6.0731645078e-05	4.5543976681	3.16465127067e-05
TanjilG_23450	TanjilG_23450	hypothetical protein	0.90	0.95	0.91	0.29	0.25	0.34	0.36	0.41	0.37	0.544769080838	0.0306913969198			0.40394031802	0.000139842528994
TanjilG_30520	TanjilG_30520	hypothetical protein	0.00	0.00	0.00	0.19	0.45	0.25	0.00	0.00	0.00	35.8870186606	0.00220617574034	0.0265683237416	0.00207794591722
TanjilG_30524	TanjilG_30524	hypothetical protein	0.03	0.05	0.05	0.00	0.00	0.00	0.05	0.00	0.00
TanjilG_14809	TanjilG_14809	hypothetical protein	0.10	0.09	0.28	0.36	0.11	0.21	0.33	0.41	0.19
MSTRG.14966	TanjilG_12868	DNAJ heat shock family protein	2.40	2.74	3.24	2.57	2.87	2.44	3.37	3.10	3.83	1.58594144333	0.000590965535886
MSTRG.14967	TanjilG_12870	hypothetical protein	0.87	1.50	2.46	0.82	1.46	1.43	0.92	0.78	0.59			0.381978595867	0.00698122792843	0.466371129318	0.0381414873146
MSTRG.14964	TanjilG_12865	hypothetical protein	43.88	41.44	42.03	5.62	7.41	6.60	49.26	46.69	46.98	0.262895577714	1.41008868749e-125	4.49872258324	7.47385913432e-169	1.0985368764	0.00761604138865
MSTRG.14965	TanjilG_12867	Phosphoribosylaminoimidazole-succinocarboxamide synthase, chloroplastic	14.88	15.78	16.25	9.46	10.61	10.62	12.64	14.63	14.08			0.832958250825	0.00213521157949	0.855683556915	0.0029073615994
MSTRG.14962	TanjilG_12859	hypothetical protein	6.96	6.06	7.28	5.22	5.12	5.42	9.57	10.53	10.75	1.3277615921	0.000270518319619	1.19140954419	0.0148307335128	1.46937686373	2.91171886397e-09
[truncated: 28,488 more rows]

## Sheet: Raw counts
Raw read counts per gene, as obtained with RSEM and rounded to the nearest intigers. K: control, H: hypoxia, R: reoxygenation
StringTie_gene_ID	K-1	K-2	K-3	H-1	H-2	H-3	R-1	R-2	R-3
TanjilG_28157	0	0	0	0	0	0	0	0	0
TanjilG_28152	0	0	0	0	0	0	0	0	0
MSTRG.10382	819	818	847	561	586	655	1170	1177	961
TanjilG_16644	21	20	24	23	20	31	41	46	37
TanjilG_16645	0	0	0	0	0	0	0	0	0
TanjilG_16647	0	0	0	0	0	0	0	0	0
MSTRG.20438	194	220	215	27	34	33	213	204	179
MSTRG.18313	132	106	142	28	33	52	210	171	169
MSTRG.10381	620	645	702	8	7	1	0	1	0
MSTRG.19848	1261	1343	1301	1052	1129	1261	1411	1445	1285
MSTRG.19849	92	70	89	26	33	24	142	89	127
MSTRG.19846	182	191	218	76	78	84	508	517	431
MSTRG.19844	528	467	556	287	264	378	841	891	773
MSTRG.19845	0	0	0	0	0	0	0	0	0
MSTRG.19842	38	52	64	15	17	14	50	41	43
MSTRG.19843	281	269	257	62	70	81	334	317	273
MSTRG.19840	70	82	85	19	19	18	75	72	63
MSTRG.19841	174	168	143	37	44	46	721	768	658
MSTRG.15172	158	153	142	6	20	10	26	44	32
MSTRG.15173	370	432	458	274	285	340	599	561	507
MSTRG.15170	638	747	748	24	23	30	663	781	628
MSTRG.15171	64	75	67	234	245	273	159	170	144
MSTRG.15176	11	5	12	53	44	54	12	18	10
MSTRG.15177	0	0	1	0	0	0	0	0	0
MSTRG.15174	927	976	975	323	357	366	929	1037	838
MSTRG.15175	83	72	92	31	31	33	65	61	50
TanjilG_20380	5	6	4	7	7	5	12	9	8
TanjilG_20381	0	0	0	0	0	0	0	0	0
MSTRG.15178	256	289	291	108	160	150	344	398	374
MSTRG.15179	5	2	6	7	8	7	0	1	2
TanjilG_20384	0	0	0	0	0	0	0	0	0
TanjilG_20386	1	1	0	0	0	0	0	0	0
MSTRG.10522	335	328	303	635	679	725	595	685	500
MSTRG.10523	36	28	22	2	4	0	13	10	5
MSTRG.10520	324	322	325	153	159	190	91	117	96
MSTRG.10521	608	592	548	702	833	810	669	716	564
MSTRG.10526	31	22	37	45	54	52	78	76	59
MSTRG.10524	229	272	261	32	25	43	193	210	167
MSTRG.10525	76	95	122	39	41	39	51	63	59
MSTRG.10528	466	513	488	510	568	565	679	681	595
MSTRG.10529	5	9	21	4	0	6	27	34	9
MSTRG.22461	129	136	117	96	121	145	178	193	152
MSTRG.18315	468	511	432	157	163	208	493	462	363
TanjilG_18854	0	0	0	0	0	0	0	0	0
MSTRG.5660	177	153	168	37	39	50	62	64	74
MSTRG.5661	185195	219788	272530	188994	230701	235099	114736	145318	128008
MSTRG.5662	195958	161263	140089	8609	7627	10587	103647	103323	86421
MSTRG.5663	174	203	188	70	74	79	242	245	233
MSTRG.5664	29	26	17	15	11	18	38	39	28
MSTRG.5665	293	293	249	153	146	182	472	442	445
MSTRG.5666	52	64	59	6	3	4	7	4	2
MSTRG.5668	198	233	227	116	118	139	261	285	234
MSTRG.5669	177	160	180	48	39	36	178	194	142
TanjilG_25404	0	0	0	0	0	0	0	0	0
TanjilG_25402	28	31	33	3	6	13	5	6	10
TanjilG_23123	0	0	0	1	0	0	3	3	3
TanjilG_23125	3	1	5	5	4	2	3	0	3
TanjilG_23127	0	1	0	1	0	0	0	0	1
TanjilG_23129	0	0	0	0	0	0	0	0	0
TanjilG_22831	0	1	1	0	2	0	0	0	0
MSTRG.3848	422	480	478	23	30	21	332	291	312
MSTRG.3849	159	159	197	54	60	58	34	36	39
MSTRG.3842	490	570	512	355	384	406	511	568	447
MSTRG.3843	198	227	206	76	89	97	272	243	223
MSTRG.3840	138	110	123	51	61	58	182	222	176
MSTRG.3841	91	97	87	7	9	7	93	108	92
MSTRG.3846	65	69	71	86	74	62	181	179	168
MSTRG.3847	587	559	581	205	213	274	579	454	469
MSTRG.3844	41	44	44	8	9	14	79	117	83
MSTRG.3845	217	255	199	386	399	452	214	245	207
MSTRG.18719	206	178	253	23	35	27	316	353	313
MSTRG.18718	845	877	952	1393	1560	1688	1152	1293	1071
TanjilG_15698	0	0	0	0	0	1	0	0	0
MSTRG.18715	345	375	374	341	356	441	679	719	604
MSTRG.18714	0	0	3	0	1	0	2	2	2
MSTRG.18717	46	44	39	24	28	19	42	63	35
MSTRG.18716	3026	2997	3089	1320	1441	1575	3151	3322	2873
MSTRG.18711	426	426	421	146	172	174	450	528	389
MSTRG.18710	231	235	237	123	116	150	387	411	314
MSTRG.18713	253	265	273	109	121	139	183	213	146
MSTRG.18712	333	259	233	134	139	155	261	269	196
MSTRG.6311	49	42	48	5	4	7	33	27	24
MSTRG.6310	51	51	47	7	7	4	54	58	46
MSTRG.6313	27	14	24	0	1	0	45	38	45
MSTRG.6312	364	391	471	73	93	84	277	391	292
MSTRG.6315	212	222	242	429	485	509	307	299	242
MSTRG.6314	247	286	276	13	17	11	187	224	158
MSTRG.6317	20	22	15	87	81	116	35	45	30
MSTRG.6316	1009	1019	1025	265	343	350	865	965	784
MSTRG.6319	1351	1354	1370	2737	2913	3253	2479	2419	2092
MSTRG.6318	1297	1235	1291	338	377	416	1292	1257	1106
MSTRG.15829	37	42	46	3	4	4	54	55	50
TanjilG_00389	8	8	9	2	1	2	4	5	8
TanjilG_00385	0	0	0	0	0	0	0	0	0
TanjilG_21417	73	97	101	3	12	10	96	110	103
TanjilG_21416	0	0	0	0	0	0	0	2	0
TanjilG_21415	8	14	11	0	0	4	9	7	10
TanjilG_21413	0	0	0	0	0	0	0	0	0
TanjilG_21412	1	1	1	10	11	10	3	4	4
TanjilG_32160	0	0	0	0	0	0	0	0	0
TanjilG_32167	3	4	0	1	0	0	1	4	3
ENSRNA049758844	0	0	0	0	0	0	0	0	0
TanjilG_32165	0	0	0	0	0	0	0	0	0
ENSRNA049758848	0	0	0	0	0	0	0	0	0
TanjilG_13283	45	20	29	1	1	2	12	12	9
TanjilG_32168	6	3	6	2	3	1	3	3	0
MSTRG.15821	0	0	0	0	0	0	0	0	0
ENSRNA049759461	0	0	0	0	0	0	0	0	0
ENSRNA049759462	0	0	0	0	0	0	0	0	0
ENSRNA049759463	0	0	0	0	0	0	0	0	0
ENSRNA049759465	0	0	0	0	0	0	0	0	0
ENSRNA049759467	0	0	0	0	0	0	0	0	0
ENSRNA049759468	0	0	0	0	0	0	0	0	0
ENSRNA049759469	0	0	0	0	0	0	0	0	0
TanjilG_27716	0	0	0	0	0	0	0	0	0
TanjilG_27710	0	0	1	2	0	0	0	0	2
TanjilG_01263	0	0	0	0	0	0	0	0	0
MSTRG.20260	1395	1467	1536	855	960	1019	7865	8275	7081
MSTRG.12877	25	13	22	5	9	6	19	19	24
MSTRG.20261	247	282	245	24	31	25	178	209	213
MSTRG.20266	32	43	25	493	489	598	103	112	91
MSTRG.208	76	68	77	19	23	24	90	114	86
MSTRG.209	145	121	120	61	59	61	372	336	358
MSTRG.204	70	68	74	21	26	22	141	124	95
MSTRG.205	64	45	48	13	19	17	57	48	44
MSTRG.206	336	423	428	53	83	60	85	126	108
MSTRG.207	290	255	317	90	94	94	345	383	327
MSTRG.200	642	643	644	494	517	582	1759	1853	1549
MSTRG.201	340	382	357	99	120	115	523	523	484
MSTRG.202	231	198	253	176	189	179	302	311	296
MSTRG.203	29	25	25	5	8	6	51	51	49
MSTRG.9992	4138	4260	4388	9455	10408	11105	7156	7642	6419
MSTRG.9993	416	422	477	1423	1570	1771	412	423	338
MSTRG.9990	10	7	3	0	0	0	5	6	3
MSTRG.9991	796	758	861	366	369	390	997	954	813
MSTRG.9996	8319	8517	8586	427	422	507	1788	1766	1558
MSTRG.9997	11	9	9	2	1	2	4	4	7
MSTRG.9994	69	71	81	13	11	17	149	157	128
MSTRG.9995	32	41	45	16	16	20	23	26	28
MSTRG.9998	278	305	349	335	372	395	179	202	156
MSTRG.9999	4284	4400	4464	3761	3997	4374	24150	25699	21375
MSTRG.11398	161	193	217	177	192	197	272	234	246
MSTRG.13069	260	274	314	53	56	53	101	102	77
MSTRG.13065	634	624	673	248	295	311	837	895	681
MSTRG.13062	295	242	315	1325	1515	1701	672	679	551
MSTRG.16479	857	891	897	318	305	331	1215	1150	1101
MSTRG.26938	77	66	76	4	4	3	32	48	33
MSTRG.26939	170	160	146	161	156	161	143	145	125
MSTRG.26934	157	175	195	26	30	25	159	150	127
MSTRG.26935	0	0	0	32	35	40	1	2	0
MSTRG.26936	633	698	665	376	446	448	601	710	557
MSTRG.26937	7	10	7	0	5	7	3	3	2
MSTRG.26930	598	648	622	664	699	743	532	555	513
MSTRG.26931	338	324	349	189	225	222	267	327	310
MSTRG.26932	7	3	5	0	2	0	12	6	8
MSTRG.26933	41	77	84	33	24	17	87	99	82
MSTRG.18217	201	179	219	7	9	15	206	267	186
TanjilG_00609	1	3	4	2	2	8	3	1	0
MSTRG.12335	71	112	116	11	21	18	91	109	76
MSTRG.12334	111	123	121	81	92	80	174	192	149
MSTRG.12337	1621	1630	1686	836	899	997	2810	3033	2596
TanjilG_05546	25	24	26	2	6	9	21	26	23
MSTRG.12336	6474	5559	5512	693	705	761	9129	7388	7036
MSTRG.12331	0	1	0	0	1	1	18	8	8
MSTRG.12330	78	96	94	33	27	20	150	128	112
TanjilG_32901	0	0	0	0	0	0	0	0	0
TanjilG_32902	1	1	4	1	0	0	1	0	2
MSTRG.12333	2940	2995	3132	747	820	904	3622	3695	3300
TanjilG_32909	24	27	23	9	9	11	33	38	20
TanjilG_32908	0	0	1	0	0	0	2	1	0
MSTRG.12332	174	182	196	164	206	207	302	348	295
MSTRG.20698	12	6	18	7	10	4	9	6	8
MSTRG.20693	5	3	2	759	815	808	35	26	42
MSTRG.20692	406	344	368	675	676	722	450	402	394
MSTRG.20691	144	176	167	316	307	290	82	108	76
MSTRG.20690	807	841	860	326	356	436	803	898	749
MSTRG.20697	11	16	14	7	7	5	23	19	16
MSTRG.20696	367	366	402	110	99	144	499	486	474
MSTRG.20695	148	173	147	30	43	32	160	161	152
MSTRG.20694	248	214	224	46	29	39	102	101	85
TanjilG_13749	19	13	17	6	3	4	14	13	10
TanjilG_13742	10	20	34	8	4	9	19	18	13
TanjilG_31459	0	0	0	0	0	0	0	0	0
TanjilG_31450	1	2	2	0	1	0	0	2	0
TanjilG_31457	0	0	0	0	0	0	2	0	0
TanjilG_13741	0	0	0	0	0	0	0	0	0
MSTRG.20529	774	625	683	3458	3515	3868	1397	1129	1041
MSTRG.20528	21	14	16	12	7	10	16	8	16
MSTRG.20525	543	562	641	221	234	254	392	399	323
MSTRG.20524	296	309	307	62	62	81	342	404	316
MSTRG.20527	541	566	550	379	427	389	611	649	560
MSTRG.20526	2634	2683	2737	1377	1493	1673	2880	3011	2560
MSTRG.20521	140	142	174	30	42	30	279	304	229
MSTRG.20520	101	86	129	27	28	30	177	166	157
MSTRG.20523	59	64	66	26	13	27	81	88	78
MSTRG.20522	219	236	227	389	498	495	316	318	269
MSTRG.17321	657	678	721	17	10	19	330	374	321
MSTRG.17320	1412	1395	1521	182	195	230	2142	2542	2021
MSTRG.17323	2059	2176	2310	528	559	654	1879	2087	1833
MSTRG.17322	28	42	25	2	4	1	17	26	22
MSTRG.17325	558	566	559	1878	1970	2118	900	944	845
MSTRG.17324	384	430	433	338	393	366	658	660	539
MSTRG.17327	58	86	74	166	219	200	58	80	65
TanjilG_07379	12	18	13	11	4	10	9	18	11
MSTRG.17329	2008	2065	2236	1202	1352	1496	2719	3045	2476
MSTRG.17328	258	280	279	44	55	63	153	201	149
TanjilG_07375	68	72	94	13	12	11	58	54	31
TanjilG_07370	0	0	0	0	0	0	0	0	0
MSTRG.16050	9333	9581	9754	2876	3175	3466	8435	8428	7400
MSTRG.16051	449	417	494	47	50	46	285	343	271
MSTRG.16052	217	224	220	121	102	133	257	221	196
MSTRG.16053	87	101	107	4	5	7	66	95	67
MSTRG.16054	23	14	17	118	138	143	128	103	93
MSTRG.16055	487	482	536	115	122	106	412	414	381
MSTRG.16056	144	170	147	79	73	89	204	195	200
MSTRG.16057	81	80	96	62	51	59	230	257	227
MSTRG.16058	2	16	11	10	4	3	19	31	11
MSTRG.16059	8	4	4	0	2	4	4	4	5
MSTRG.25348	391	384	388	263	293	282	409	468	397
MSTRG.25349	421	394	391	348	367	398	1758	1988	1747
TanjilG_04631	0	0	0	0	0	0	0	0	0
MSTRG.25342	47	47	46	14	14	14	12	15	8
MSTRG.25343	87	83	114	2	0	6	6	6	7
MSTRG.25340	143	144	141	143	153	131	516	433	384
MSTRG.25341	14	13	11	0	1	1	12	14	13
MSTRG.25346	453	453	435	128	129	166	368	402	356
MSTRG.25347	381	382	386	152	162	168	573	635	562
MSTRG.25344	74	74	80	16	10	15	72	61	62
MSTRG.25345	46	49	69	4	9	10	37	29	18
MSTRG.5509	468	492	558	1760	1859	1996	2670	2747	2381
MSTRG.5508	22	18	26	5	4	7	30	45	18
MSTRG.2026	365	368	377	246	247	276	541	577	522
MSTRG.5501	156	154	166	77	92	94	238	234	194
MSTRG.5500	206	189	218	30	35	24	194	153	191
MSTRG.5503	115	106	124	50	34	40	241	254	198
MSTRG.5502	55	54	49	6	1	3	42	48	39
MSTRG.5505	901	910	909	296	330	344	1393	1404	1213
MSTRG.5504	392	483	432	99	97	134	579	630	546
MSTRG.5507	531	516	643	181	233	238	639	703	547
MSTRG.5506	49	45	35	66	85	81	66	68	52
MSTRG.2024	441	477	510	157	175	178	566	609	488
ENSRNA049993458	0	0	0	0	0	0	0	0	0
MSTRG.7050	496	561	562	29	29	24	396	376	296
TanjilG_13690	7	1	5	7	9	6	1	4	1
TanjilG_13692	0	0	0	0	0	0	0	0	0
MSTRG.2021	605	556	601	163	172	188	569	556	508
TanjilG_13696	0	0	0	0	0	0	0	0	0
TanjilG_13697	3	1	1	0	0	0	0	0	2
TanjilG_06773	0	2	9	0	1	0	7	4	4
MSTRG.2020	42	32	38	23	29	40	29	22	20
TanjilG_06775	4	4	3	2	0	2	1	5	4
MSTRG.11587	196	200	172	138	129	191	223	171	150
MSTRG.11586	229	247	233	36	30	33	50	43	46
MSTRG.11585	971	1042	1109	272	247	301	655	766	605
MSTRG.11584	25	24	35	0	2	1	22	26	21
MSTRG.11583	25	24	35	0	2	1	22	26	21
MSTRG.11582	22	23	25	0	2	4	14	13	4
MSTRG.11581	592	652	747	24	30	28	386	333	276
MSTRG.11580	40	42	45	11	15	15	29	32	27
MSTRG.22581	31	41	44	69	85	110	47	30	33
MSTRG.22580	2	6	1	2	1	0	11	2	7
MSTRG.22583	60	73	79	259	236	261	293	347	318
MSTRG.22582	1346	1414	1417	695	668	780	1479	1550	1404
MSTRG.22585	1928	2028	2015	354	335	398	1390	1414	1169
MSTRG.22584	212	194	182	3540	3668	4064	319	255	245
MSTRG.11589	212	225	251	252	286	277	278	317	246
MSTRG.11588	1856	1951	1935	798	870	904	2151	2314	1933
MSTRG.26699	424	441	467	541	620	643	1469	1599	1321
MSTRG.26698	400	449	426	30	21	31	404	371	382
TanjilG_14471	0	0	0	0	0	0	0	0	0
TanjilG_14470	0	0	0	0	0	0	0	1	0
MSTRG.26691	232	231	218	103	107	106	385	442	362
MSTRG.26690	2	0	0	1	1	0	1	0	0
MSTRG.26693	413	399	400	116	118	113	34	47	40
MSTRG.26692	5	9	11	3	6	8	13	29	24
MSTRG.26695	330	330	308	129	129	145	338	302	304
MSTRG.26694	1542	1508	1598	494	548	559	1293	1339	1241
MSTRG.26697	5189	5327	5392	4095	4351	4734	9255	9783	8365
MSTRG.26696	183	235	220	38	30	39	238	230	209
MSTRG.16588	770	738	770	155	197	176	289	316	275
MSTRG.16589	83	104	93	65	50	79	112	132	128
MSTRG.16582	160	179	201	128	161	161	273	311	232
MSTRG.16580	16	16	19	7	5	7	2	4	4
MSTRG.16581	412	373	362	101	114	135	416	339	332
MSTRG.16586	2834	2870	2945	1595	1769	1866	1602	1826	1494
MSTRG.16587	0	0	0	2	0	0	0	0	0
MSTRG.16584	307	334	273	598	640	647	575	682	514
MSTRG.16585	283	258	273	35	40	32	91	109	96
MSTRG.11059	379	405	362	371	458	487	530	572	464
MSTRG.11058	893	801	921	82	104	99	728	729	696
MSTRG.11051	297	299	334	52	47	56	665	604	512
MSTRG.11050	409	452	423	224	234	297	470	520	450
MSTRG.11053	1	0	1	0	0	0	0	0	0
MSTRG.11052	39	38	36	30	28	31	6	9	21
MSTRG.11055	6913	7126	7090	2320	2627	2897	18242	18623	15791
MSTRG.11054	8	11	5	7	14	7	15	19	21
MSTRG.11057	90	90	84	60	59	70	140	154	137
MSTRG.11056	338	344	393	372	411	403	592	658	539
TanjilG_08638	75	63	62	20	31	48	51	49	38
TanjilG_08630	5	6	15	5	3	7	8	8	2
TanjilG_08636	7	3	3	4	5	6	18	19	6
MSTRG.23186	416	388	454	145	158	163	381	387	374
MSTRG.23187	262	250	310	346	380	398	144	159	127
MSTRG.23184	79	91	112	39	31	50	27	34	31
MSTRG.23185	29	30	29	28	34	32	24	17	21
MSTRG.23182	1337	1415	1592	1467	1539	1595	1807	1808	1561
MSTRG.23183	0	0	0	0	0	0	0	0	0
MSTRG.23180	930	902	942	882	902	959	1461	1577	1388
MSTRG.23181	571	544	633	1501	1502	1659	1390	1317	1204
MSTRG.23188	18	15	15	17	21	35	69	66	52
MSTRG.23189	61	65	67	16	18	22	103	122	103
MSTRG.24668	174	218	214	22	20	18	278	292	228
TanjilG_29171	0	5	4	0	0	2	1	3	2
TanjilG_29177	0	0	1	0	0	0	2	0	0
MSTRG.15770	145	153	136	75	86	105	228	259	187
MSTRG.15771	225	213	255	188	229	281	593	591	472
MSTRG.15772	75	76	78	5	6	6	284	406	316
MSTRG.15773	3725	3709	3984	257	344	317	1513	1613	1267
MSTRG.15774	125	150	175	49	44	45	160	143	112
MSTRG.15775	414	415	498	903	956	1061	776	811	702
MSTRG.15776	136	125	152	752	796	885	287	333	258
MSTRG.15777	211	189	222	16	22	17	166	175	158
MSTRG.15778	350	339	370	593	638	650	679	670	578
MSTRG.15779	8	7	19	22	29	39	11	18	16
MSTRG.27259	52	62	62	16	10	8	13	12	5
TanjilG_04197	0	1	4	0	0	4	0	2	4
TanjilG_04195	0	0	0	0	0	0	0	0	0
MSTRG.10720	252	264	305	113	135	186	194	215	176
MSTRG.10721	7	8	5	83	114	111	209	198	181
MSTRG.10722	5095	5197	5226	2677	2923	3047	3234	3155	2639
MSTRG.10723	1091	1146	1139	607	653	671	1837	2029	1657
MSTRG.10724	551	478	502	40	35	43	563	666	498
MSTRG.10725	4180	4142	4218	2416	2736	2937	4261	4400	3744
MSTRG.10726	0	0	0	0	0	0	0	0	0
MSTRG.10727	35	27	37	4	7	2	7	16	3
MSTRG.10728	1503	1522	1595	2419	2521	2730	2971	3251	2650
MSTRG.10729	690	738	706	1729	1879	1964	1832	1832	1640
MSTRG.11553	2	0	0	0	0	0	0	0	0
TanjilG_12057	6	6	1	4	4	4	13	9	6
TanjilG_12053	0	0	0	0	0	0	0	0	0
TanjilG_12052	0	0	0	0	0	0	1	0	0
ENSRNA050031002	0	0	0	0	0	0	0	0	0
MSTRG.12768	39	43	39	654	681	731	113	124	101
MSTRG.12769	0	0	0	1	1	2	0	0	0
MSTRG.12762	116	76	109	40	52	54	121	147	109
MSTRG.12763	14	14	8	1	1	1	7	18	12
MSTRG.12760	554	578	648	370	355	321	846	994	818
MSTRG.12761	75	95	89	96	111	119	129	155	130
MSTRG.12766	75	104	99	82	100	110	102	97	70
MSTRG.12767	203	215	208	68	71	71	323	362	298
MSTRG.12764	11	6	6	20	15	31	2	6	10
MSTRG.12765	740	817	858	254	307	290	1014	1160	922
MSTRG.10898	377	396	407	287	314	347	257	287	217
MSTRG.10899	0	0	0	0	0	0	0	0	0
MSTRG.10892	35	27	20	10	11	12	247	297	198
MSTRG.10893	363	343	373	126	133	171	294	376	258
MSTRG.10890	1289	1313	1299	433	470	489	1401	1505	1284
MSTRG.10891	61	82	100	40	40	41	107	107	99
MSTRG.10896	104	104	90	40	75	70	116	128	116
MSTRG.10897	326	397	385	124	134	135	535	649	477
MSTRG.10894	16	21	10	2	6	10	30	35	29
MSTRG.10895	17	30	31	2	4	4	26	25	21
MSTRG.17048	130	118	126	2	2	2	144	131	134
MSTRG.17049	22	14	24	2	0	0	29	26	29
MSTRG.17040	55	72	74	1	4	2	42	25	38
MSTRG.17041	1830	1943	1897	922	1039	1101	2521	2874	2343
MSTRG.17042	0	0	0	0	0	0	0	0	0
MSTRG.17043	8	7	2	3	4	9	1	6	4
MSTRG.17044	380	401	387	87	92	106	323	364	296
MSTRG.17045	389	415	448	305	293	314	466	543	423
MSTRG.17046	153	158	146	81	88	80	214	205	187
MSTRG.7116	414	407	443	71	68	75	409	398	405
TanjilG_17106	0	0	0	0	0	0	0	0	0
TanjilG_17103	0	1	1	0	0	0	2	0	0
MSTRG.12498	47	47	44	0	0	0	5	6	5
MSTRG.12499	24	25	32	13	17	18	18	32	28
MSTRG.12494	0	0	0	4	0	1	0	0	0
MSTRG.12495	0	0	0	0	0	0	0	0	0
MSTRG.12496	119	131	146	17	21	10	144	117	118
MSTRG.12497	25	29	38	1	0	0	24	14	10
MSTRG.12490	52	64	50	4	5	6	44	41	37
MSTRG.12491	26	24	27	11	10	13	31	27	28
MSTRG.12492	48	31	55	8	21	12	35	37	33
MSTRG.12493	212	228	249	2	9	7	146	138	127
TanjilG_10501	9	7	6	1	1	2	10	11	4
TanjilG_10500	9	7	6	1	1	2	10	11	4
TanjilG_10503	0	0	1	2	4	0	1	0	0
TanjilG_10502	0	0	0	0	0	0	0	0	0
MSTRG.13541	269	226	221	189	200	199	497	445	455
MSTRG.2508	71	63	70	42	52	36	34	47	35
MSTRG.2509	27	23	28	18	28	35	36	29	24
MSTRG.2500	75	68	78	32	26	16	121	127	110
MSTRG.2501	358	313	319	232	258	265	569	658	513
MSTRG.2502	1233	1186	1273	344	422	409	1324	1520	1239
MSTRG.2503	381	479	437	440	448	502	913	1032	815
MSTRG.2504	1356	1406	1384	786	813	919	1412	1395	1200
MSTRG.2505	1407	1459	1439	557	603	655	2240	2302	1960
MSTRG.2506	50	53	55	18	15	23	51	36	29
MSTRG.2507	198	237	208	79	75	96	314	329	247
MSTRG.3679	1009	1096	1131	362	363	391	1168	1272	1030
MSTRG.3678	131	124	123	73	81	78	114	94	93
TanjilG_17819	0	0	0	0	0	0	0	0	0
MSTRG.3671	3086	3393	3383	3661	4216	4496	4210	4357	3726
MSTRG.3670	15	11	14	1	0	0	16	11	18
MSTRG.3673	527	627	609	264	321	328	1494	1654	1345
MSTRG.3672	477	525	504	63	56	73	469	534	424
MSTRG.3675	1400	1360	1412	681	759	834	2094	2214	1950
MSTRG.3674	47	46	40	9	22	12	46	62	41
MSTRG.3677	701	747	739	433	502	593	704	750	657
MSTRG.3676	69	89	72	9	9	9	64	81	54
MSTRG.20811	104	107	122	102	121	148	73	95	69
MSTRG.25866	1049	1193	1131	749	821	824	1130	1105	1043
MSTRG.20813	74	90	69	77	81	67	161	145	147
MSTRG.4902	698	703	751	81	91	92	618	636	500
MSTRG.4903	842	876	914	567	672	726	1114	1132	1095
MSTRG.4900	181	235	186	312	329	367	265	280	240
MSTRG.4901	73	79	64	3	9	3	80	75	66
TanjilG_25260	13	9	8	0	0	0	0	0	0
MSTRG.4907	452	447	476	326	386	375	553	521	467
MSTRG.4904	5	1	0	0	2	2	5	9	3
MSTRG.4905	119	138	112	63	78	97	223	241	206
MSTRG.20815	1938	2046	2027	1707	1898	2042	2171	2224	2033
MSTRG.4908	369	337	402	91	140	167	490	489	386
MSTRG.4909	139	140	135	59	73	67	109	150	119
MSTRG.25862	27	30	36	19	8	16	116	181	130
MSTRG.25861	18	17	23	1	2	2	17	8	15
TanjilG_09224	0	0	12	2	0	0	0	0	0
MSTRG.20816	1697	1706	1796	675	743	801	1453	1660	1346
MSTRG.8591	26	25	25	4	6	10	66	62	57
MSTRG.775	51	61	74	16	9	14	2	0	1
MSTRG.776	118	85	135	97	79	105	154	207	162
MSTRG.777	56	49	63	1	0	0	67	46	53
MSTRG.770	22	11	12	102	81	103	6	5	4
MSTRG.771	2	1	0	1	4	7	0	0	1
MSTRG.772	21	0	9	16	26	15	26	49	26
MSTRG.773	11	4	8	3	4	3	7	2	2
MSTRG.8599	69	64	61	27	29	16	94	100	70
MSTRG.8598	660	631	640	306	327	371	807	877	728
MSTRG.778	389	336	343	106	126	131	101	108	119
MSTRG.779	0	0	0	0	0	33	0	0	0
MSTRG.18175	94	115	85	50	27	28	140	150	99
MSTRG.18174	228	244	276	122	157	145	306	383	267
MSTRG.18177	13	13	14	113	122	127	12	23	15
MSTRG.18176	18	19	35	157	211	219	31	37	23
MSTRG.18171	227	0	0	0	2	0	0	0	0
MSTRG.18170	144	136	156	74	103	74	166	163	155
MSTRG.18173	562	615	638	406	474	449	808	811	700
MSTRG.18172	907	842	788	846	904	934	1118	1092	877
TanjilG_02021	28	28	30	6	5	6	10	8	10
MSTRG.7118	220	210	210	32	34	39	10	19	13
MSTRG.13547	2028	2154	2184	507	556	599	3615	3943	3412
MSTRG.18795	180	157	182	185	218	213	254	293	255
MSTRG.1743	7087	7236	7481	2385	2442	2704	3121	3490	2867
MSTRG.1742	64	74	96	4	0	10	74	79	66
MSTRG.1741	412	413	394	131	142	157	527	533	472
TanjilG_15527	0	0	0	0	0	0	0	0	0
MSTRG.1747	1222	1232	1253	186	206	211	497	435	389
MSTRG.1746	288	345	333	8	3	7	136	160	135
MSTRG.1745	341	313	355	316	366	394	435	414	375
MSTRG.1744	3352	3544	3555	2226	2367	2427	2879	3065	2529
MSTRG.1749	1063	987	985	279	276	338	643	688	550
MSTRG.1748	353	328	387	908	976	1077	722	795	633
TanjilG_15528	0	0	0	0	0	0	0	0	0
TanjilG_19415	0	0	0	0	0	0	0	0	0
MSTRG.18794	211	246	253	242	260	271	543	481	391
TanjilG_08171	1	1	0	0	0	0	0	0	0
TanjilG_08170	0	1	1	0	0	0	0	1	0
MSTRG.21636	1002	985	1020	957	1052	1126	3519	3698	3082
MSTRG.21637	103	91	113	31	29	22	117	112	87
MSTRG.21634	42	26	45	2	2	8	51	69	35
MSTRG.21635	1512	1483	1627	774	838	913	1984	2144	1757
MSTRG.21632	683	737	837	28	24	43	511	573	459
MSTRG.21633	698	761	735	258	293	293	877	964	789
MSTRG.21630	26	18	19	24	40	27	26	44	25
MSTRG.21631	85	85	102	38	51	51	68	71	70
MSTRG.21638	203	231	214	203	226	261	312	337	246
MSTRG.21639	86	83	79	65	71	52	106	121	114
MSTRG.9246	47	61	69	17	13	20	65	58	51
MSTRG.9247	72	80	76	12	14	13	90	73	78
MSTRG.9244	111	112	121	265	320	300	122	128	103
MSTRG.9245	1816	1730	1753	1703	1916	2171	1885	1878	1671
MSTRG.9242	23	26	22	17	16	9	25	20	22
MSTRG.9243	455	487	517	52	35	33	382	387	349
MSTRG.9240	113	144	153	22	19	25	107	138	140
MSTRG.9241	30	25	47	70	79	84	43	45	43
MSTRG.9248	58	86	92	1	6	7	13	15	10
MSTRG.9249	46	45	41	19	35	38	645	76	71
MSTRG.13548	942	941	1006	200	194	196	425	482	396
TanjilG_12905	0	0	0	0	0	0	0	0	0
TanjilG_12909	1	1	1	0	0	0	0	0	0
TanjilG_32299	0	0	0	0	0	0	0	0	0
TanjilG_32298	0	0	0	0	0	0	0	0	0
MSTRG.6430	1676	1799	1911	1159	1260	1407	2461	2738	2197
MSTRG.6431	1557	1565	1536	929	956	1033	1624	1739	1481
MSTRG.6432	2323	2470	2618	1100	1159	1361	2840	3099	2637
MSTRG.6433	230	235	219	150	134	148	465	484	387
MSTRG.6434	719	733	770	220	198	217	832	966	759
MSTRG.6435	484	519	580	440	447	529	528	541	422
MSTRG.6436	214	227	231	59	76	56	97	141	86
MSTRG.6437	118	132	151	0	0	0	7	15	17
MSTRG.6438	812	846	864	205	272	327	1145	1291	1086
MSTRG.6439	1414	1568	1430	2458	2617	2909	2100	2230	2056
TanjilG_27139	2	0	23	0	0	0	19	0	0
MSTRG.56	2576	2687	2624	756	817	789	3214	3281	2786
MSTRG.57	1087	1148	1166	81	112	126	946	1024	810
MSTRG.54	204	200	235	68	76	80	210	236	185
MSTRG.55	1765	1863	1853	424	437	522	2059	2231	1880
MSTRG.52	99	94	111	4	5	8	5	12	5
MSTRG.53	85	77	88	27	32	21	109	149	116
MSTRG.50	10	20	15	7	11	10	33	19	19
MSTRG.51	75	75	64	96	119	103	97	98	89
MSTRG.58	37	34	28	6	3	5	12	7	11
MSTRG.59	23	28	36	1	4	2	32	27	17
TanjilG_20646	38	44	38	29	65	43	55	49	47
TanjilG_10647	0	0	0	0	0	0	0	0	0
TanjilG_23599	2	0	0	0	0	2	1	3	1
MSTRG.6298	27	32	30	24	26	37	71	69	60
MSTRG.6299	1766	1798	1904	364	423	463	1735	1843	1541
MSTRG.6294	154	149	189	182	196	231	230	264	231
MSTRG.6295	544	517	522	297	318	324	756	810	648
MSTRG.6296	183	171	177	64	68	52	176	173	153
MSTRG.6297	53	58	52	130	97	147	84	98	56
MSTRG.6290	517	498	491	113	88	108	357	302	328
MSTRG.6291	24	13	23	5	4	7	25	21	25
MSTRG.6292	2532	2672	2633	338	401	415	814	907	686
MSTRG.6293	20	25	24	0	0	0	15	14	14
MSTRG.7741	255	294	277	301	342	396	591	593	494
MSTRG.7740	159	158	172	47	72	64	363	425	299
MSTRG.7743	247	255	275	131	119	109	249	303	258
MSTRG.7742	467	477	525	162	201	189	513	515	471
MSTRG.7745	5	10	8	0	0	1	5	2	2
MSTRG.7744	509	444	495	279	328	359	559	686	540
MSTRG.7747	717	844	797	1810	1977	2228	1171	1241	1048
MSTRG.7749	0	3	7	2	2	1	27	22	25
MSTRG.7748	538	474	505	1083	1206	1203	2104	2052	1756
MSTRG.18690	847	787	818	758	778	845	1195	1156	982
TanjilG_26779	0	0	0	0	0	0	0	0	0
TanjilG_26774	0	0	0	0	0	0	0	0	0
TanjilG_26770	56	54	51	22	29	16	58	58	64
TanjilG_22641	0	0	0	0	0	0	0	0	0
MSTRG.18691	901	932	934	410	462	483	1264	1401	1099
MSTRG.26889	736	757	776	354	371	403	901	887	849
MSTRG.18799	1843	1927	1932	825	898	1037	2776	3061	2405
MSTRG.18692	31	42	37	58	65	48	11	13	11
MSTRG.18798	241	258	316	96	123	121	385	378	354
MSTRG.18693	400	394	358	195	235	245	579	525	461
TanjilG_32385	0	0	0	0	0	0	0	0	0
TanjilG_28259	0	0	0	0	0	0	0	0	0
MSTRG.18694	165	174	174	209	227	259	229	267	228
MSTRG.6566	1316	1318	1304	369	440	490	1729	1894	1556
MSTRG.6567	531	532	551	96	79	91	506	557	437
MSTRG.6564	2	2	1	6	1	1	5	2	3
MSTRG.8928	2	1	2	353	311	400	31	23	23
MSTRG.8929	86	91	80	16	25	17	61	78	73
TanjilG_02902	0	0	0	0	0	0	0	0	0
TanjilG_02903	0	0	0	0	0	0	0	0	0
TanjilG_02900	0	0	0	0	0	0	0	0	0
TanjilG_02901	1	2	0	0	0	0	0	0	1
MSTRG.8920	159	168	135	227	239	283	251	275	226
MSTRG.8921	634	622	724	76	83	97	559	574	500
MSTRG.8922	566	530	582	115	102	126	643	753	624
MSTRG.8923	518	517	477	125	115	131	480	449	419
MSTRG.8924	163	120	109	19	14	22	177	157	123
MSTRG.8925	92	81	96	14	12	22	113	121	114
MSTRG.8926	118	121	138	327	337	390	280	290	238
MSTRG.8927	2093	2157	2295	3871	4126	4607	3699	3738	3325
TanjilG_32730	0	0	0	0	0	0	0	0	0
MSTRG.6560	62	63	57	458	476	492	60	57	54
TanjilG_31278	0	0	1	0	2	0	0	0	0
TanjilG_31279	0	0	0	0	0	0	0	0	0
MSTRG.18696	76	71	85	77	103	85	117	148	115
TanjilG_31270	1	0	0	1	0	2	0	1	0
TanjilG_31276	0	0	0	0	0	0	0	0	0
TanjilG_31277	9	3	7	4	2	4	1	0	1
TanjilG_31275	0	0	0	0	0	0	0	0	0
MSTRG.18697	2	2	0	0	0	0	3	0	0
TanjilG_07994	0	0	0	1	0	1	1	0	0
TanjilG_07992	4	1	2	0	0	0	0	1	0
TanjilG_27960	0	0	0	0	0	0	0	0	0
TanjilG_27963	26	30	17	1	1	2	19	31	25
TanjilG_27964	0	3	0	0	0	0	0	0	2
TanjilG_27967	1	0	0	0	0	0	2	0	0
TanjilG_33069	4	2	0	0	3	0	0	1	0
TanjilG_33068	8	5	12	4	0	8	6	5	5
TanjilG_33067	0	0	0	2	1	1	0	0	2
TanjilG_06119	0	0	0	0	0	0	0	0	0
MSTRG.20228	112	116	131	4	1	7	8	8	6
MSTRG.20229	521	460	469	147	112	147	593	545	498
MSTRG.20226	39	26	28	4	4	10	44	32	20
MSTRG.20227	24	14	14	0	0	0	1	0	0
MSTRG.20224	656	750	807	135	160	163	425	460	416
MSTRG.20225	934	822	775	269	300	321	418	361	321
MSTRG.20222	0	0	0	0	0	0	0	1	0
MSTRG.20223	222	213	194	194	181	184	559	563	474
MSTRG.20220	846	820	808	339	317	363	959	943	817
MSTRG.20221	966	950	1013	504	590	584	1093	1110	1008
MSTRG.439	89	104	105	5	10	5	91	119	78
MSTRG.438	36	39	29	9	21	20	32	25	32
MSTRG.437	38	37	43	85	67	107	68	78	71
MSTRG.436	223	248	272	643	636	697	277	298	265
MSTRG.435	0	0	0	0	0	0	0	0	0
MSTRG.434	0	0	0	0	0	0	0	0	0
MSTRG.433	4	3	11	60	62	100	6	4	6
MSTRG.431	48	41	51	1	0	2	112	105	91
MSTRG.430	894	905	869	328	320	403	986	1103	950
TanjilG_01769	0	0	0	0	0	0	0	0	0
TanjilG_01768	8	8	10	0	2	0	6	3	6
TanjilG_01763	1	0	1	0	0	0	0	0	0
TanjilG_01761	3	3	5	2	1	6	1	1	1
TanjilG_03691	1	0	0	0	1	0	0	0	1
TanjilG_30600	0	2	1	5	4	5	0	0	0
TanjilG_30601	0	0	0	0	1	2	0	1	0
MSTRG.17288	2636	2784	3043	2376	2604	2840	3476	3865	3124
MSTRG.17289	2030	2068	2007	330	401	392	1653	1616	1409
MSTRG.17286	7	2	11	8	13	4	1	2	4
MSTRG.17287	1173	1168	1261	283	283	353	1359	1525	1206
MSTRG.17284	340	328	359	160	177	212	436	429	391
MSTRG.17285	604	658	668	263	285	366	860	985	748
MSTRG.17282	276	289	281	108	142	155	247	257	220
MSTRG.17283	286	285	316	127	147	190	297	315	290
MSTRG.17280	2716	2736	2797	1865	1917	2094	2859	2919	2467
MSTRG.17281	639	575	576	179	205	239	475	449	432
TanjilG_14920	2	2	4	5	4	2	1	1	0
MSTRG.21579	6	7	7	0	0	2	2	9	5
MSTRG.21578	120	99	121	0	1	4	1	0	0
MSTRG.21575	23	22	36	7	3	3	1	0	2
MSTRG.21574	546	557	545	537	539	643	282	312	264
MSTRG.21577	35	45	52	23	18	22	51	49	39
MSTRG.21576	74	117	96	0	8	5	104	141	104
MSTRG.21571	20	18	15	0	0	0	8	7	4
MSTRG.21570	816	855	767	388	394	437	902	871	753
MSTRG.21573	471	506	488	899	985	1061	1173	1190	1047
MSTRG.21572	178	158	157	21	18	40	44	71	48
MSTRG.23749	647	629	654	223	262	240	732	746	622
MSTRG.14881	1043	1155	1132	2008	2131	2296	2060	2138	1785
MSTRG.14880	901	923	949	376	449	523	1283	1322	1102
MSTRG.14883	149	146	157	158	163	184	55	67	58
MSTRG.14882	86	87	87	4	4	7	68	67	68
MSTRG.14885	67	59	59	21	23	22	28	25	25
MSTRG.14884	414	409	474	291	311	343	598	738	599
MSTRG.14887	49	40	46	30	41	36	34	39	36
TanjilG_00419	0	0	0	0	0	0	0	0	0
MSTRG.14889	53	51	54	1	6	6	5	4	3
MSTRG.14888	13	16	18	1	2	4	13	16	12
TanjilG_00410	0	0	0	0	1	3	0	0	0
TanjilG_00411	0	1	0	0	0	0	0	0	0
MSTRG.12969	1012	1022	1099	223	249	281	1248	1288	1115
TanjilG_02126	0	0	0	1	0	0	0	0	0
TanjilG_02127	0	0	0	0	0	0	0	0	0
TanjilG_02123	0	0	0	0	0	0	0	0	0
TanjilG_12442	2	0	0	1	0	0	0	1	1
TanjilG_12441	1	2	1	13	13	17	0	0	1
TanjilG_02128	0	0	0	0	0	0	0	0	0
TanjilG_12447	0	2	0	0	0	1	1	1	0
TanjilG_12444	0	0	0	0	0	0	1	0	0
TanjilG_12445	0	0	0	0	0	0	0	0	0
ENSRNA049994731	0	0	0	0	0	0	0	0	0
ENSRNA049994730	0	0	0	0	0	0	0	0	0
ENSRNA049994733	0	0	0	0	0	0	0	0	0
ENSRNA049994732	0	0	0	0	0	0	0	0	0
ENSRNA049994735	0	0	0	0	0	0	0	0	0
ENSRNA049994734	0	0	0	0	0	0	0	0	0
ENSRNA049994737	0	0	0	0	0	0	0	0	0
ENSRNA049994736	0	0	0	0	0	0	0	0	0
ENSRNA049994739	0	0	0	0	0	0	0	0	0
ENSRNA049994738	0	0	0	0	0	0	0	0	0
MSTRG.17394	636	628	644	1079	1209	1204	824	897	719
MSTRG.20602	107	130	122	131	124	137	124	133	132
MSTRG.20603	24	29	45	164	186	175	46	53	65
MSTRG.17395	33	33	37	4	0	2	19	14	16
MSTRG.16627	972	1000	1005	64	62	69	400	360	356
MSTRG.16626	289	315	319	691	738	790	995	1062	880
MSTRG.16625	25	24	17	9	15	18	32	26	29
MSTRG.16624	978	1059	1008	1057	1197	1258	1677	1602	1357
MSTRG.16623	439	433	481	108	143	133	391	429	373
MSTRG.16622	153	174	177	39	25	40	161	182	167
MSTRG.16621	14	10	13	50	43	38	19	21	12
MSTRG.16620	18	9	9	6	5	8	15	6	6
MSTRG.16629	395	387	390	293	279	347	513	528	458
MSTRG.16628	192	155	165	46	30	38	189	157	140
TanjilG_04401	12	5	3	2	1	0	2	2	1
TanjilG_18126	0	0	0	0	0	0	0	0	0
MSTRG.11938	890	963	970	1114	1073	1205	1174	1298	1110
MSTRG.11939	555	648	616	632	715	742	650	605	533
TanjilG_13710	0	0	0	0	0	0	0	0	0
TanjilG_13712	0	0	0	0	0	0	0	0	0
MSTRG.11932	1	2	7	0	0	0	4	3	3
MSTRG.11933	462	497	532	63	72	66	69	90	74
MSTRG.11930	343	342	374	412	434	520	547	590	503
MSTRG.11931	808	821	839	2068	2251	2474	1147	1246	1084
MSTRG.11936	19	27	31	0	4	3	10	10	10
MSTRG.11937	166	190	155	216	209	216	142	122	115
MSTRG.11934	99	93	102	11	11	21	10	19	10
MSTRG.11935	639	779	773	67	60	72	199	201	152
MSTRG.22178	117	127	120	8	13	13	160	160	136
TanjilG_10356	0	0	0	0	0	0	0	0	0
TanjilG_10357	0	0	0	0	0	0	0	0	0
MSTRG.22174	130	127	137	59	64	70	106	121	108
MSTRG.22175	20	24	13	11	10	11	28	15	18
MSTRG.22176	1554	1575	1579	495	530	625	1071	1057	977
MSTRG.22177	597	574	629	137	162	193	704	848	662
MSTRG.22170	12	5	21	2	1	0	9	13	8
MSTRG.22171	461	492	480	318	313	366	492	522	413
MSTRG.22172	1173	1242	1271	429	532	556	1368	1533	1215
MSTRG.22173	348	326	374	129	139	142	626	684	621
MSTRG.23223	97	97	120	16	12	13	82	88	63
TanjilG_11402	0	0	0	0	0	0	0	0	0
MSTRG.23221	816	874	867	726	714	822	1182	1184	1052
MSTRG.23220	205	210	220	6	15	10	116	143	95
MSTRG.23227	6	14	4	34	28	28	2	9	5
MSTRG.23226	1425	1439	1469	602	699	726	1215	1235	1037
MSTRG.23225	638	589	649	276	324	333	675	674	608
TanjilG_11404	1	1	0	0	0	0	1	1	1
MSTRG.23229	3645	3573	3887	3767	4318	4197	6592	7820	6314
MSTRG.23228	890	901	912	761	827	827	1039	1066	885
MSTRG.24850	206	213	238	33	26	42	42	32	26
MSTRG.25683	7753	7747	7820	7157	7993	8355	1054	979	852
TanjilG_06929	1	1	1	0	1	1	2	1	1
MSTRG.25681	4	3	10	0	0	2	0	0	0
MSTRG.25680	22	29	21	5	3	6	19	20	10
MSTRG.25687	334	360	355	91	100	96	406	425	327
MSTRG.25685	186	197	199	28	20	40	207	210	188
MSTRG.25684	176	137	130	20	17	33	211	222	194
TanjilG_09752	0	0	0	0	0	0	0	0	0
MSTRG.25689	349	367	362	377	441	412	511	526	416
TanjilG_06923	10	5	12	0	0	1	4	8	3
TanjilG_09756	8	8	5	1	2	1	24	13	9
TanjilG_06926	0	0	0	0	0	0	0	0	0
TanjilG_29695	0	0	1	0	0	0	0	0	0
TanjilG_29694	0	0	0	0	0	0	0	0	0
ENSRNA049993178	0	0	0	0	0	0	0	0	0
MSTRG.22798	10	10	11	10	4	4	18	18	12
MSTRG.22799	118	118	140	140	132	130	122	153	127
MSTRG.27033	106	97	122	9	11	9	40	51	45
MSTRG.22790	21	26	34	401	483	497	54	57	47
MSTRG.22791	1523	1595	1671	1312	1465	1548	2088	2215	1841
MSTRG.22792	135	163	186	138	180	164	407	397	397
MSTRG.22793	1961	2079	1981	1890	1954	2124	2414	2453	1947
MSTRG.22794	411	404	451	68	75	76	637	643	590
MSTRG.22795	146	139	163	77	49	82	133	171	136
MSTRG.22796	364	347	412	787	755	823	521	567	467
MSTRG.22797	765	797	831	242	229	252	734	860	695
MSTRG.26088	763	770	816	262	231	270	618	645	531
MSTRG.26089	830	819	850	642	698	828	886	935	775
MSTRG.27031	500	488	456	346	451	400	1387	1436	1193
MSTRG.26081	146	123	101	1155	1241	1290	328	309	233
MSTRG.26083	32	33	44	16	13	19	25	13	15
MSTRG.26084	456	501	465	990	1123	1262	645	771	619
MSTRG.26085	187	151	166	39	46	37	152	146	162
MSTRG.26086	946	880	957	277	339	365	875	854	787
MSTRG.26087	0	0	1	45	44	38	1	1	2
MSTRG.27034	148	172	180	26	20	32	54	60	49
MSTRG.27035	0	0	0	0	0	0	0	0	0
TanjilG_17760	0	0	0	0	0	0	0	0	0
MSTRG.24792	9	12	8	24	63	71	20	13	12
MSTRG.24793	326	257	334	530	553	625	540	609	469
MSTRG.24790	1070	1089	1230	197	202	205	1092	1262	1011
MSTRG.24791	626	614	680	17	12	6	932	1071	854
MSTRG.24796	23	19	8	16	12	14	136	151	132
MSTRG.24797	1175	1101	1129	484	544	559	1103	1202	986
MSTRG.24794	23	29	28	16	12	18	13	22	20
MSTRG.24795	853	868	869	178	171	214	1151	1327	1078
MSTRG.24798	131	147	145	983	955	1055	207	208	164
MSTRG.24799	37	43	53	33	22	27	66	44	47
TanjilG_19384	2	0	0	0	0	1	1	0	0
TanjilG_19386	0	0	0	0	0	0	0	0	0
TanjilG_19387	0	2	0	1	3	1	6	4	5
TanjilG_08405	1	2	2	1	0	0	2	0	0
MSTRG.26333	204	201	250	213	196	214	417	453	364
MSTRG.26330	19	2	6	5	2	4	11	7	5
TanjilG_08406	0	0	0	2	1	7	0	0	0
MSTRG.26336	87	81	82	301	349	355	144	161	129
MSTRG.26337	16	14	8	94	67	63	9	13	22
MSTRG.26334	701	778	787	125	131	170	971	1027	894
MSTRG.26335	477	523	487	141	114	162	893	987	806
MSTRG.26338	185	173	181	7	2	6	1	3	4
MSTRG.26339	49	60	65	94	104	110	74	81	65
TanjilG_08409	1	0	1	0	0	0	0	3	0
TanjilG_08408	2	1	1	0	2	0	1	0	0
MSTRG.4255	46	42	44	74	78	78	80	49	56
TanjilG_17497	2	10	8	3	5	5	6	6	4
MSTRG.4253	423	414	417	223	243	252	429	462	403
MSTRG.24244	376	362	363	550	623	655	448	455	386
MSTRG.24245	252	189	233	192	233	223	272	239	250
MSTRG.14418	339	381	356	329	378	399	460	513	421
MSTRG.24247	925	892	900	577	586	628	481	466	405
MSTRG.18562	333	350	367	43	79	65	293	276	232
MSTRG.18563	51	63	60	8	12	14	154	124	112
MSTRG.24242	689	721	708	680	801	822	780	840	688
MSTRG.18561	1134	1192	1150	994	1086	1183	1071	1143	962
MSTRG.14412	14	12	5	31	22	22	10	9	7
MSTRG.14413	58	76	71	8	12	8	43	37	32
MSTRG.14410	0	0	0	0	0	0	0	0	0
MSTRG.14411	7	10	11	18	24	17	7	4	5
MSTRG.14416	1646	1678	1589	3419	3769	4101	5778	5989	5136
MSTRG.14417	302	327	322	137	140	122	247	233	239
MSTRG.18568	72	75	94	4	1	5	23	28	33
MSTRG.18569	374	415	428	60	69	60	435	442	351
MSTRG.25641	66	51	56	17	14	8	39	27	31
TanjilG_28634	0	0	0	0	0	0	0	0	0
TanjilG_28631	0	0	0	0	0	0	0	0	0
TanjilG_28632	0	0	0	0	0	0	0	0	0
TanjilG_24129	0	0	0	0	0	0	0	0	0
TanjilG_24125	0	0	0	0	0	0	0	0	0
TanjilG_24126	0	0	0	0	0	0	0	0	0
TanjilG_24127	0	0	0	0	0	0	0	0	0
MSTRG.23779	11	19	11	69	95	83	10	6	6
TanjilG_03858	0	0	0	0	0	0	0	0	0
MSTRG.23778	13	18	14	2	6	3	18	21	11
MSTRG.10917	108	94	123	122	141	143	159	172	149
MSTRG.10916	1674	1643	1734	732	737	865	1612	1783	1465
MSTRG.10915	1426	1515	1553	292	296	317	1508	1561	1314
MSTRG.10914	37	57	44	111	165	138	77	89	78
MSTRG.10913	41	48	40	48	51	45	47	68	40
MSTRG.10912	1762	1829	1992	1334	1498	1627	2177	2519	1973
MSTRG.10911	256	232	246	142	142	171	304	364	253
MSTRG.10910	38	50	36	22	25	21	45	44	42
TanjilG_11191	0	0	0	0	0	0	1	0	1
MSTRG.10919	26	38	39	19	27	20	5	4	11
MSTRG.10918	178	135	158	176	165	206	145	161	126
TanjilG_16176	0	0	0	0	0	0	0	0	0
TanjilG_16175	12	18	10	0	3	4	15	24	13
TanjilG_16170	0	0	0	0	0	0	0	0	0
MSTRG.2947	157	165	190	112	149	168	117	147	126
MSTRG.23771	154	138	145	37	69	63	200	251	226
MSTRG.23770	41	27	35	287	293	367	95	78	69
MSTRG.23775	182	191	204	164	142	175	310	293	280
ENSRNA050031084	0	0	0	0	0	0	0	0	0
TanjilG_22405	10	6	5	2	0	0	0	2	0
TanjilG_12662	0	0	0	3	5	3	6	1	0
TanjilG_20933	0	0	0	0	0	0	0	0	0
TanjilG_20932	0	0	0	1	0	0	0	0	1
TanjilG_20931	19	13	13	0	1	1	4	5	5
TanjilG_20939	0	0	0	0	0	1	2	0	0
MSTRG.12519	243	287	255	84	105	126	494	529	508
MSTRG.12518	477	480	495	75	50	60	535	585	459
MSTRG.19769	575	638	556	489	527	603	1933	2023	1666
MSTRG.19768	430	424	487	485	505	566	550	595	533
MSTRG.12511	16	11	10	2	3	2	32	24	18
MSTRG.19766	10	10	12	0	1	0	12	17	15
MSTRG.12513	144	133	159	87	98	104	340	343	236
MSTRG.19764	78	71	78	2	0	4	20	20	7
MSTRG.12515	1720	1736	1797	463	500	555	3259	3311	2812
MSTRG.12514	0	0	0	0	0	0	0	0	0
MSTRG.19761	219	201	211	158	173	176	318	301	234
MSTRG.19760	76	64	101	5	9	9	111	119	117
MSTRG.2719	7042	7186	7168	1383	1523	1597	6977	7296	5845
MSTRG.2718	153	153	162	42	83	67	148	164	148
MSTRG.7949	3459	3677	3641	876	912	978	2931	2728	2447
MSTRG.7948	527	585	584	96	105	85	487	520	416
MSTRG.2711	2222	2187	2392	382	429	489	2350	2541	2251
MSTRG.2710	0	0	0	1	0	5	0	0	0
MSTRG.2713	1161	1174	1268	634	683	774	1077	1139	995
MSTRG.2712	132	124	109	24	19	22	135	182	140
MSTRG.2715	41	51	55	12	6	7	46	32	30
MSTRG.2714	107	88	102	35	35	39	28	37	28
MSTRG.2717	627	633	654	972	1014	1034	1550	1636	1467
MSTRG.2716	2470	2444	2666	120	140	132	1275	1302	1140
MSTRG.19189	1241	1265	1277	1048	1107	1203	1526	1624	1415
MSTRG.19188	4838	4800	5128	2430	2705	2779	3374	3634	2907
MSTRG.19183	1247	1339	1374	438	413	502	1018	970	826
MSTRG.19182	59	47	43	27	10	15	11	13	12
MSTRG.19181	1	0	1	1	3	2	0	0	0
MSTRG.19180	165	169	165	55	70	69	221	230	195
MSTRG.19187	2755	2852	3069	1057	1236	1287	659	734	620
MSTRG.19186	191	185	234	3	2	2	27	35	25
MSTRG.19185	25	46	44	2	3	3	19	41	27
MSTRG.19184	273	323	312	48	47	50	256	294	236
MSTRG.4848	694	680	665	251	264	268	733	765	679
TanjilG_26896	2	3	0	0	0	0	1	0	0
MSTRG.25864	211	236	247	8	9	4	473	525	420
TanjilG_24940	1	0	2	0	0	0	0	2	0
TanjilG_24947	2	0	0	0	0	0	0	0	1
TanjilG_24945	5	6	6	7	5	6	4	1	1
TanjilG_21321	3	0	0	0	1	0	0	0	0
MSTRG.24950	224	223	259	262	279	305	371	439	361
MSTRG.9899	265	297	293	116	122	134	149	146	136
MSTRG.9898	85	116	101	299	292	330	184	188	175
MSTRG.9897	20	20	13	20	15	31	13	9	13
MSTRG.9896	2673	2644	2602	2066	2273	2458	2568	2417	2226
MSTRG.9895	857	854	876	473	413	503	760	757	690
MSTRG.9894	18	35	32	183	201	198	30	50	28
MSTRG.9893	148	120	132	115	131	94	185	165	131
MSTRG.9892	274	326	316	90	113	93	427	410	354
MSTRG.9891	78	76	84	28	24	30	481	533	439
MSTRG.9890	1577	1628	1745	1971	2241	2433	11476	12599	10320
MSTRG.20028	107	75	86	299	318	362	207	196	189
MSTRG.20029	146	158	150	116	119	101	57	67	57
MSTRG.20024	17	17	20	3	5	7	17	21	19
MSTRG.20025	36	36	40	24	20	29	92	58	59
MSTRG.20026	908	1043	1056	61	65	66	602	640	526
MSTRG.20027	83	65	72	74	85	83	16	13	11
MSTRG.20020	45	36	33	652	766	792	122	142	81
MSTRG.20021	41	49	41	12	8	6	5	11	6
MSTRG.20022	85	79	96	5	10	7	87	117	78
MSTRG.20023	831	768	852	317	370	367	715	784	709
MSTRG.631	116	105	105	2	1	3	73	70	60
MSTRG.630	139	145	128	43	56	46	49	38	52
MSTRG.633	499	506	518	123	134	173	719	750	685
MSTRG.632	17	8	30	6	7	5	17	16	18
MSTRG.635	60	81	63	23	10	10	29	36	32
MSTRG.634	13035	13302	13543	5308	5701	6056	8650	8890	7438
MSTRG.637	117	119	118	137	146	181	213	228	176
MSTRG.636	121	118	124	424	497	527	146	136	132
MSTRG.639	170	160	190	24078	26145	28410	2119	2212	1760
MSTRG.638	34	37	27	4112	4065	4294	331	317	302
MSTRG.8416	235	138	158	616	738	826	304	345	205
MSTRG.8417	234	303	312	538	579	485	280	312	375
MSTRG.8410	27	28	33	19	32	27	55	62	60
MSTRG.8411	491	507	526	440	466	480	875	960	779
MSTRG.8412	65	69	68	47	45	46	43	64	49
MSTRG.8413	106	111	106	123	120	114	410	485	388
MSTRG.4713	16	17	14	1	2	3	3	2	1
MSTRG.4712	29	31	33	8	5	10	28	29	22
MSTRG.4711	14	17	18	2	3	7	25	24	21
MSTRG.4710	41	32	35	6	6	15	30	32	33
MSTRG.4717	152	171	156	80	107	97	243	226	219
MSTRG.4716	218	263	277	83	72	70	302	347	288
MSTRG.4715	128	126	124	57	50	63	161	161	158
MSTRG.4714	16	17	14	1	2	3	3	2	1
MSTRG.4719	12	14	15	70	68	78	35	31	25
MSTRG.4718	199	204	198	216	190	212	177	205	119
MSTRG.20796	25	41	22	7	9	9	50	54	39
MSTRG.20797	684	681	762	67	85	99	311	316	274
MSTRG.20794	591	671	769	2361	2420	2772	888	841	776
MSTRG.20795	250	247	254	16	13	10	116	95	116
MSTRG.20792	25	26	23	0	3	0	4	6	1
MSTRG.20793	46	53	47	4	2	4	45	77	56
MSTRG.20790	5	0	5	2	6	5	4	1	1
MSTRG.20791	967	1005	1080	482	555	595	627	1280	1154
MSTRG.20798	28	29	17	7	2	14	23	23	20
MSTRG.20799	99	129	145	8	22	15	132	177	149
MSTRG.987	187	186	219	184	206	251	289	287	190
MSTRG.986	41	47	43	287	287	352	50	59	40
MSTRG.985	869	942	971	3853	4233	4408	1419	1504	1298
MSTRG.984	680	777	754	605	664	732	906	894	807
MSTRG.983	1	1	8	10	14	14	5	1	4
MSTRG.982	1	1	0	0	0	0	0	1	0
MSTRG.981	84	95	89	178	204	206	134	189	103
MSTRG.980	60	59	58	58	52	42	69	69	76
MSTRG.989	2	3	4	20	23	33	0	2	1
MSTRG.988	14	16	12	1005	1040	1121	113	107	111
TanjilG_21813	0	0	0	1	1	5	1	0	1
TanjilG_21812	0	0	0	0	0	2	0	0	0
TanjilG_21817	12	5	4	5	9	8	9	12	11
TanjilG_21816	0	0	0	0	0	0	0	0	0
TanjilG_21815	0	0	0	0	0	0	0	0	0
TanjilG_21814	0	0	0	0	0	0	0	0	0
MSTRG.21773	39	45	28	124	112	143	52	49	48
MSTRG.21772	62	57	71	3	2	0	22	15	17
MSTRG.21771	13	20	11	2	12	10	9	12	6
MSTRG.21770	1385	1512	1593	228	208	256	972	1087	923
MSTRG.21777	546	578	554	282	284	315	257	261	245
MSTRG.21776	330	312	306	774	815	844	650	676	554
MSTRG.21775	167	162	173	11	7	12	176	187	175
MSTRG.21774	306	319	331	158	164	177	455	499	406
MSTRG.5398	30	28	26	1	0	4	10	16	12
MSTRG.5399	88	85	110	21	26	13	45	59	39
MSTRG.21779	379	369	384	193	231	209	835	877	768
MSTRG.21778	80	55	58	13	15	21	20	14	12
MSTRG.24420	385	396	383	72	71	57	270	332	282
MSTRG.24421	4	5	5	17	19	20	7	4	4
TanjilG_02326	6	6	3	14	15	16	14	7	10
TanjilG_02324	0	0	0	0	0	0	0	0	0
TanjilG_02323	0	0	0	0	0	0	0	0	0
TanjilG_02329	4	6	1	0	0	0	1	0	2
MSTRG.19763	37	28	34	42	56	46	58	48	37
MSTRG.5978	65	75	76	20	25	16	70	78	78
MSTRG.5979	613	626	678	123	139	145	1018	1125	860
MSTRG.5974	667	695	676	431	481	555	1632	1618	1363
MSTRG.5975	98	114	112	18	24	31	111	121	122
MSTRG.5976	47	35	35	56	65	64	56	50	47
MSTRG.5977	89	84	81	92	77	109	110	118	90
MSTRG.5970	598	620	656	566	683	656	834	841	768
MSTRG.5971	6	8	13	3	2	0	15	11	13
MSTRG.5972	2520	2830	2978	2757	3191	3206	12223	15299	12070
MSTRG.5973	2065	2127	2093	1684	1724	1836	11724	10840	9603
ENSRNA049758968	0	0	0	0	0	0	0	0	0
ENSRNA049758961	0	0	0	0	0	0	0	0	0
ENSRNA049758967	0	0	0	0	0	0	0	0	0
ENSRNA049758964	0	0	0	0	0	0	0	0	0
ENSRNA049758965	0	0	0	0	0	0	0	0	0
TanjilG_31827	4	2	10	3	0	0	5	11	5
TanjilG_31826	0	0	0	0	0	0	0	0	1
TanjilG_27303	0	0	0	0	1	0	0	0	0
TanjilG_27302	1	1	0	0	0	0	0	0	3
TanjilG_27304	6	15	6	0	0	0	0	2	2
TanjilG_27309	6	8	6	0	1	2	4	9	4
TanjilG_27308	2	0	2	1	0	0	0	1	0
MSTRG.15472	230	247	235	70	95	105	261	243	193
MSTRG.15609	1	8	8	9	15	10	96	109	77
TanjilG_14117	0	0	0	0	0	0	0	0	0
TanjilG_01142	2	1	0	0	0	0	0	4	0
MSTRG.3712	22	18	14	3	4	7	14	23	20
MSTRG.24505	777	876	919	190	209	240	1227	1264	1044
MSTRG.3713	289	349	304	28	47	43	319	384	308
MSTRG.8122	658	627	637	1101	1154	1287	1256	1354	1123
MSTRG.7536	132	123	116	21	42	36	160	159	132
ENSRNA050030180	0	0	0	0	0	0	0	0	0
MSTRG.7534	575	619	611	447	503	496	716	770	647
MSTRG.24908	55	74	56	11	6	11	32	47	48
MSTRG.7532	103	98	93	90	117	117	192	182	148
MSTRG.7533	347	372	383	162	129	176	534	631	511
MSTRG.7530	137	163	148	51	36	45	164	166	164
MSTRG.7531	78	81	75	26	26	17	85	84	66
TanjilG_00893	1	0	0	0	1	0	0	1	0
MSTRG.7538	2585	2598	2671	1196	1335	1454	2532	2719	2365
MSTRG.7539	51	50	51	20	30	34	24	24	32
ENSRNA050031270	0	0	0	0	0	0	0	0	0
ENSRNA050031271	0	0	0	0	0	0	0	0	0
ENSRNA050031272	0	0	0	0	0	0	0	0	0
ENSRNA050031273	0	0	0	0	0	0	0	0	0
ENSRNA050031274	0	0	0	0	0	0	0	0	0
ENSRNA050031275	0	0	0	0	0	0	0	0	0
ENSRNA050031276	0	0	0	0	0	0	0	0	0
ENSRNA050031277	0	0	0	0	0	0	0	0	0
ENSRNA050031278	0	0	0	0	0	0	0	0	0
ENSRNA050031279	0	0	0	0	0	0	0	0	0
TanjilG_30066	2	5	4	2	0	1	4	2	0
MSTRG.3715	17	21	17	16	20	20	24	38	19
TanjilG_30061	1	2	2	0	0	0	1	0	0
TanjilG_30062	50	22	31	9	11	11	46	58	35
MSTRG.8128	409	366	382	123	154	182	615	674	556
MSTRG.24902	85	87	91	16	18	10	67	70	73
MSTRG.24901	15	10	20	2	9	7	7	5	3
MSTRG.24900	14	27	18	0	2	6	17	15	20
MSTRG.24906	240	209	249	31	39	36	498	567	481
ENSRNA049759370	0	0	0	0	0	0	0	0	0
ENSRNA049759371	0	0	0	0	0	0	0	0	0
ENSRNA049759372	0	0	0	0	0	0	0	0	0
ENSRNA049759373	0	0	0	0	0	0	0	0	0
ENSRNA049759374	0	0	0	0	0	0	0	0	0
ENSRNA049759375	0	0	0	0	0	0	0	0	0
ENSRNA049759376	0	0	0	0	0	0	0	0	0
ENSRNA049759377	0	0	0	0	0	0	0	0	0
ENSRNA049759378	0	0	0	0	0	0	0	0	0
ENSRNA049759379	0	0	0	0	0	0	0	0	0
MSTRG.24904	56	69	56	53	36	52	66	84	73
TanjilG_30396	0	0	0	0	0	0	0	1	0
MSTRG.18522	177	170	177	82	84	80	134	156	145
MSTRG.18523	4	2	5	0	1	0	1	2	0
MSTRG.24202	6	4	2	5	4	4	11	12	5
MSTRG.9654	242	252	251	249	344	305	290	329	276
MSTRG.18521	1133	1145	1237	1072	1149	1271	1231	1209	1097
TanjilG_00237	0	0	0	0	0	0	0	0	0
TanjilG_00234	0	0	0	0	0	0	0	0	0
TanjilG_00233	0	0	0	0	0	0	0	0	0
MSTRG.18527	23	12	37	35	53	63	17	32	22
MSTRG.18524	36	62	40	3	6	4	43	63	43
MSTRG.18525	236	238	297	201	205	249	408	438	376
MSTRG.24008	116	125	148	249	317	252	124	141	116
MSTRG.24009	171	188	196	136	156	137	193	175	153
MSTRG.24002	495	472	448	218	237	301	554	524	488
MSTRG.24003	379	353	398	36	51	47	193	173	136
MSTRG.24000	578	631	660	3253	3619	3879	1894	2134	1639
MSTRG.24001	0	0	0	0	1	0	0	1	0
MSTRG.24006	80	108	86	16	30	36	33	49	40
MSTRG.24007	257	256	252	48	53	61	211	257	207
MSTRG.24004	66	59	52	16	30	32	106	123	116
MSTRG.24005	866	862	911	745	827	821	1057	1083	987
MSTRG.8036	61	76	87	38	44	42	46	65	40
TanjilG_32509	0	0	2	0	0	0	1	0	0
TanjilG_32508	0	0	2	0	0	0	0	0	0
TanjilG_32505	0	0	0	0	0	0	0	0	0
TanjilG_32504	0	0	0	0	1	0	0	2	0
TanjilG_32507	3	0	4	0	0	0	3	0	0
TanjilG_32501	3	0	0	10	10	5	2	2	1
MSTRG.22438	793	790	877	347	359	376	1384	1442	1124
MSTRG.1403	14866	16083	16145	5042	5130	5721	2118	2159	1834
MSTRG.26525	261	261	258	99	117	130	230	252	185
MSTRG.22431	205	203	205	18	11	23	11	12	7
MSTRG.22430	30	29	34	19	23	40	27	23	17
TanjilG_05840	0	0	0	0	0	0	0	0	0
TanjilG_06308	0	0	0	0	0	0	0	0	0
TanjilG_13281	12	10	17	13	5	7	13	20	13
TanjilG_03159	9	7	17	6	5	0	4	8	2
TanjilG_06300	29	29	25	3	4	3	42	40	23
TanjilG_03154	3	1	3	1	0	0	7	4	6
TanjilG_06306	0	0	0	0	0	0	0	0	0
MSTRG.23850	8966	9391	9889	906	958	1029	8184	9380	7512
MSTRG.23851	358	394	452	36	28	26	360	466	383
MSTRG.23852	564	510	574	625	727	689	800	842	676
MSTRG.23853	529	599	672	207	201	251	659	725	532
MSTRG.23854	500	465	493	115	127	144	376	413	300
MSTRG.23855	224	245	246	352	419	447	211	195	168
MSTRG.23856	2724	2816	2835	2283	2389	2662	2843	3053	2590
MSTRG.23857	81	83	76	33	45	36	101	105	99
MSTRG.23858	335	354	347	2102	2178	2387	588	559	510
MSTRG.23859	75	85	79	14	5	14	11	21	17
MSTRG.21980	30	23	31	135	148	126	49	35	29
MSTRG.21981	342	352	320	119	136	128	271	234	212
MSTRG.21982	152	137	152	104	97	138	181	163	157
MSTRG.21983	1951	1967	1787	330	463	405	1264	1206	1072
MSTRG.21984	298	265	255	1087	1175	1153	291	316	253
MSTRG.21985	113	127	142	604	594	680	162	172	140
MSTRG.21986	401	406	418	126	154	161	261	247	211
MSTRG.21987	0	14	0	0	15	12	4	19	28
MSTRG.21988	117	131	131	13	15	23	115	113	100
MSTRG.21989	987	990	980	293	331	357	1080	1152	1019
TanjilG_14884	14	17	6	3	1	4	11	17	12
TanjilG_14881	2	1	3	0	0	0	0	0	0
TanjilG_30839	4	7	8	4	4	8	8	2	5
TanjilG_30837	0	0	0	0	0	0	0	0	0
TanjilG_14888	0	0	0	0	0	0	0	0	0
TanjilG_14889	0	0	0	0	0	0	0	0	0
TanjilG_30830	0	0	0	0	0	0	0	0	0
TanjilG_15388	2	1	2	7	3	8	0	1	1
MSTRG.13918	161	175	192	53	52	72	230	251	202
MSTRG.13919	794	788	778	1173	1359	1460	1193	1286	1090
MSTRG.13916	282	309	363	333	311	365	141	142	107
MSTRG.13917	741	788	680	101	126	115	581	520	487
MSTRG.13914	418	430	439	339	366	434	450	548	461
MSTRG.13915	1048	1051	1007	974	1076	1129	1116	1217	1005
MSTRG.13912	119	140	147	15	33	33	106	106	92
MSTRG.13913	68	65	85	52	55	56	94	84	81
MSTRG.13910	39	46	64	12	24	20	35	35	30
MSTRG.13911	86	115	83	17	19	15	119	135	115
MSTRG.26512	152	205	208	301	331	309	467	475	403
MSTRG.26513	2018	2156	2272	142	156	174	441	436	377
MSTRG.26510	138	134	158	5	7	9	172	175	152
MSTRG.26511	2	1	2	105	102	120	20	12	11
MSTRG.26516	52	65	63	10	20	5	59	81	70
MSTRG.26517	540	600	603	294	311	341	1130	1178	1016
MSTRG.26514	1095	1101	1185	85	94	95	1330	1438	1233
MSTRG.26515	36	33	29	6	2	4	23	30	20
TanjilG_05653	0	0	0	0	0	0	0	0	0
TanjilG_05652	0	0	0	12	8	7	1	1	3
MSTRG.26518	951	932	1070	191	234	251	428	384	322
MSTRG.26519	139	172	176	48	52	57	169	192	152
MSTRG.12061	142	150	145	93	105	89	112	107	95
MSTRG.12060	3974	4073	4141	2364	2451	2772	3760	3595	3223
MSTRG.12063	698	722	774	551	633	686	1014	1022	942
MSTRG.12062	8	10	10	3	4	1	1	4	4
MSTRG.12065	114	97	100	56	51	81	162	200	170
MSTRG.12064	1	0	2	2	0	1	0	1	1
MSTRG.12067	293	269	292	240	313	307	469	498	453
MSTRG.12066	646	703	788	1134	1263	1445	876	1059	846
MSTRG.12069	80	101	109	19	19	23	124	149	109
MSTRG.12068	50	59	52	8	13	11	57	49	47
MSTRG.1371	524	579	532	231	240	309	516	600	470
TanjilG_10254	11	11	4	1	1	1	3	0	1
TanjilG_10251	0	0	0	0	0	1	0	0	0
MSTRG.17747	286	311	296	367	418	464	345	377	319
MSTRG.17746	0	0	0	0	0	0	0	0	0
MSTRG.17745	39	23	18	22	24	35	31	33	28
MSTRG.17744	175	209	191	31	31	27	230	247	210
MSTRG.17743	706	757	752	71	62	91	1621	1707	1432
MSTRG.17742	245	235	231	37	39	28	295	317	290
MSTRG.17741	32	28	30	40	48	51	153	167	134
MSTRG.17740	156	113	137	25	37	37	428	398	347
MSTRG.17749	0	0	1	0	0	0	0	0	0
MSTRG.17748	903	891	872	1243	1310	1435	1026	801	739
MSTRG.24859	1351	1295	1381	2605	2943	3141	1991	2224	1906
MSTRG.24858	269	283	312	270	323	297	385	432	339
MSTRG.16298	48	43	47	8	11	14	141	180	144
MSTRG.16299	8	2	9	2	4	5	37	27	29
MSTRG.3024	155	156	193	55	51	54	78	79	68
MSTRG.3025	139	181	197	70	86	92	209	234	205
MSTRG.3026	676	690	712	602	651	775	834	868	747
MSTRG.3027	1072	1030	1029	686	670	806	662	606	581
MSTRG.24851	877	934	959	311	289	316	1320	1531	1216
MSTRG.16293	63	61	78	11	8	10	108	125	104
MSTRG.16290	10984	11532	11902	810	912	924	2335	2306	2040
MSTRG.16291	676	728	709	174	195	175	675	775	646
MSTRG.16296	3	6	3	4	6	1	6	5	3
MSTRG.16297	22	19	21	2157	2372	2496	307	322	246
MSTRG.16294	2096	2194	2325	1410	1523	1653	1362	1583	1241
MSTRG.16295	155	186	176	52	66	61	88	107	87
ENSRNA049994564	0	0	0	0	0	0	0	0	0
ENSRNA049994565	0	1	0	0	0	0	0	0	0
ENSRNA049994566	0	0	0	1	0	0	0	0	0
ENSRNA049994567	0	0	0	0	0	0	0	0	0
ENSRNA049994568	0	0	0	0	0	0	0	0	0
ENSRNA049994569	1	0	0	1	0	1	0	0	0
TanjilG_08304	1	0	0	0	0	0	0	0	0
ENSRNA049993698	0	0	0	0	0	0	0	0	0
ENSRNA049993693	0	0	0	0	0	0	0	0	0
ENSRNA049993695	0	0	0	0	0	0	0	0	0
TanjilG_18088	0	0	0	0	0	0	0	0	0
TanjilG_18081	8	9	9	7	2	6	4	7	1
TanjilG_18086	0	0	0	0	0	0	0	0	0
MSTRG.11749	490	525	542	398	482	498	607	659	600
MSTRG.11748	249	261	277	29	12	46	9	9	10
MSTRG.4553	224	230	277	141	123	142	345	406	343
MSTRG.4552	165	143	141	69	80	77	194	202	182
MSTRG.4555	289	318	328	253	272	315	487	519	453
MSTRG.4554	124	137	144	21	25	21	155	152	142
MSTRG.4557	23	35	27	1	1	3	2	6	0
MSTRG.4556	661	693	671	462	507	578	910	1007	818
MSTRG.11741	2597	2766	2759	612	646	694	2608	2946	2397
MSTRG.25721	222	226	225	111	122	133	211	245	190
MSTRG.11743	111	120	150	117	161	150	244	222	231
TanjilG_06686	1	0	2	13	12	15	1	0	0
MSTRG.11745	801	773	826	141	139	187	756	771	659
MSTRG.11744	123	106	120	11	13	18	82	65	63
MSTRG.11747	231	188	196	33	32	28	191	172	154
MSTRG.11746	90	89	109	61	80	89	116	111	99
MSTRG.2868	2607	2820	3039	460	480	445	1361	1585	1173
MSTRG.2863	1132	1101	1253	1349	1454	1512	1366	1420	1218
MSTRG.2862	20	16	21	6	9	5	31	31	29
MSTRG.2861	44	48	56	10	5	17	37	29	25
MSTRG.2860	393	375	366	701	725	762	625	635	560
MSTRG.2867	61	71	70	20	16	17	89	82	77
MSTRG.2866	1403	1537	1602	2928	3033	3367	1855	2149	1663
MSTRG.2865	1118	1204	1200	379	371	411	1794	1983	1641
MSTRG.2864	28	27	29	4	3	2	42	51	31
MSTRG.23072	323	344	359	224	263	281	543	596	522
MSTRG.23073	871	838	881	299	307	321	832	845	676
MSTRG.23070	44	31	42	13	16	33	64	68	65
MSTRG.23071	1011	1077	1096	327	358	371	997	1105	945
MSTRG.23076	723	706	673	406	355	439	835	726	669
MSTRG.23077	60	62	61	77	85	101	202	170	151
MSTRG.23074	331	316	324	88	95	123	466	497	400
ENSRNA049993038	0	0	0	0	0	0	0	0	0
ENSRNA049993035	0	0	0	0	0	0	0	0	0
MSTRG.23079	819	829	915	359	402	389	1187	1242	1118
MSTRG.15240	104	98	103	17	12	14	125	150	124
MSTRG.15241	0	0	0	12	1	1	0	0	0
MSTRG.15242	539	580	557	97	84	113	588	561	475
MSTRG.15243	134	186	156	71	87	94	288	320	268
MSTRG.15244	15	10	18	6	13	12	24	39	30
MSTRG.15245	390	413	392	291	268	314	525	560	475
MSTRG.15246	66	71	52	81	86	81	108	105	87
MSTRG.15247	342	319	322	93	100	125	361	411	295
MSTRG.15248	1212	1232	1268	1212	1190	1387	1203	1281	1041
MSTRG.15249	238	245	226	203	193	240	310	336	276
MSTRG.4081	563	527	604	79	96	86	540	577	502
MSTRG.4080	927	976	929	406	416	464	1234	1216	1024
MSTRG.4087	131	140	137	33	50	33	117	115	86
MSTRG.4086	44	27	26	10	10	11	12	9	8
MSTRG.4085	36	44	34	20	12	19	53	59	74
MSTRG.4084	168	161	168	107	123	108	226	193	211
MSTRG.25435	182	179	207	223	172	232	322	374	300
TanjilG_20300	0	0	0	0	0	0	0	0	0
TanjilG_20301	8	11	9	2	3	0	7	5	6
TanjilG_20302	0	0	0	0	0	0	0	0	0
TanjilG_20303	8	5	6	2	1	4	0	4	1
TanjilG_20309	1	0	0	0	0	0	1	1	0
TanjilG_25158	0	0	0	0	0	0	0	0	0
TanjilG_25159	0	0	0	0	0	0	0	0	0
MSTRG.18243	21	32	18	22	16	20	52	59	37
MSTRG.18242	0	0	0	2	0	5	0	0	0
MSTRG.18241	6139	6162	6415	63224	68575	73451	22892	24386	20384
MSTRG.18240	3001	3197	3301	1371	1582	1725	3066	3279	2688
MSTRG.18247	925	879	1037	663	750	818	1265	1334	1143
MSTRG.18246	1228	1309	1256	627	701	695	792	778	680
MSTRG.18245	301	303	366	108	132	143	1517	1661	1393
MSTRG.18249	124	107	119	35	42	71	170	206	178
MSTRG.18248	264	293	322	258	304	292	772	947	698
MSTRG.14597	26	37	25	3	0	4	9	15	6
MSTRG.14596	6	2	3	1	2	2	3	8	5
MSTRG.10032	67	68	83	10	11	21	18	19	15
MSTRG.14594	6	2	3	1	2	2	3	8	5
MSTRG.14593	172	200	180	85	103	108	346	375	286
MSTRG.14592	48	48	40	20	33	50	24	24	25
MSTRG.10036	436	502	463	105	127	136	691	730	584
MSTRG.14590	83	85	91	12	15	11	80	88	58
MSTRG.10038	1363	1383	1402	563	668	683	1010	1154	951
MSTRG.10039	589	590	584	131	149	165	1493	1473	1342
MSTRG.14599	693	683	762	153	165	194	830	811	716
MSTRG.14598	1	0	3	0	1	0	1	0	0
MSTRG.1071	2620	2733	2798	2601	2942	3155	7157	7263	6410
MSTRG.1070	1457	1482	1462	630	661	710	1411	1462	1290
MSTRG.1073	341	313	340	277	357	354	487	475	426
MSTRG.18796	416	375	357	90	108	89	444	441	401
MSTRG.18791	689	703	701	302	367	363	782	861	727
MSTRG.18790	165	158	165	33	41	44	120	128	113
MSTRG.18793	449	480	482	236	217	239	848	854	724
MSTRG.18792	83	86	88	60	68	75	82	61	54
MSTRG.1079	1166	1024	1224	6230	6708	7685	2824	2737	2341
MSTRG.1078	0	0	0	0	0	0	0	0	0
MSTRG.14623	3322	3268	3670	817	905	895	4016	4190	3590
MSTRG.14622	35	47	30	13	15	18	44	36	33
MSTRG.14625	423	399	413	162	194	183	550	546	483
MSTRG.14624	1178	1208	1251	1099	1236	1404	2626	2712	2254
MSTRG.14627	1828	1848	1963	550	560	624	2113	2235	1818
MSTRG.14626	528	571	625	199	220	252	724	814	724
TanjilG_23656	0	0	0	0	0	0	0	0	0
MSTRG.1811	388	322	388	5766	5984	6657	660	686	560
ENSRNA049992872	0	0	0	0	0	0	0	0	0
TanjilG_28842	0	0	0	0	0	0	0	0	0
TanjilG_28841	10	9	12	3	0	2	1	1	5
TanjilG_28840	0	0	0	0	0	0	0	0	0
TanjilG_24359	9	8	11	0	4	3	15	14	11
TanjilG_24353	0	0	0	0	0	0	0	0	0
TanjilG_18860	0	0	0	0	0	0	0	0	0
TanjilG_24350	0	0	0	0	0	0	0	0	0
MSTRG.22348	30	46	50	18	18	18	33	53	37
TanjilG_21495	2	1	2	0	0	0	0	0	0
MSTRG.17326	916	981	944	978	1033	1089	1006	1114	892
TanjilG_21498	17	13	17	9	3	2	4	13	7
MSTRG.19684	439	501	517	277	236	309	334	341	259
MSTRG.13606	738	737	765	1731	1900	2102	1741	1882	1548
MSTRG.19686	192	213	205	69	76	89	286	313	237
MSTRG.19687	550	636	564	140	147	193	641	749	642
MSTRG.19681	426	453	454	59	67	71	752	847	710
MSTRG.19682	6	7	3	1	2	1	8	11	13
MSTRG.19683	58	70	67	15	9	13	45	44	48
MSTRG.19688	165	157	156	109	110	139	180	203	146
MSTRG.19689	344	314	330	154	195	168	362	373	349
MSTRG.13605	58	47	41	23	36	46	90	73	69
MSTRG.17981	10	5	15	1	0	1	3	0	4
MSTRG.13603	370	396	402	121	127	120	587	579	464
MSTRG.13079	2094	2257	2260	1487	1574	1621	1983	2399	1910
MSTRG.13078	515	513	498	45	54	60	979	1032	815
MSTRG.17983	47	55	47	32	37	42	52	64	55
MSTRG.13071	461	501	465	380	409	486	489	531	449
MSTRG.13070	1344	1511	1563	285	254	360	1116	1138	1013
MSTRG.13073	304	366	310	57	42	77	594	572	506
MSTRG.13072	254	220	199	55	59	75	143	144	137
MSTRG.13075	144	124	123	166	185	204	189	258	187
MSTRG.13074	597	627	736	251	244	279	589	594	520
MSTRG.13077	375	360	392	398	414	485	1097	1242	977
MSTRG.13076	82	79	81	61	79	84	67	47	42
MSTRG.12308	290	278	285	408	432	544	468	428	382
MSTRG.12309	64	61	76	0	0	2	67	78	58
MSTRG.19538	2	1	3	2	1	3	1	3	0
MSTRG.19539	0	0	0	8	2	7	0	0	0
MSTRG.12300	8	7	6	2	2	3	8	10	3
MSTRG.12301	18	22	19	0	2	0	8	0	3
MSTRG.19534	65	78	53	7	7	10	62	56	61
MSTRG.12303	165	176	197	71	65	60	123	128	122
MSTRG.12304	1032	1010	1090	196	210	280	1035	1095	878
MSTRG.12305	133	149	133	129	117	115	179	166	178
MSTRG.12306	371	373	387	46	49	53	202	198	158
MSTRG.12307	78	77	83	27	22	33	38	35	39
MSTRG.6935	347	377	377	363	419	454	1938	1946	1694
MSTRG.6934	796	851	915	86	107	125	720	886	723
MSTRG.6937	708	751	750	186	185	218	660	596	547
MSTRG.1999	185	180	184	110	102	106	258	240	213
MSTRG.6931	263	226	265	122	106	117	370	441	367
MSTRG.6930	9	1	3	1	0	1	0	1	1
MSTRG.6933	10029	10411	10468	1714	1803	1952	7993	8386	7135
MSTRG.6932	740	773	809	440	487	516	1152	1282	1020
MSTRG.12559	6	10	7	30	37	49	31	35	34
MSTRG.6939	890	932	847	242	261	263	964	999	862
MSTRG.6938	1751	1788	1851	1108	1226	1314	3758	3897	3292
MSTRG.12558	170	172	198	46	48	36	241	281	199
MSTRG.2038	427	459	473	86	119	109	446	423	374
MSTRG.2039	1375	1363	1305	1773	1944	1984	2460	2412	2081
MSTRG.7048	41	39	39	12	19	23	70	62	48
ENSRNA049759179	0	0	0	0	0	0	0	0	0
MSTRG.2030	60	35	52	2	0	0	57	66	62
ENSRNA049759177	0	0	0	0	0	0	0	0	0
MSTRG.2032	578	614	671	347	373	358	831	858	697
MSTRG.2033	1	0	1	0	0	0	0	0	0
MSTRG.2034	281	279	288	1538	1768	1887	1328	1535	1215
MSTRG.2035	28	42	39	232	215	233	154	171	142
MSTRG.2036	3	2	0	0	3	1	0	0	1
ENSRNA049759171	0	0	0	0	0	0	0	0	0
MSTRG.12555	52	57	64	19	17	26	19	21	21
TanjilG_01548	0	0	0	0	0	0	0	0	0
MSTRG.12554	331	314	341	149	183	194	410	431	402
ENSRNA049994950	0	0	0	0	0	0	0	0	0
ENSRNA049994952	0	0	0	0	0	0	0	0	0
ENSRNA049994955	0	0	0	1	0	0	0	0	0
MSTRG.19729	1840	1861	1870	5470	5711	6147	1602	1694	1372
ENSRNA049994957	0	0	0	0	0	0	0	0	0
MSTRG.1991	6	2	2	4	2	0	4	5	2
MSTRG.12551	495	555	547	41	53	44	560	617	509
MSTRG.25983	831	801	800	352	384	393	568	545	444
MSTRG.12550	166	173	160	114	108	139	169	201	196
TanjilG_25971	0	0	0	0	0	0	0	0	0
TanjilG_25973	3	4	0	0	0	0	1	0	0
MSTRG.12552	179	145	180	72	87	84	171	171	166
MSTRG.15398	1018	998	1100	818	883	1018	1259	1347	1140
MSTRG.15399	565	573	567	195	196	206	293	372	317
TanjilG_18239	0	0	0	0	2	1	0	0	0
TanjilG_01545	18	14	24	1	1	1	6	6	4
ENSRNA050031079	0	0	0	0	0	0	0	0	0
ENSRNA050031076	0	0	0	0	0	0	0	0	0
ENSRNA050031077	0	0	0	0	0	0	0	0	0
ENSRNA050031074	0	0	0	0	0	0	0	0	0
ENSRNA050031075	0	0	0	0	0	0	0	0	0
ENSRNA050031072	0	0	0	0	0	0	0	0	0
ENSRNA050031073	0	0	0	0	0	0	0	0	0
ENSRNA050031070	0	0	0	0	0	0	0	0	0
ENSRNA050031071	0	0	0	0	0	0	0	0	0
MSTRG.22341	1727	1806	1871	225	242	284	782	820	665
TanjilG_13123	85	117	108	109	124	142	120	112	117
TanjilG_26445	0	0	0	0	0	0	0	0	0
TanjilG_13120	0	0	0	0	0	0	0	0	0
TanjilG_26447	0	0	0	0	0	0	0	0	0
MSTRG.25771	467	523	521	758	803	907	1118	1192	989
TanjilG_09195	23	15	22	4	2	0	1	4	0
MSTRG.22340	328	377	357	154	154	144	477	516	409
TanjilG_13127	11	6	5	2	0	1	2	2	1
MSTRG.3349	107	93	111	50	47	65	154	158	158
MSTRG.3348	1066	1180	1189	379	399	421	1336	1406	1216
MSTRG.3341	14	21	10	2	2	5	9	7	7
MSTRG.3340	1338	1396	1471	153	193	233	543	500	442
MSTRG.3343	855	831	757	427	474	499	1055	1069	918
MSTRG.3345	404	342	346	1290	1404	1523	232	241	228
MSTRG.3344	0	0	0	0	0	0	0	0	0
MSTRG.3347	611	604	598	951	1120	1191	320	269	259
MSTRG.3346	9	10	9	33	32	31	10	10	10
TanjilG_00139	0	0	0	1	0	0	0	0	0
TanjilG_00131	0	0	0	0	0	0	0	0	0
TanjilG_00132	17	21	17	3	0	4	12	5	5
TanjilG_00137	0	2	2	0	0	0	0	0	0
MSTRG.284	97	114	130	56	65	76	100	64	77
MSTRG.285	175	161	161	405	434	495	204	217	147
MSTRG.286	145	142	181	53	63	55	167	208	147
MSTRG.287	235	230	210	44	25	38	128	121	97
MSTRG.280	240	230	249	42	49	50	254	253	255
MSTRG.281	1204	1266	1267	784	936	897	1302	1303	1100
MSTRG.282	4	8	3	27	39	31	72	77	67
MSTRG.283	994	1101	1125	357	404	462	948	1006	798
TanjilG_03035	1	0	1	2	2	4	5	4	0
MSTRG.288	305	270	319	133	132	170	427	491	369
MSTRG.289	27	29	49	3	0	1	40	44	53
TanjilG_06006	0	3	4	0	0	0	0	1	0
TanjilG_06005	0	0	0	0	0	0	0	0	0
MSTRG.20373	64	42	75	2	0	8	5	7	3
TanjilG_00686	0	0	0	0	0	0	0	0	0
MSTRG.8449	0	8	5	0	0	0	0	0	0
MSTRG.23933	169	191	181	29	32	26	231	243	215
MSTRG.8448	2142	2258	2234	5288	5819	6145	4178	4252	3581
MSTRG.23932	1007	1028	1075	2934	3043	3309	1786	1997	1554
MSTRG.666	34	28	38	32	41	25	34	47	26
MSTRG.667	1071	1129	1054	4108	4287	4641	2840	2923	2494
MSTRG.664	0	0	0	0	0	0	0	0	0
MSTRG.19990	228	258	270	434	485	504	461	462	433
MSTRG.665	323	204	310	209	335	223	102	199	152
MSTRG.19991	46	58	39	4	3	6	30	31	25
MSTRG.662	96751	82118	69806	59447	59961	60289	48358	31355	35950
MSTRG.19992	43	60	69	39	28	35	55	70	56
MSTRG.663	2062	3321	3056	72386	78785	89065	1019	1520	1022
MSTRG.20613	749	808	798	954	1064	1072	977	1090	902
TanjilG_03799	17	22	31	0	0	4	0	0	0
MSTRG.20611	1049	1049	1090	1003	1029	1156	1457	1479	1330
MSTRG.20610	447	467	467	177	181	176	473	572	439
MSTRG.20617	486	480	489	233	218	263	476	541	478
MSTRG.20616	67	89	102	4	2	1	7	6	3
MSTRG.20615	1865	2026	2054	647	649	657	2127	2297	1842
MSTRG.20614	36	48	42	12	28	34	36	24	29
MSTRG.19994	881	921	950	697	771	838	849	855	802
MSTRG.20619	396	370	410	458	519	586	421	403	438
MSTRG.20618	124	146	147	478	456	524	137	163	127
TanjilG_03797	2	3	2	8	5	7	8	15	5
MSTRG.860	161	123	140	34	36	45	171	135	139
MSTRG.861	15	2	8	5	10	10	19	27	10
MSTRG.862	25	26	17	6	10	6	9	10	5
MSTRG.863	944	973	1012	736	828	848	978	1117	996
MSTRG.864	38	38	33	12	18	13	43	53	47
MSTRG.865	451	388	385	366	322	410	278	258	195
MSTRG.866	770	756	713	120	118	126	560	588	499
MSTRG.867	838	939	898	163	160	196	1113	1181	921
MSTRG.868	19	13	16	0	0	1	1	7	2
MSTRG.869	35	34	31	4	2	1	21	19	19
MSTRG.19997	296	306	307	1453	1513	1520	885	1041	846
MSTRG.19998	625	660	653	2467	2469	2802	1358	1422	1255
MSTRG.19999	433	429	458	48	49	55	620	601	526
MSTRG.25636	3	2	4	1	0	2	2	0	0
MSTRG.15644	750	789	787	249	237	254	724	710	640
MSTRG.15645	61	67	64	21	12	12	49	52	50
MSTRG.15646	10	7	4	6	10	12	16	29	22
TanjilG_32980	0	0	0	0	0	0	0	0	0
TanjilG_32982	5	7	3	5	6	11	2	7	3
MSTRG.15643	37	28	32	25	44	44	32	34	12
MSTRG.5581	50	44	47	17	18	12	94	61	62
MSTRG.5580	590	647	661	262	254	294	735	846	717
MSTRG.5583	217	268	200	82	91	123	390	423	336
MSTRG.5582	529	562	589	204	223	248	735	747	664
MSTRG.5585	274	338	333	105	111	114	624	653	480
MSTRG.5584	580	562	616	49	52	56	427	467	412
MSTRG.5587	513	586	620	345	395	419	775	885	717
MSTRG.5586	577	582	568	590	634	731	799	754	673
MSTRG.5589	215	209	212	94	101	106	245	262	218
MSTRG.5588	215	236	246	65	57	46	368	342	344
MSTRG.15649	688	728	683	86	90	94	786	768	660
MSTRG.21254	346	353	371	253	243	279	506	472	452
MSTRG.21255	1733	1773	1826	2081	2194	2373	3449	3746	3024
MSTRG.21256	202	186	177	318	283	321	196	208	157
MSTRG.21257	823	932	928	748	877	890	1514	1629	1308
MSTRG.21250	2116	2259	2447	707	758	773	2837	3220	2645
MSTRG.21251	1113	1112	1158	233	258	270	1596	1667	1454
MSTRG.21252	357	359	375	311	354	312	540	597	514
MSTRG.21253	122	130	143	60	57	58	140	144	142
TanjilG_32326	35	41	49	10	14	16	52	74	67
MSTRG.21258	391	405	363	104	116	132	351	406	372
MSTRG.21259	832	801	786	462	480	527	721	765	637
TanjilG_32322	0	0	0	0	0	0	0	0	0
TanjilG_26860	0	0	1	0	0	0	0	0	0
MSTRG.6588	31	22	21	5	3	14	3	17	9
MSTRG.6589	113	107	107	44	55	53	160	181	164
MSTRG.6584	1564	1496	1621	455	487	477	2810	2595	2286
TanjilG_31981	1	0	1	0	1	0	0	0	2
MSTRG.6586	4	2	2	12	12	9	0	2	1
MSTRG.6587	645	653	664	347	415	437	674	662	559
MSTRG.6580	91	113	113	33	32	47	100	121	84
MSTRG.6581	663	613	655	410	427	435	869	857	679
MSTRG.6582	36	52	44	50	50	66	66	62	70
MSTRG.6583	562	540	658	1008	1131	1186	501	563	424
MSTRG.22501	302	283	303	39	40	59	161	170	163
MSTRG.22500	120	137	135	171	192	184	565	500	455
MSTRG.22503	0	0	0	0	0	0	0	0	0
MSTRG.22502	178	193	227	90	104	113	627	711	585
MSTRG.22505	170	156	138	34	46	38	232	259	199
MSTRG.22504	1054	975	1083	1982	2235	2363	1964	2080	1663
MSTRG.22507	56	61	57	13	9	6	30	40	30
MSTRG.22506	2	1	2	9	1	1	4	4	1
MSTRG.22509	97	82	86	43	30	41	90	92	103
MSTRG.22508	748	715	707	883	1000	1045	1140	1109	952
MSTRG.25638	2800	2750	2727	286	318	355	2632	2802	2394
MSTRG.26611	344	362	380	271	253	259	975	1039	818
MSTRG.26613	136	119	134	187	225	203	212	192	157
MSTRG.26612	40	41	40	27	45	34	49	62	45
MSTRG.26615	829	921	922	283	333	390	1561	1813	1507
MSTRG.26614	76	83	92	1446	1614	1601	59	57	50
MSTRG.26617	434	464	462	42	44	33	91	107	78
MSTRG.26616	0	0	0	0	0	0	0	0	0
MSTRG.26619	147	161	173	9	13	10	210	237	189
MSTRG.26618	273	257	256	76	70	87	330	259	321
MSTRG.6056	206	186	192	98	95	97	175	177	149
MSTRG.6057	250	249	248	192	187	200	326	419	368
MSTRG.6054	4	1	3	4	9	6	7	13	6
MSTRG.6055	1631	1630	1629	387	420	478	2216	2450	2002
MSTRG.6052	1220	1122	1270	1003	1201	1308	2152	2153	1834
MSTRG.6053	1123	1325	1371	1031	1162	1241	1506	1644	1331
MSTRG.6050	3	4	0	28	34	30	5	4	4
MSTRG.6051	51	38	40	9	8	7	30	33	27
MSTRG.6058	113	70	107	23	24	24	78	96	68
MSTRG.6059	39	46	42	27	15	25	56	52	51
TanjilG_29240	1	4	0	0	0	0	0	0	0
TanjilG_29246	3	4	0	1	1	5	3	0	1
TanjilG_05240	0	0	0	0	0	0	0	0	0
TanjilG_05245	46	56	63	50	36	43	68	63	67
MSTRG.10229	422	406	428	170	170	175	555	563	454
ENSRNA049994811	0	0	0	0	0	0	0	0	0
MSTRG.11509	457	520	505	474	487	603	427	469	369
MSTRG.11508	0	0	0	0	0	0	0	0	0
MSTRG.11507	86	91	71	10	22	17	132	118	107
MSTRG.11506	0	1	0	0	0	0	0	0	0
MSTRG.11505	765	689	760	183	173	182	636	687	562
MSTRG.11504	95	71	86	19	10	9	48	58	41
MSTRG.11503	0	12	5	0	0	0	2	4	0
MSTRG.11502	1280	1290	1393	743	771	836	1170	1205	1001
MSTRG.11501	1474	1438	1531	158	174	173	1649	1889	1505
MSTRG.11500	42	41	48	4	5	4	50	33	31
TanjilG_11059	0	0	0	0	0	0	0	0	0
TanjilG_11054	0	0	0	0	0	0	0	0	0
TanjilG_11055	0	0	0	0	0	0	0	0	0
TanjilG_11057	0	0	0	0	0	0	0	0	0
TanjilG_11052	0	0	0	0	0	0	0	0	0
TanjilG_11053	0	0	0	0	0	0	0	0	1
MSTRG.23671	1606	1474	1684	1108	1453	1302	839	889	705
MSTRG.23672	0	0	0	0	0	0	0	0	0
MSTRG.23673	0	0	0	0	0	1	0	0	0
MSTRG.23674	85669	101461	86774	53858	61634	64386	35079	25734	23246
MSTRG.23675	0	4	2	1	4	0	1	1	2
MSTRG.23676	1015	812	466	15936	15398	16421	561	218	170
MSTRG.23677	0	0	0	0	0	0	0	0	0
MSTRG.23678	0	0	0	0	0	0	0	0	0
MSTRG.23679	0	0	0	0	0	0	0	0	0
MSTRG.16952	390	433	392	137	148	141	449	373	383
MSTRG.9711	0	0	0	0	0	0	1	3	1
MSTRG.2200	1	1	0	0	1	0	3	2	0
TanjilG_30217	43	38	29	3	0	4	16	18	16
TanjilG_30214	1	1	0	0	0	0	1	8	6
TanjilG_30211	0	0	0	5	13	7	0	0	0
TanjilG_04117	12	21	19	14	20	21	2	7	2
TanjilG_04115	0	0	0	0	0	0	0	0	0
TanjilG_04114	0	0	0	0	0	0	0	0	0
TanjilG_04119	0	0	0	0	0	0	0	0	0
TanjilG_04118	1	0	2	0	0	0	0	3	2
MSTRG.22589	303	287	339	203	205	228	884	959	809
MSTRG.22588	1	0	2	0	1	0	0	2	0
MSTRG.18891	459	492	517	1387	1581	1617	304	330	274
TanjilG_10763	4	1	3	0	0	0	0	1	1
MSTRG.10221	303	272	262	736	698	764	218	154	172
MSTRG.15994	232	222	246	152	160	196	60	64	37
MSTRG.15995	690	829	871	264	318	312	1016	1091	849
MSTRG.15996	20	14	24	5	0	4	21	20	13
MSTRG.15997	58	53	53	9	7	17	174	170	139
MSTRG.15990	134	121	148	263	239	287	209	177	165
MSTRG.15991	50	60	58	425	396	437	44	60	41
MSTRG.15992	50	60	58	425	396	437	44	60	41
MSTRG.15993	350	380	406	405	465	533	319	411	314
MSTRG.15998	30	35	36	24	16	18	45	56	57
MSTRG.15999	186	208	204	145	181	193	318	354	299
TanjilG_10864	0	0	0	0	0	0	0	0	0
MSTRG.14029	52	60	60	84	68	79	73	78	70
MSTRG.14028	3007	3161	3172	669	701	736	2593	2836	2396
TanjilG_31166	0	0	0	0	0	0	0	0	0
TanjilG_31167	0	0	0	0	0	0	0	0	0
MSTRG.14025	828	886	893	1900	1940	2123	2889	3139	2512
MSTRG.14024	22	16	26	9	14	8	20	20	13
TanjilG_31162	14	12	14	0	1	0	1	4	1
MSTRG.14022	437	473	462	3323	3300	3357	1145	1250	982
MSTRG.14021	211	249	212	438	436	522	631	617	569
MSTRG.14020	188	193	173	320	311	391	288	261	241
MSTRG.12542	577	631	605	151	162	200	704	738	601
ENSRNA050031226	0	0	0	0	0	0	0	0	0
MSTRG.22587	51	50	47	4	8	14	79	64	74
MSTRG.20938	98	96	109	17	8	4	9	17	15
MSTRG.20939	147	167	175	186	198	219	197	197	170
MSTRG.20936	539	624	611	653	724	827	862	917	782
MSTRG.20937	182	228	208	103	97	116	156	210	146
MSTRG.20934	998	997	1077	706	812	814	1605	1808	1480
MSTRG.20935	84	76	78	35	35	38	108	105	83
MSTRG.20932	83	102	98	37	34	35	91	89	75
MSTRG.20933	116	128	151	26	13	34	100	101	67
MSTRG.20930	9037	9102	9378	2109	2346	2568	18162	18464	16049
MSTRG.20931	62	112	91	20	13	16	41	58	40
MSTRG.10223	86	85	89	28	21	12	86	78	65
MSTRG.12543	434	436	402	107	124	116	412	420	385
ENSRNA050031225	0	0	0	0	0	0	0	0	0
MSTRG.13835	356	421	436	153	171	202	340	346	277
MSTRG.10222	22	14	27	0	1	0	13	5	13
MSTRG.26438	110	113	132	22	17	23	82	102	66
MSTRG.17396	317	353	371	20	22	17	215	259	225
MSTRG.13836	11	5	0	18	2	9	7	3	7
MSTRG.13831	150	158	169	53	47	73	114	124	111
MSTRG.13830	3381	3242	3466	1066	1181	1243	5018	5380	4628
MSTRG.13833	695	759	781	820	834	852	1280	1391	1144
TanjilG_14479	1	1	0	0	0	0	1	1	0
MSTRG.13832	5020	5167	5198	3580	3867	4213	4700	4767	4281
TanjilG_14478	0	0	0	0	0	0	0	0	0
MSTRG.26431	54	70	50	57	45	48	64	73	52
MSTRG.26430	222	234	244	498	540	628	588	583	528
MSTRG.19448	234	229	213	142	144	157	128	109	99
MSTRG.21421	46	58	44	200	199	227	6	6	4
MSTRG.25148	0	0	0	0	0	0	0	0	0
MSTRG.25149	0	0	0	0	0	0	0	0	0
TanjilG_13362	8	6	4	15	8	18	8	19	12
MSTRG.25140	447	538	505	298	357	385	610	639	534
MSTRG.25141	0	0	0	0	0	0	0	0	0
MSTRG.25142	643	614	653	748	796	915	794	824	647
MSTRG.25143	0	0	0	0	0	0	0	0	0
MSTRG.25144	0	0	0	1	0	0	0	0	0
MSTRG.25145	0	0	0	0	0	0	0	0	0
MSTRG.25146	1	4	4	1	3	1	4	2	2
MSTRG.13838	160	138	184	65	92	100	22	27	14
MSTRG.26437	617	626	649	139	171	170	667	728	668
MSTRG.13279	201	176	168	129	151	169	312	367	305
MSTRG.13278	40	47	58	57	60	48	87	119	85
MSTRG.13277	304	263	307	65	53	79	399	359	322
MSTRG.13276	144	168	150	13	19	6	143	188	149
MSTRG.13275	190	191	208	49	45	48	285	326	286
MSTRG.13274	217	211	228	254	231	276	213	206	164
MSTRG.13273	82	77	89	38	29	27	25	47	26
MSTRG.13272	3327	3600	3505	18367	19952	21874	17259	18152	15625
MSTRG.13271	1114	1198	1148	1956	2179	2284	390	388	313
MSTRG.13270	2229	2319	2386	626	619	717	1320	1443	1220
MSTRG.19338	2314	2387	2380	789	855	894	2553	2662	2204
MSTRG.19339	466	425	480	56	78	101	743	697	622
MSTRG.19334	226	264	228	99	101	123	335	356	285
MSTRG.19335	42	53	35	25	31	39	27	26	22
MSTRG.19336	136	137	127	43	63	84	93	105	75
MSTRG.19337	717	762	765	310	319	380	572	554	468
MSTRG.19330	249	245	245	59	66	54	109	91	77
MSTRG.19331	335	349	372	94	110	131	688	740	547
MSTRG.19332	124	131	157	337	365	388	335	448	305
MSTRG.19333	79	79	85	122	98	118	151	154	137
MSTRG.10226	311	379	363	97	98	120	464	546	429
TanjilG_16859	0	0	1	0	0	0	0	0	0
TanjilG_16858	0	0	0	2	0	1	0	0	1
MSTRG.2238	5	7	3	4	3	3	1	0	2
MSTRG.2239	100	126	134	20	28	21	166	219	186
MSTRG.2236	247	254	252	6	3	5	98	104	99
MSTRG.2237	139	143	128	55	64	70	76	101	88
MSTRG.2234	111	115	111	31	37	36	83	101	81
MSTRG.2235	48	61	61	35	43	40	86	107	78
MSTRG.2232	772	855	871	256	270	263	1064	1137	876
TanjilG_11802	1	3	2	0	4	0	3	0	0
MSTRG.2230	203	179	190	341	397	420	441	447	406
MSTRG.2231	1635	1659	1673	606	654	627	8155	8850	7397
MSTRG.16317	294	233	261	399	462	510	599	598	510
MSTRG.16316	94	122	120	603	609	640	2007	2005	1742
MSTRG.16315	68	63	72	167	200	187	294	357	274
MSTRG.16314	323	282	260	305	347	411	2635	2617	2416
MSTRG.16313	255	306	323	373	350	421	2456	2655	2200
MSTRG.16312	24	32	23	1	1	1	36	25	36
MSTRG.16311	251	275	292	6	8	3	295	249	230
MSTRG.16310	160	193	219	25	20	13	54	82	36
MSTRG.16319	67	88	77	23	9	20	78	71	88
MSTRG.16318	227	221	219	67	81	87	334	301	282
ENSRNA049995558	0	0	0	0	0	0	0	0	0
MSTRG.2580	2068	2151	2143	1272	1433	1440	2601	2781	2296
MSTRG.2581	0	0	0	0	0	0	0	0	0
MSTRG.13899	27	14	22	16	12	23	14	5	5
MSTRG.13898	453	549	471	185	215	232	705	747	597
MSTRG.2585	227	258	234	589	653	632	427	436	377
MSTRG.2586	531	575	675	413	443	495	667	648	603
MSTRG.2587	8	11	18	140	137	174	27	27	23
MSTRG.13893	2	4	2	0	0	0	2	5	3
MSTRG.2589	131	141	155	14	21	17	116	128	96
MSTRG.13891	6	9	13	12	18	13	13	12	2
MSTRG.13890	140	150	160	39	50	41	128	147	120
MSTRG.13897	933	1061	1025	656	723	776	1392	1411	1273
MSTRG.13896	0	0	1	0	0	0	0	0	0
MSTRG.13895	0	0	0	0	0	0	0	0	0
MSTRG.13894	0	1	4	0	0	0	1	1	0
MSTRG.1380	435	429	471	90	94	83	813	768	663
MSTRG.1387	43	29	43	10	18	15	26	33	31
MSTRG.1386	614	628	692	629	689	657	6213	6600	5803
MSTRG.1385	7	2	2	5	3	3	58	47	39
MSTRG.1384	553	645	669	744	735	823	707	787	648
MSTRG.14113	0	1	0	0	0	0	3	0	0
ENSRNA050030597	0	0	0	0	0	0	0	0	0
MSTRG.14111	341	404	405	75	62	59	389	435	318
MSTRG.14110	582	549	574	109	124	127	467	538	439
MSTRG.13694	86	76	97	30	39	46	143	112	124
MSTRG.14117	187	232	205	67	105	92	320	354	329
MSTRG.18649	41	38	64	24	30	34	82	80	67
MSTRG.3189	42	50	48	89	64	74	85	86	79
MSTRG.3188	450	478	513	469	491	518	437	500	430
MSTRG.3187	0	0	0	0	1	2	3	3	0
MSTRG.3186	97	91	107	12	21	12	181	159	118
MSTRG.3185	123	131	170	68	86	108	145	150	143
MSTRG.3184	150	160	167	123	152	147	213	235	208
MSTRG.3183	316	320	327	24	34	24	330	420	320
MSTRG.3182	387	463	463	13	18	21	148	204	159
MSTRG.3181	515	534	493	316	324	346	246	233	221
MSTRG.3180	321	344	321	216	208	246	568	628	506
MSTRG.14030	19	17	10	1	0	0	19	10	23
MSTRG.22268	149	141	161	174	178	187	189	207	182
TanjilG_10045	0	0	0	0	0	0	0	0	0
TanjilG_15034	0	0	0	0	0	0	0	0	0
TanjilG_15032	0	0	0	0	0	0	0	0	0
TanjilG_15033	0	0	0	0	0	0	1	0	0
TanjilG_10042	0	0	0	0	0	0	0	1	0
TanjilG_10043	2	5	7	8	7	4	4	0	1
MSTRG.22260	550	572	571	93	102	122	571	600	594
MSTRG.22261	1735	1847	1901	5373	6100	6637	3511	3883	3227
MSTRG.22262	183	239	249	124	122	143	252	247	204
MSTRG.22263	450	506	518	215	290	257	1443	1584	1301
MSTRG.22264	42	49	71	19	12	9	172	232	174
MSTRG.22265	1915	1949	2038	1840	1956	2219	2283	2324	2032
MSTRG.22266	125	150	151	15	14	16	334	333	271
MSTRG.22267	778	761	796	552	610	637	861	1064	816
MSTRG.8667	654	701	681	1814	2017	2063	870	866	727
MSTRG.8666	367	333	370	279	339	320	516	526	475
TanjilG_17894	25	17	22	0	3	2	36	23	19
MSTRG.8664	3	3	3	5	10	17	8	3	2
MSTRG.8663	311	350	397	92	105	121	241	239	191
MSTRG.8662	470	511	479	1125	1153	1219	800	778	706
MSTRG.8661	11747	12547	13220	3050	3437	3604	1191	1381	1110
MSTRG.8660	418	443	436	62	68	84	364	363	315
MSTRG.8669	173	180	165	34	31	37	196	186	173
MSTRG.8668	256	282	268	102	109	109	474	544	399
MSTRG.4326	332	330	354	388	456	449	453	486	361
MSTRG.4327	4741	4699	4695	1768	1886	2034	4215	4276	3714
MSTRG.9136	9	5	6	3	1	2	5	3	5
MSTRG.9137	92	120	136	351	377	375	279	221	203
MSTRG.9130	283	288	276	111	161	126	218	218	157
MSTRG.9131	659	704	707	102	91	101	384	374	340
MSTRG.4320	4345	4554	4854	2621	2848	2967	17298	18461	15480
MSTRG.9133	504	512	493	317	365	389	784	826	690
TanjilG_09845	0	1	0	0	0	0	0	0	1
MSTRG.9138	379	346	357	174	167	202	744	825	683
MSTRG.9139	360	367	356	63	81	81	570	607	541
MSTRG.4328	725	760	790	1158	1248	1380	1057	1141	936
TanjilG_09841	1	1	0	0	0	0	0	0	0
TanjilG_29729	34	32	40	3	4	5	9	4	5
TanjilG_29728	0	0	0	0	0	0	0	0	0
TanjilG_29725	0	0	0	0	0	0	0	0	0
TanjilG_29727	0	0	0	0	0	0	0	0	0
TanjilG_19490	4	2	2	22	8	17	4	6	1
TanjilG_24531	0	0	1	0	0	1	1	0	0
TanjilG_02356	1	0	0	0	1	1	1	0	1
TanjilG_02354	8	9	5	0	0	0	1	0	1
TanjilG_02353	0	0	0	0	0	0	0	0	0
MSTRG.16866	559	551	580	309	314	411	728	690	597
TanjilG_16078	4	5	2	0	1	4	1	1	1
TanjilG_16076	2	0	0	7	11	3	1	0	1
MSTRG.15037	51	47	48	79	92	106	42	38	35
MSTRG.15036	125	103	139	178	192	204	193	164	129
MSTRG.15035	86	100	99	5	13	11	16	17	10
MSTRG.15034	272	250	249	401	409	444	291	293	271
MSTRG.15033	318	354	319	178	213	237	566	558	434
MSTRG.15032	66	69	95	1	1	0	4	7	3
MSTRG.15030	804	930	856	72	65	81	1142	1242	1040
MSTRG.15039	215	196	195	830	940	970	300	355	271
MSTRG.15038	611	580	563	5940	6346	6648	802	856	742
MSTRG.10207	125	112	135	33	35	27	106	123	82
MSTRG.10206	671	797	812	928	1000	1054	1019	1040	893
MSTRG.10205	618	603	629	249	287	278	1945	2191	1802
MSTRG.10204	368	340	357	293	292	331	702	657	576
MSTRG.10203	60	54	57	62	54	57	110	97	66
MSTRG.10202	16	12	12	5	6	12	2	7	5
MSTRG.10201	777	922	851	441	476	527	384	393	345
MSTRG.10200	9	6	9	24	34	21	15	8	7
MSTRG.10209	1592	1678	1651	1088	1058	1185	1767	1910	1612
MSTRG.10208	122	151	126	33	18	40	144	140	107
MSTRG.5747	14342	15060	15577	8372	9037	9566	17653	18799	15920
MSTRG.5746	1460	1615	1729	640	714	765	1462	1739	1467
MSTRG.5745	98	112	90	31	24	23	100	82	71
MSTRG.5744	510	474	487	297	290	337	1126	1181	1015
MSTRG.5743	405	425	420	510	493	543	415	418	409
MSTRG.5742	39	54	54	16	10	18	45	43	31
MSTRG.5741	773	756	778	1119	1209	1237	1468	1567	1367
MSTRG.5740	81	78	80	42	53	61	199	178	144
MSTRG.5749	87	91	100	1	2	8	117	101	99
MSTRG.5748	7	6	12	1	0	5	9	12	21
TanjilG_20533	0	0	0	0	0	0	0	0	0
TanjilG_20531	0	0	0	0	0	0	0	0	0
TanjilG_25729	0	0	0	0	0	0	0	0	0
TanjilG_20538	2	3	1	1	3	0	3	3	1
TanjilG_26268	1	0	0	0	0	0	0	0	0
TanjilG_22973	0	0	0	0	0	0	0	0	0
MSTRG.3969	50	27	37	4	7	8	14	7	19
MSTRG.3968	4	5	10	2	0	0	3	1	6
MSTRG.3961	184	177	171	170	168	174	303	375	315
MSTRG.3960	1504	1597	1525	423	489	546	1221	1296	1118
MSTRG.3963	34	30	33	74	61	75	27	20	33
MSTRG.3962	30	31	34	0	0	2	3	11	7
MSTRG.3965	4457	4640	4863	768	748	822	3236	3244	2890
MSTRG.3964	113	98	95	3	0	0	24	27	21
MSTRG.3967	225	244	243	204	240	242	299	372	297
MSTRG.3966	326	313	299	2446	2529	2766	1175	1151	1055
MSTRG.18452	86	85	96	91	88	89	99	112	96
MSTRG.18453	1159	1271	1190	718	702	820	3310	3651	3001
MSTRG.18450	320	326	341	148	196	179	590	583	469
MSTRG.18451	92	111	108	131	127	148	172	177	161
MSTRG.18456	637	642	684	230	208	234	665	704	593
MSTRG.18457	2144	2206	2397	403	468	530	1863	1928	1653
MSTRG.18454	1149	1269	1201	1203	1322	1374	1688	1904	1684
MSTRG.18455	12	6	9	5	4	2	9	4	4
MSTRG.18458	294	275	277	178	209	206	299	306	262
MSTRG.18459	794	853	820	153	146	165	361	374	325
TanjilG_15796	0	0	0	0	1	1	0	0	1
TanjilG_15795	0	0	0	0	0	0	0	0	0
MSTRG.6214	1338	1266	1465	753	753	865	2589	2817	2332
MSTRG.6215	1911	1862	1882	354	403	444	627	679	603
MSTRG.6216	482	466	521	697	788	870	681	808	641
MSTRG.6217	2664	2809	2745	2044	2112	2470	4078	4472	3864
MSTRG.6210	187	216	197	208	267	262	312	309	282
MSTRG.6211	88	111	98	36	42	34	109	131	88
MSTRG.6212	353	410	398	473	546	595	610	641	470
MSTRG.6213	364	372	359	60	88	79	435	404	322
MSTRG.6218	79	93	95	46	58	65	61	64	54
MSTRG.6219	149	148	112	12	18	17	181	200	139
TanjilG_22398	0	0	0	0	0	0	0	0	0
MSTRG.19204	1327	1310	1375	271	351	396	1186	1227	1106
TanjilG_22396	1	0	1	0	0	0	0	0	0
TanjilG_32048	34	34	39	12	7	11	37	29	34
TanjilG_32043	0	0	0	0	0	0	0	1	0
MSTRG.26156	91	87	97	74	71	84	119	103	88
TanjilG_22028	14	16	16	11	12	20	14	6	15
TanjilG_22022	10	10	9	1	5	0	7	5	2
TanjilG_22027	79	74	73	3	5	8	14	18	9
TanjilG_21286	0	0	1	0	0	0	1	0	0
TanjilG_21287	4	2	2	0	1	0	0	0	0
MSTRG.19479	10	15	11	94	102	85	71	48	50
MSTRG.19478	459	505	549	117	115	121	2077	2365	1827
TanjilG_21283	3	0	2	0	0	0	0	0	0
TanjilG_21281	8	3	4	0	3	3	8	11	10
MSTRG.19473	69	77	76	2	10	2	58	60	76
MSTRG.19471	150	150	151	17	22	21	155	181	148
MSTRG.19470	54	64	84	23	37	32	128	155	129
MSTRG.19477	1002	1054	1168	719	767	828	2164	2342	2012
MSTRG.19476	250	206	226	503	563	625	447	405	358
MSTRG.19475	160	163	153	61	72	93	350	376	339
MSTRG.19474	680	812	780	698	807	918	1253	1408	1098
TanjilG_27613	0	0	0	1	0	0	0	0	0
TanjilG_32652	0	0	0	0	0	0	0	0	0
TanjilG_27615	0	0	0	0	0	0	0	0	0
TanjilG_27614	0	0	0	1	0	1	0	0	0
TanjilG_07916	0	0	0	0	0	0	0	0	0
TanjilG_07915	0	0	0	0	0	0	0	0	0
TanjilG_28525	0	0	0	0	0	0	0	0	0
TanjilG_20883	0	0	0	0	0	0	0	0	1
TanjilG_20881	0	0	0	0	1	0	0	3	0
TanjilG_28526	0	0	0	0	0	0	0	0	0
TanjilG_20884	0	0	0	0	0	0	0	0	0
ENSRNA049759709	0	0	0	0	0	0	0	0	0
ENSRNA049759704	0	0	0	0	0	0	0	0	0
ENSRNA049759701	0	0	0	0	0	0	0	0	0
MSTRG.121	821	787	857	3076	3365	3704	1382	1501	1211
MSTRG.123	28	26	32	9	7	18	15	4	9
MSTRG.122	327	366	304	94	95	90	198	216	214
MSTRG.125	51	44	39	1	0	0	13	6	9
MSTRG.124	275	291	262	279	326	339	303	348	307
MSTRG.127	947	1066	1069	208	214	246	905	948	817
MSTRG.126	315	295	336	531	636	583	661	654	545
MSTRG.129	1266	1262	1318	2183	2415	2631	2135	2260	1869
MSTRG.128	841	862	919	361	410	469	599	676	500
MSTRG.8306	1	0	0	0	0	2	0	0	0
MSTRG.8307	354	339	351	777	795	941	871	808	701
MSTRG.8300	304	337	323	395	478	513	512	562	485
MSTRG.8301	68	55	64	2	2	2	39	50	35
MSTRG.8302	4726	4823	4986	4973	5165	5532	5391	5841	4781
MSTRG.8303	1	0	0	0	0	0	0	0	0
TanjilG_01459	1	0	0	0	0	1	0	0	0
TanjilG_01450	0	0	0	0	0	0	4	0	4
TanjilG_01453	0	0	0	0	0	0	0	0	0
TanjilG_01452	0	0	0	0	0	0	0	0	0
TanjilG_01454	0	0	0	0	0	0	0	0	0
TanjilG_06688	0	0	0	0	0	0	0	0	0
MSTRG.835	870	910	953	771	831	837	920	1049	838
MSTRG.21863	696	746	791	477	594	586	853	952	759
MSTRG.21862	1	0	2	1	0	0	0	2	1
MSTRG.21860	105	133	135	9	14	14	93	110	109
MSTRG.21867	837	864	900	133	181	212	1162	1173	1031
MSTRG.21866	342	349	360	199	228	236	468	536	399
MSTRG.21865	170	199	184	104	107	138	261	266	221
MSTRG.21864	105	110	105	25	9	17	99	94	85
MSTRG.21868	101	96	117	6	5	3	36	41	29
TanjilG_03345	1	0	0	0	2	0	0	0	0
TanjilG_03342	39	44	46	11	9	23	36	26	25
TanjilG_03341	5	11	4	5	6	4	2	4	0
TanjilG_03340	0	1	0	0	0	0	9	6	9
TanjilG_02435	2	0	1	0	0	0	6	2	0
TanjilG_05424	12	11	16	8	8	10	11	7	6
TanjilG_02433	35	21	26	14	10	17	37	25	18
TanjilG_02430	0	0	0	0	0	0	0	0	0
TanjilG_02439	21	11	16	12	14	21	24	28	23
TanjilG_32822	0	0	0	0	0	0	0	0	0
TanjilG_32826	0	0	0	12	16	11	5	10	5
TanjilG_32827	4	3	1	17	16	23	10	9	7
TanjilG_32825	0	0	0	0	0	0	0	0	1
TanjilG_00494	13	11	7	0	2	0	3	10	6
MSTRG.13263	4945	5262	5509	4441	4825	5185	4040	4319	3645
MSTRG.19301	440	409	454	186	187	196	357	377	321
MSTRG.19300	373	367	355	164	204	220	508	557	438
MSTRG.19303	168	180	175	194	182	220	303	303	238
TanjilG_31557	0	0	1	0	0	0	0	0	0
MSTRG.12876	1147	1112	1161	357	338	374	1562	1327	1256
MSTRG.12130	18	25	25	4	4	8	10	16	14
TanjilG_31550	7	2	1	3	1	4	36	35	31
MSTRG.12137	7	3	8	3	7	3	6	7	2
MSTRG.19304	317	319	334	141	141	164	66	62	70
MSTRG.20402	81	80	74	74	88	95	101	115	105
MSTRG.20403	2	5	3	2	1	3	1	3	2
MSTRG.20400	311	304	273	253	252	278	557	584	466
MSTRG.16516	1002	974	1018	214	188	226	926	984	824
MSTRG.20406	330	357	346	57	64	75	426	455	402
MSTRG.20407	191	196	173	33	51	35	124	124	98
MSTRG.20404	903	949	948	352	354	404	1139	1310	1113
MSTRG.20405	71	68	68	18	28	20	124	130	100
MSTRG.12872	21	29	35	7	16	18	82	64	55
MSTRG.20408	65	88	107	65	72	62	124	98	111
MSTRG.20409	548	554	556	416	460	480	801	802	710
MSTRG.27250	432	426	425	85	80	68	247	316	250
MSTRG.12873	957	1059	1053	220	225	228	495	522	399
MSTRG.17206	224	210	226	111	111	116	135	110	85
MSTRG.17207	444	443	504	439	518	547	403	481	377
MSTRG.17204	54	62	79	10	16	10	52	70	53
MSTRG.17205	4	2	1	10	18	20	1	1	2
MSTRG.17202	1114	947	947	1040	1060	1228	1148	921	886
MSTRG.17203	10197	10088	10614	12893	13069	14294	11731	11510	10386
MSTRG.17200	4	1	2	0	0	0	0	1	0
MSTRG.17201	720	786	691	164	221	207	1017	1030	853
MSTRG.27256	113	130	147	73	91	72	142	167	154
MSTRG.16512	66	79	75	152	178	206	225	205	205
MSTRG.17208	71	76	107	18	15	13	138	161	136
MSTRG.27257	737	790	874	216	222	237	952	1003	873
MSTRG.16155	11	11	17	1	1	0	0	4	4
MSTRG.16154	742	836	850	349	342	379	1450	1514	1288
MSTRG.16157	124	134	131	79	100	96	147	141	125
MSTRG.16156	235	237	281	139	142	192	365	412	337
MSTRG.16151	75	88	103	34	46	49	131	185	102
MSTRG.27254	212	252	226	258	264	282	589	556	501
MSTRG.16153	62	68	58	8	10	9	91	100	78
MSTRG.16152	160	165	167	69	69	78	219	231	194
MSTRG.27255	514	577	584	165	171	182	301	338	229
MSTRG.16159	398	473	476	155	207	216	359	359	323
MSTRG.16158	73	100	83	63	78	66	136	166	121
TanjilG_04771	2	0	0	10	12	8	22	22	23
ENSRNA050030927	0	0	0	0	0	0	0	0	0
ENSRNA050030926	0	0	0	0	0	0	0	0	0
ENSRNA050030925	0	0	0	0	0	0	0	0	0
ENSRNA050030924	0	0	0	0	0	0	0	0	0
ENSRNA050030923	0	0	0	0	0	0	0	0	0
ENSRNA050030922	0	0	0	0	0	0	0	0	0
ENSRNA050030921	0	0	0	0	0	0	0	0	0
ENSRNA050030920	0	0	0	0	0	0	0	0	0
ENSRNA050030929	0	0	0	0	0	0	0	0	0
ENSRNA050030928	0	0	0	0	0	0	0	0	0
TanjilG_07142	0	0	0	0	0	3	0	0	0
MSTRG.5268	151	184	201	345	406	406	380	402	363
MSTRG.5269	94	115	101	43	62	82	191	191	164
MSTRG.5264	52	80	62	98	100	115	342	379	336
MSTRG.5265	38	63	56	61	53	55	38	28	27
MSTRG.5266	1210	1352	1468	747	857	857	2331	2694	2197
MSTRG.5267	109	125	140	32	34	39	180	215	192
MSTRG.5260	1102	1274	1237	442	567	550	1494	1561	1284
MSTRG.5261	106	109	119	14	20	34	266	235	218
MSTRG.5262	332	319	392	54	52	59	404	501	361
MSTRG.5263	189	182	159	42	50	51	327	348	297
TanjilG_04488	2	3	5	3	2	4	3	4	1
TanjilG_18652	0	0	0	0	0	0	0	0	0
TanjilG_13909	0	0	0	0	0	0	0	0	0
TanjilG_04481	0	0	0	0	0	0	0	0	0
TanjilG_04480	8	3	5	3	3	3	1	7	1
TanjilG_04483	0	0	1	0	0	0	0	2	0
TanjilG_04484	0	0	0	0	0	0	0	1	0
MSTRG.25571	333	337	359	256	275	274	516	547	458
MSTRG.25570	936	913	1008	159	193	196	1020	997	959
MSTRG.25573	79	71	71	259	246	268	80	77	85
MSTRG.25572	567	612	617	162	171	178	918	982	858
MSTRG.25575	2091	2077	2146	635	688	717	2066	2025	1910
MSTRG.25574	310	276	302	117	111	112	253	234	215
MSTRG.25577	47	45	47	30	31	39	52	64	36
MSTRG.25576	664	751	730	179	221	217	1142	1275	1036
MSTRG.25579	365	405	397	201	208	223	666	689	581
[truncated: 33,804 more rows]

## Sheet: DESeq2-normalized counts
Read counts normalized with DESeq2. K: control, H: hypoxia, R: reoxygenation
StringTie_gene_ID	K-1	K-2	K-3	H-1	H-2	H-3	R-1	R-2	R-3
TanjilG_28157	0	0	0	0	0	0	0	0	0
TanjilG_28152	0	0	0	0	0	0	0	0	0
MSTRG.10382	591.745156130803	573.424705131371	580.326763984925	844.300994969597	818.784055674928	851.371923380088	1071.64044905749	1027.30134555782	988.882804457582
TanjilG_16644	15.1729527213026	14.0201639396423	16.443733572182	34.6148358008926	27.9448483165505	40.2939383584469	37.5532123173993	40.1494153743923	38.0735314931639
TanjilG_16645	0	0	0	0	0	0	0	0	0
TanjilG_16647	0	0	0	0	0	0	0	0	0
MSTRG.20438	140.16918228251	154.221803336066	147.308446584131	40.6348072445261	47.5062421381358	42.8935472847983	195.093517648928	178.053929051653	184.193571277739
MSTRG.18313	95.3728456767594	74.3068688801043	97.2920903020771	42.1398001054345	46.1089997223083	67.5898320851367	192.345721625704	149.251087587415	173.903427630938
MSTRG.10381	447.963366057506	452.150287053465	480.979206986325	12.039942887267	9.78069691079266	1.29980446317571	0	0.87281337770418	0
MSTRG.19848	911.099684836315	941.454008546982	891.387390725368	1583.25248967561	1577.48668746927	1639.05342806457	1292.38006292318	1261.21533078254	1322.28345861394
MSTRG.19849	66.4719833504687	49.0705737887481	60.9788453301751	39.1298143836177	46.1089997223083	31.195307116217	130.062345099285	77.680390615672	130.684824314373
MSTRG.19846	131.498923584623	133.892565623584	149.363913280654	114.379457429036	108.984908434547	109.183574906759	465.293459932654	451.244516273061	443.505191177126
MSTRG.19844	381.491382707038	327.370827990648	380.946494422217	431.932951080703	368.871997778466	491.326087080417	770.298818510556	777.676719534424	795.428103897722
MSTRG.19845	0	0	0	0	0	0	0	0	0
MSTRG.19842	27.4558192099762	36.45242624307	43.8499561924855	22.5748929136256	23.7531210690679	18.1972624844599	45.7966003870723	35.7853484858714	44.2476176812445
MSTRG.19843	203.028557842192	188.571204988189	176.084980335449	93.3095573763191	97.8069691079266	105.284161517232	305.921290585643	276.681840732225	280.920921557669
MSTRG.19840	50.5765090710088	57.4826721525335	58.2382230681447	28.5948643572591	26.5476059007229	23.3964803371627	68.6949005806084	62.842563194701	64.8279049748467
MSTRG.19841	125.718751119365	117.769377092996	97.9772458675847	55.6847358536098	61.478666296411	59.7910053060825	660.386977581582	670.32067407681	677.09145195951
MSTRG.15172	114.158406188848	107.254254138264	97.2920903020771	9.02995716545024	27.9448483165505	12.9980446317571	23.8142322012776	38.4037886189839	32.9284596697634
MSTRG.15173	267.332976518189	302.835541096274	313.801249002474	412.368043888894	398.214088510844	441.93351747974	548.643272637126	489.648304892045	521.710282892814
MSTRG.15170	460.968754104337	523.653123145641	512.496362999674	36.119828661801	32.136575564033	38.9941338952712	607.262921132578	681.667247986965	646.221021019107
MSTRG.15171	46.2413797220652	52.5756147736587	45.9054228890082	352.168329452559	342.324391877743	354.846618446968	145.63318923089	148.378274209711	148.178068513935
MSTRG.15176	7.94773713972995	3.50504098491058	8.22186678609102	79.7646216281438	61.478666296411	70.1894410114882	10.9911840928973	15.7106407986752	10.2901436468011
MSTRG.15177	0	0	0.685155565507585	0	0	0	0	0	0
MSTRG.15174	669.777484411788	684.184000254545	668.026676369896	486.112694073405	498.815542450426	475.728433522309	850.900835191803	905.107472679235	862.314037601929
MSTRG.15175	59.9692893270533	50.4725901827124	63.0343120266978	46.6547786881596	43.3145148906532	42.8935472847983	59.535580503194	53.241616039955	51.4507182340053
TanjilG_20380	3.61260779078634	4.2060491818927	2.74062226203034	10.5349500263586	9.78069691079266	6.49902231587853	10.9911840928973	7.85532039933762	8.23211491744085
TanjilG_20381	0	0	0	0	0	0	0	0	0
MSTRG.15178	184.965518888261	202.591368927832	199.380269562707	162.539228978104	223.558786532404	194.970669476356	315.080610663057	347.379724326264	384.85137239036
MSTRG.15179	3.61260779078634	1.40201639396423	4.11093339304551	10.5349500263586	11.1779393266202	9.09863124222995	0	0.87281337770418	2.05802872936021
TanjilG_20384	0	0	0	0	0	0	0	0	0
TanjilG_20386	0.722521558157268	0.701008196982116	0	0	0	0	0	0	0
MSTRG.10522	242.044721982685	229.930688610134	207.602136348798	955.670466676817	948.727600346888	942.358235802387	544.97954460616	597.877163727363	514.507182340053
MSTRG.10523	26.0107760936617	19.6282295154993	15.0734224411669	3.00998572181675	5.58896966331009	0	11.9071161006388	8.7281337770418	5.14507182340053
[truncated: 35,768 more rows]
