# Supplementary material for: Impact of m6A modification and transcript quantity on mRNA composition in plant stress granules under hypoxia
Source: J Exp Bot. 2025 Feb 5;76(8):2338–55. doi: 10.1093/jxb/eraf046 (PMC12116189; doi:10.1093/jxb/eraf046)
Supplement: eraf046_suppl_Supplementary_Dataset_S1 [file eraf046_suppl_supplementary_dataset_s1.zip]

Archive with 1 entries (1 files):
- eraf046_suppl_Supplementary_Dataset_S1.gtf
