# Supplementary material for: Impact of m6A modification and transcript quantity on mRNA composition in plant stress granules under hypoxia
Source: J Exp Bot. 2025 Feb 5;76(8):2338–55. doi: 10.1093/jxb/eraf046 (PMC12116189; doi:10.1093/jxb/eraf046)
Supplement: eraf046_suppl_Supplementary_Dataset_S1 [file eraf046_suppl_supplementary_dataset_s1.zip › eraf046_suppl_Supplementary_Dataset_S1.gtf]

KV862195	StringTie	transcript	12413	18282	1000	+	.	gene_id "MSTRG.1"; transcript_id "OIV90019"; ref_gene_id "TanjilG_00129";
KV862195	StringTie	exon	12413	12460	1000	+	.	gene_id "MSTRG.1"; transcript_id "OIV90019"; exon_number "1"; ref_gene_id "TanjilG_00129";
KV862195	StringTie	exon	13064	13303	1000	+	.	gene_id "MSTRG.1"; transcript_id "OIV90019"; exon_number "2"; ref_gene_id "TanjilG_00129";
KV862195	StringTie	exon	13438	13734	1000	+	.	gene_id "MSTRG.1"; transcript_id "OIV90019"; exon_number "3"; ref_gene_id "TanjilG_00129";
KV862195	StringTie	exon	14286	14453	1000	+	.	gene_id "MSTRG.1"; transcript_id "OIV90019"; exon_number "4"; ref_gene_id "TanjilG_00129";
KV862195	StringTie	exon	14574	14741	1000	+	.	gene_id "MSTRG.1"; transcript_id "OIV90019"; exon_number "5"; ref_gene_id "TanjilG_00129";
KV862195	StringTie	exon	14862	14942	1000	+	.	gene_id "MSTRG.1"; transcript_id "OIV90019"; exon_number "6"; ref_gene_id "TanjilG_00129";
KV862195	StringTie	exon	15072	15138	1000	+	.	gene_id "MSTRG.1"; transcript_id "OIV90019"; exon_number "7"; ref_gene_id "TanjilG_00129";
KV862195	StringTie	exon	15352	15449	1000	+	.	gene_id "MSTRG.1"; transcript_id "OIV90019"; exon_number "8"; ref_gene_id "TanjilG_00129";
KV862195	StringTie	exon	15834	15906	1000	+	.	gene_id "MSTRG.1"; transcript_id "OIV90019"; exon_number "9"; ref_gene_id "TanjilG_00129";
KV862195	StringTie	exon	15999	16069	1000	+	.	gene_id "MSTRG.1"; transcript_id "OIV90019"; exon_number "10"; ref_gene_id "TanjilG_00129";
KV862195	StringTie	exon	16530	16579	1000	+	.	gene_id "MSTRG.1"; transcript_id "OIV90019"; exon_number "11"; ref_gene_id "TanjilG_00129";
KV862195	StringTie	exon	18013	18125	1000	+	.	gene_id "MSTRG.1"; transcript_id "OIV90019"; exon_number "12"; ref_gene_id "TanjilG_00129";
KV862195	StringTie	exon	18230	18282	1000	+	.	gene_id "MSTRG.1"; transcript_id "OIV90019"; exon_number "13"; ref_gene_id "TanjilG_00129";
KV862195	StringTie	transcript	13063	18599	1000	+	.	gene_id "MSTRG.1"; transcript_id "MSTRG.1.2";
KV862195	StringTie	exon	13063	13303	1000	+	.	gene_id "MSTRG.1"; transcript_id "MSTRG.1.2"; exon_number "1";
KV862195	StringTie	exon	13438	13734	1000	+	.	gene_id "MSTRG.1"; transcript_id "MSTRG.1.2"; exon_number "2";
KV862195	StringTie	exon	14286	14486	1000	+	.	gene_id "MSTRG.1"; transcript_id "MSTRG.1.2"; exon_number "3";
KV862195	StringTie	exon	14574	14741	1000	+	.	gene_id "MSTRG.1"; transcript_id "MSTRG.1.2"; exon_number "4";
KV862195	StringTie	exon	14862	14942	1000	+	.	gene_id "MSTRG.1"; transcript_id "MSTRG.1.2"; exon_number "5";
KV862195	StringTie	exon	15072	15138	1000	+	.	gene_id "MSTRG.1"; transcript_id "MSTRG.1.2"; exon_number "6";
KV862195	StringTie	exon	15352	15449	1000	+	.	gene_id "MSTRG.1"; transcript_id "MSTRG.1.2"; exon_number "7";
KV862195	StringTie	exon	15834	15906	1000	+	.	gene_id "MSTRG.1"; transcript_id "MSTRG.1.2"; exon_number "8";
KV862195	StringTie	exon	15999	16069	1000	+	.	gene_id "MSTRG.1"; transcript_id "MSTRG.1.2"; exon_number "9";
KV862195	StringTie	exon	16530	16579	1000	+	.	gene_id "MSTRG.1"; transcript_id "MSTRG.1.2"; exon_number "10";
KV862195	StringTie	exon	18013	18125	1000	+	.	gene_id "MSTRG.1"; transcript_id "MSTRG.1.2"; exon_number "11";
KV862195	StringTie	exon	18230	18599	1000	+	.	gene_id "MSTRG.1"; transcript_id "MSTRG.1.2"; exon_number "12";
KV862195	StringTie	transcript	38278	40965	1000	+	.	gene_id "MSTRG.2"; transcript_id "OIV90020"; ref_gene_id "TanjilG_00130";
KV862195	StringTie	exon	38278	38675	1000	+	.	gene_id "MSTRG.2"; transcript_id "OIV90020"; exon_number "1"; ref_gene_id "TanjilG_00130";
KV862195	StringTie	exon	39121	39330	1000	+	.	gene_id "MSTRG.2"; transcript_id "OIV90020"; exon_number "2"; ref_gene_id "TanjilG_00130";
KV862195	StringTie	exon	40785	40965	1000	+	.	gene_id "MSTRG.2"; transcript_id "OIV90020"; exon_number "3"; ref_gene_id "TanjilG_00130";
KV862197	StringTie	transcript	90248	93485	1000	-	.	gene_id "MSTRG.3"; transcript_id "MSTRG.3.1";
KV862197	StringTie	exon	90248	90931	1000	-	.	gene_id "MSTRG.3"; transcript_id "MSTRG.3.1"; exon_number "1";
KV862197	StringTie	exon	92128	92197	1000	-	.	gene_id "MSTRG.3"; transcript_id "MSTRG.3.1"; exon_number "2";
KV862197	StringTie	exon	92320	92377	1000	-	.	gene_id "MSTRG.3"; transcript_id "MSTRG.3.1"; exon_number "3";
KV862197	StringTie	exon	92497	92545	1000	-	.	gene_id "MSTRG.3"; transcript_id "MSTRG.3.1"; exon_number "4";
KV862197	StringTie	exon	92649	92725	1000	-	.	gene_id "MSTRG.3"; transcript_id "MSTRG.3.1"; exon_number "5";
KV862197	StringTie	exon	93308	93485	1000	-	.	gene_id "MSTRG.3"; transcript_id "MSTRG.3.1"; exon_number "6";
KV862197	StringTie	transcript	90254	93485	1000	-	.	gene_id "MSTRG.3"; transcript_id "MSTRG.3.2";
KV862197	StringTie	exon	90254	90926	1000	-	.	gene_id "MSTRG.3"; transcript_id "MSTRG.3.2"; exon_number "1";
KV862197	StringTie	exon	92128	92197	1000	-	.	gene_id "MSTRG.3"; transcript_id "MSTRG.3.2"; exon_number "2";
KV862197	StringTie	exon	92320	92377	1000	-	.	gene_id "MSTRG.3"; transcript_id "MSTRG.3.2"; exon_number "3";
KV862197	StringTie	exon	92503	92545	1000	-	.	gene_id "MSTRG.3"; transcript_id "MSTRG.3.2"; exon_number "4";
KV862197	StringTie	exon	92649	92725	1000	-	.	gene_id "MSTRG.3"; transcript_id "MSTRG.3.2"; exon_number "5";
KV862197	StringTie	exon	93308	93485	1000	-	.	gene_id "MSTRG.3"; transcript_id "MSTRG.3.2"; exon_number "6";
KV862197	StringTie	transcript	90573	94874	1000	-	.	gene_id "MSTRG.3"; transcript_id "MSTRG.3.3";
KV862197	StringTie	exon	90573	90926	1000	-	.	gene_id "MSTRG.3"; transcript_id "MSTRG.3.3"; exon_number "1";
KV862197	StringTie	exon	92128	92197	1000	-	.	gene_id "MSTRG.3"; transcript_id "MSTRG.3.3"; exon_number "2";
KV862197	StringTie	exon	92320	92377	1000	-	.	gene_id "MSTRG.3"; transcript_id "MSTRG.3.3"; exon_number "3";
KV862197	StringTie	exon	92497	92545	1000	-	.	gene_id "MSTRG.3"; transcript_id "MSTRG.3.3"; exon_number "4";
KV862197	StringTie	exon	92649	92725	1000	-	.	gene_id "MSTRG.3"; transcript_id "MSTRG.3.3"; exon_number "5";
KV862197	StringTie	exon	93308	93529	1000	-	.	gene_id "MSTRG.3"; transcript_id "MSTRG.3.3"; exon_number "6";
KV862197	StringTie	exon	94513	94874	1000	-	.	gene_id "MSTRG.3"; transcript_id "MSTRG.3.3"; exon_number "7";
KV862197	StringTie	transcript	90573	93485	1000	-	.	gene_id "MSTRG.3"; transcript_id "MSTRG.3.4";
KV862197	StringTie	exon	90573	90931	1000	-	.	gene_id "MSTRG.3"; transcript_id "MSTRG.3.4"; exon_number "1";
KV862197	StringTie	exon	92128	92197	1000	-	.	gene_id "MSTRG.3"; transcript_id "MSTRG.3.4"; exon_number "2";
KV862197	StringTie	exon	92320	92377	1000	-	.	gene_id "MSTRG.3"; transcript_id "MSTRG.3.4"; exon_number "3";
KV862197	StringTie	exon	92503	92545	1000	-	.	gene_id "MSTRG.3"; transcript_id "MSTRG.3.4"; exon_number "4";
KV862197	StringTie	exon	92649	92725	1000	-	.	gene_id "MSTRG.3"; transcript_id "MSTRG.3.4"; exon_number "5";
KV862197	StringTie	exon	93308	93485	1000	-	.	gene_id "MSTRG.3"; transcript_id "MSTRG.3.4"; exon_number "6";
KV862197	StringTie	transcript	90573	93485	1000	-	.	gene_id "MSTRG.3"; transcript_id "OIV90008"; ref_gene_id "TanjilG_00309";
KV862197	StringTie	exon	90573	90926	1000	-	.	gene_id "MSTRG.3"; transcript_id "OIV90008"; exon_number "1"; ref_gene_id "TanjilG_00309";
KV862197	StringTie	exon	92128	92197	1000	-	.	gene_id "MSTRG.3"; transcript_id "OIV90008"; exon_number "2"; ref_gene_id "TanjilG_00309";
KV862197	StringTie	exon	92320	92377	1000	-	.	gene_id "MSTRG.3"; transcript_id "OIV90008"; exon_number "3"; ref_gene_id "TanjilG_00309";
KV862197	StringTie	exon	92497	92545	1000	-	.	gene_id "MSTRG.3"; transcript_id "OIV90008"; exon_number "4"; ref_gene_id "TanjilG_00309";
KV862197	StringTie	exon	92649	92725	1000	-	.	gene_id "MSTRG.3"; transcript_id "OIV90008"; exon_number "5"; ref_gene_id "TanjilG_00309";
KV862197	StringTie	exon	93308	93485	1000	-	.	gene_id "MSTRG.3"; transcript_id "OIV90008"; exon_number "6"; ref_gene_id "TanjilG_00309";
KV862197	StringTie	transcript	111316	116847	1000	-	.	gene_id "MSTRG.4"; transcript_id "MSTRG.4.1";
KV862197	StringTie	exon	111316	111900	1000	-	.	gene_id "MSTRG.4"; transcript_id "MSTRG.4.1"; exon_number "1";
KV862197	StringTie	exon	112006	112167	1000	-	.	gene_id "MSTRG.4"; transcript_id "MSTRG.4.1"; exon_number "2";
KV862197	StringTie	exon	112263	112331	1000	-	.	gene_id "MSTRG.4"; transcript_id "MSTRG.4.1"; exon_number "3";
KV862197	StringTie	exon	114919	115183	1000	-	.	gene_id "MSTRG.4"; transcript_id "MSTRG.4.1"; exon_number "4";
KV862197	StringTie	exon	115329	115453	1000	-	.	gene_id "MSTRG.4"; transcript_id "MSTRG.4.1"; exon_number "5";
KV862197	StringTie	exon	115560	115667	1000	-	.	gene_id "MSTRG.4"; transcript_id "MSTRG.4.1"; exon_number "6";
KV862197	StringTie	exon	116437	116549	1000	-	.	gene_id "MSTRG.4"; transcript_id "MSTRG.4.1"; exon_number "7";
KV862197	StringTie	exon	116754	116847	1000	-	.	gene_id "MSTRG.4"; transcript_id "MSTRG.4.1"; exon_number "8";
KV862197	StringTie	transcript	111787	116535	1000	-	.	gene_id "MSTRG.4"; transcript_id "OIV90009"; ref_gene_id "TanjilG_00310";
KV862197	StringTie	exon	111787	111900	1000	-	.	gene_id "MSTRG.4"; transcript_id "OIV90009"; exon_number "1"; ref_gene_id "TanjilG_00310";
KV862197	StringTie	exon	112006	112167	1000	-	.	gene_id "MSTRG.4"; transcript_id "OIV90009"; exon_number "2"; ref_gene_id "TanjilG_00310";
KV862197	StringTie	exon	112263	112331	1000	-	.	gene_id "MSTRG.4"; transcript_id "OIV90009"; exon_number "3"; ref_gene_id "TanjilG_00310";
KV862197	StringTie	exon	113516	113637	1000	-	.	gene_id "MSTRG.4"; transcript_id "OIV90009"; exon_number "4"; ref_gene_id "TanjilG_00310";
KV862197	StringTie	exon	114319	114442	1000	-	.	gene_id "MSTRG.4"; transcript_id "OIV90009"; exon_number "5"; ref_gene_id "TanjilG_00310";
KV862197	StringTie	exon	114919	115183	1000	-	.	gene_id "MSTRG.4"; transcript_id "OIV90009"; exon_number "6"; ref_gene_id "TanjilG_00310";
KV862197	StringTie	exon	115329	115453	1000	-	.	gene_id "MSTRG.4"; transcript_id "OIV90009"; exon_number "7"; ref_gene_id "TanjilG_00310";
KV862197	StringTie	exon	115560	115667	1000	-	.	gene_id "MSTRG.4"; transcript_id "OIV90009"; exon_number "8"; ref_gene_id "TanjilG_00310";
KV862197	StringTie	exon	116437	116535	1000	-	.	gene_id "MSTRG.4"; transcript_id "OIV90009"; exon_number "9"; ref_gene_id "TanjilG_00310";
KV862197	StringTie	transcript	164696	167399	1000	+	.	gene_id "MSTRG.5"; transcript_id "MSTRG.5.1";
KV862197	StringTie	exon	164696	164994	1000	+	.	gene_id "MSTRG.5"; transcript_id "MSTRG.5.1"; exon_number "1";
KV862197	StringTie	exon	166676	167399	1000	+	.	gene_id "MSTRG.5"; transcript_id "MSTRG.5.1"; exon_number "2";
KV862197	StringTie	transcript	164919	167049	1000	+	.	gene_id "MSTRG.5"; transcript_id "OIV90011"; ref_gene_id "TanjilG_00312";
KV862197	StringTie	exon	164919	164994	1000	+	.	gene_id "MSTRG.5"; transcript_id "OIV90011"; exon_number "1"; ref_gene_id "TanjilG_00312";
KV862197	StringTie	exon	166376	166473	1000	+	.	gene_id "MSTRG.5"; transcript_id "OIV90011"; exon_number "2"; ref_gene_id "TanjilG_00312";
KV862197	StringTie	exon	166636	167049	1000	+	.	gene_id "MSTRG.5"; transcript_id "OIV90011"; exon_number "3"; ref_gene_id "TanjilG_00312";
KV862197	StringTie	transcript	191332	195201	1000	-	.	gene_id "MSTRG.7"; transcript_id "MSTRG.7.1";
KV862197	StringTie	exon	191332	192071	1000	-	.	gene_id "MSTRG.7"; transcript_id "MSTRG.7.1"; exon_number "1";
KV862197	StringTie	exon	192483	192586	1000	-	.	gene_id "MSTRG.7"; transcript_id "MSTRG.7.1"; exon_number "2";
KV862197	StringTie	exon	192746	192858	1000	-	.	gene_id "MSTRG.7"; transcript_id "MSTRG.7.1"; exon_number "3";
KV862197	StringTie	exon	193113	193190	1000	-	.	gene_id "MSTRG.7"; transcript_id "MSTRG.7.1"; exon_number "4";
KV862197	StringTie	exon	193281	193419	1000	-	.	gene_id "MSTRG.7"; transcript_id "MSTRG.7.1"; exon_number "5";
KV862197	StringTie	exon	193530	193663	1000	-	.	gene_id "MSTRG.7"; transcript_id "MSTRG.7.1"; exon_number "6";
KV862197	StringTie	exon	193969	194212	1000	-	.	gene_id "MSTRG.7"; transcript_id "MSTRG.7.1"; exon_number "7";
KV862197	StringTie	exon	195110	195201	1000	-	.	gene_id "MSTRG.7"; transcript_id "MSTRG.7.1"; exon_number "8";
KV862197	StringTie	transcript	191463	195209	1000	-	.	gene_id "MSTRG.7"; transcript_id "MSTRG.7.2";
KV862197	StringTie	exon	191463	192071	1000	-	.	gene_id "MSTRG.7"; transcript_id "MSTRG.7.2"; exon_number "1";
KV862197	StringTie	exon	192483	192586	1000	-	.	gene_id "MSTRG.7"; transcript_id "MSTRG.7.2"; exon_number "2";
KV862197	StringTie	exon	192746	192858	1000	-	.	gene_id "MSTRG.7"; transcript_id "MSTRG.7.2"; exon_number "3";
KV862197	StringTie	exon	193113	193190	1000	-	.	gene_id "MSTRG.7"; transcript_id "MSTRG.7.2"; exon_number "4";
KV862197	StringTie	exon	193281	193419	1000	-	.	gene_id "MSTRG.7"; transcript_id "MSTRG.7.2"; exon_number "5";
KV862197	StringTie	exon	193530	193663	1000	-	.	gene_id "MSTRG.7"; transcript_id "MSTRG.7.2"; exon_number "6";
KV862197	StringTie	exon	195110	195209	1000	-	.	gene_id "MSTRG.7"; transcript_id "MSTRG.7.2"; exon_number "7";
KV862197	StringTie	transcript	191463	195209	1000	-	.	gene_id "MSTRG.7"; transcript_id "MSTRG.7.3";
KV862197	StringTie	exon	191463	192071	1000	-	.	gene_id "MSTRG.7"; transcript_id "MSTRG.7.3"; exon_number "1";
KV862197	StringTie	exon	192483	192586	1000	-	.	gene_id "MSTRG.7"; transcript_id "MSTRG.7.3"; exon_number "2";
KV862197	StringTie	exon	192746	192858	1000	-	.	gene_id "MSTRG.7"; transcript_id "MSTRG.7.3"; exon_number "3";
KV862197	StringTie	exon	193113	193190	1000	-	.	gene_id "MSTRG.7"; transcript_id "MSTRG.7.3"; exon_number "4";
KV862197	StringTie	exon	193281	193419	1000	-	.	gene_id "MSTRG.7"; transcript_id "MSTRG.7.3"; exon_number "5";
KV862197	StringTie	exon	193530	193663	1000	-	.	gene_id "MSTRG.7"; transcript_id "MSTRG.7.3"; exon_number "6";
KV862197	StringTie	exon	194171	194212	1000	-	.	gene_id "MSTRG.7"; transcript_id "MSTRG.7.3"; exon_number "7";
KV862197	StringTie	exon	195110	195209	1000	-	.	gene_id "MSTRG.7"; transcript_id "MSTRG.7.3"; exon_number "8";
KV862197	StringTie	transcript	191464	195199	1000	-	.	gene_id "MSTRG.7"; transcript_id "MSTRG.7.4";
KV862197	StringTie	exon	191464	192071	1000	-	.	gene_id "MSTRG.7"; transcript_id "MSTRG.7.4"; exon_number "1";
KV862197	StringTie	exon	192483	192586	1000	-	.	gene_id "MSTRG.7"; transcript_id "MSTRG.7.4"; exon_number "2";
KV862197	StringTie	exon	192746	192858	1000	-	.	gene_id "MSTRG.7"; transcript_id "MSTRG.7.4"; exon_number "3";
KV862197	StringTie	exon	193113	193190	1000	-	.	gene_id "MSTRG.7"; transcript_id "MSTRG.7.4"; exon_number "4";
KV862197	StringTie	exon	193275	193419	1000	-	.	gene_id "MSTRG.7"; transcript_id "MSTRG.7.4"; exon_number "5";
KV862197	StringTie	exon	193530	193663	1000	-	.	gene_id "MSTRG.7"; transcript_id "MSTRG.7.4"; exon_number "6";
KV862197	StringTie	exon	195110	195199	1000	-	.	gene_id "MSTRG.7"; transcript_id "MSTRG.7.4"; exon_number "7";
KV862197	StringTie	transcript	191464	195199	1000	-	.	gene_id "MSTRG.7"; transcript_id "MSTRG.7.5";
KV862197	StringTie	exon	191464	192071	1000	-	.	gene_id "MSTRG.7"; transcript_id "MSTRG.7.5"; exon_number "1";
KV862197	StringTie	exon	192483	192586	1000	-	.	gene_id "MSTRG.7"; transcript_id "MSTRG.7.5"; exon_number "2";
KV862197	StringTie	exon	192746	192858	1000	-	.	gene_id "MSTRG.7"; transcript_id "MSTRG.7.5"; exon_number "3";
KV862197	StringTie	exon	193113	193190	1000	-	.	gene_id "MSTRG.7"; transcript_id "MSTRG.7.5"; exon_number "4";
KV862197	StringTie	exon	193275	193419	1000	-	.	gene_id "MSTRG.7"; transcript_id "MSTRG.7.5"; exon_number "5";
KV862197	StringTie	exon	193530	193663	1000	-	.	gene_id "MSTRG.7"; transcript_id "MSTRG.7.5"; exon_number "6";
KV862197	StringTie	exon	194171	194212	1000	-	.	gene_id "MSTRG.7"; transcript_id "MSTRG.7.5"; exon_number "7";
KV862197	StringTie	exon	195110	195199	1000	-	.	gene_id "MSTRG.7"; transcript_id "MSTRG.7.5"; exon_number "8";
KV862197	StringTie	transcript	191714	193532	1000	-	.	gene_id "MSTRG.7"; transcript_id "OIV90012"; ref_gene_id "TanjilG_00313";
KV862197	StringTie	exon	191714	192071	1000	-	.	gene_id "MSTRG.7"; transcript_id "OIV90012"; exon_number "1"; ref_gene_id "TanjilG_00313";
KV862197	StringTie	exon	192483	192586	1000	-	.	gene_id "MSTRG.7"; transcript_id "OIV90012"; exon_number "2"; ref_gene_id "TanjilG_00313";
KV862197	StringTie	exon	192746	192858	1000	-	.	gene_id "MSTRG.7"; transcript_id "OIV90012"; exon_number "3"; ref_gene_id "TanjilG_00313";
KV862197	StringTie	exon	193113	193190	1000	-	.	gene_id "MSTRG.7"; transcript_id "OIV90012"; exon_number "4"; ref_gene_id "TanjilG_00313";
KV862197	StringTie	exon	193281	193419	1000	-	.	gene_id "MSTRG.7"; transcript_id "OIV90012"; exon_number "5"; ref_gene_id "TanjilG_00313";
KV862197	StringTie	exon	193530	193532	1000	-	.	gene_id "MSTRG.7"; transcript_id "OIV90012"; exon_number "6"; ref_gene_id "TanjilG_00313";
KV862197	StringTie	transcript	224065	227310	1000	-	.	gene_id "MSTRG.8"; transcript_id "MSTRG.8.1";
KV862197	StringTie	exon	224065	224578	1000	-	.	gene_id "MSTRG.8"; transcript_id "MSTRG.8.1"; exon_number "1";
KV862197	StringTie	exon	224806	224904	1000	-	.	gene_id "MSTRG.8"; transcript_id "MSTRG.8.1"; exon_number "2";
KV862197	StringTie	exon	225492	225815	1000	-	.	gene_id "MSTRG.8"; transcript_id "MSTRG.8.1"; exon_number "3";
KV862197	StringTie	exon	225899	225963	1000	-	.	gene_id "MSTRG.8"; transcript_id "MSTRG.8.1"; exon_number "4";
KV862197	StringTie	exon	226523	227310	1000	-	.	gene_id "MSTRG.8"; transcript_id "MSTRG.8.1"; exon_number "5";
KV862197	StringTie	transcript	224315	226984	1000	-	.	gene_id "MSTRG.8"; transcript_id "OIV90013"; ref_gene_id "TanjilG_00314";
KV862197	StringTie	exon	224315	224578	1000	-	.	gene_id "MSTRG.8"; transcript_id "OIV90013"; exon_number "1"; ref_gene_id "TanjilG_00314";
KV862197	StringTie	exon	224806	224904	1000	-	.	gene_id "MSTRG.8"; transcript_id "OIV90013"; exon_number "2"; ref_gene_id "TanjilG_00314";
KV862197	StringTie	exon	225623	225815	1000	-	.	gene_id "MSTRG.8"; transcript_id "OIV90013"; exon_number "3"; ref_gene_id "TanjilG_00314";
KV862197	StringTie	exon	225899	225963	1000	-	.	gene_id "MSTRG.8"; transcript_id "OIV90013"; exon_number "4"; ref_gene_id "TanjilG_00314";
KV862197	StringTie	exon	226523	226984	1000	-	.	gene_id "MSTRG.8"; transcript_id "OIV90013"; exon_number "5"; ref_gene_id "TanjilG_00314";
KV862197	StringTie	transcript	228078	235604	1000	-	.	gene_id "MSTRG.9"; transcript_id "MSTRG.9.1";
KV862197	StringTie	exon	228078	228483	1000	-	.	gene_id "MSTRG.9"; transcript_id "MSTRG.9.1"; exon_number "1";
KV862197	StringTie	exon	229507	230089	1000	-	.	gene_id "MSTRG.9"; transcript_id "MSTRG.9.1"; exon_number "2";
KV862197	StringTie	exon	231110	231325	1000	-	.	gene_id "MSTRG.9"; transcript_id "MSTRG.9.1"; exon_number "3";
KV862197	StringTie	exon	232274	232582	1000	-	.	gene_id "MSTRG.9"; transcript_id "MSTRG.9.1"; exon_number "4";
KV862197	StringTie	exon	233073	233255	1000	-	.	gene_id "MSTRG.9"; transcript_id "MSTRG.9.1"; exon_number "5";
KV862197	StringTie	exon	234946	235604	1000	-	.	gene_id "MSTRG.9"; transcript_id "MSTRG.9.1"; exon_number "6";
KV862197	StringTie	transcript	229565	235053	1000	-	.	gene_id "MSTRG.9"; transcript_id "OIV90014"; ref_gene_id "TanjilG_00315";
KV862197	StringTie	exon	229565	229951	1000	-	.	gene_id "MSTRG.9"; transcript_id "OIV90014"; exon_number "1"; ref_gene_id "TanjilG_00315";
KV862197	StringTie	exon	232274	232582	1000	-	.	gene_id "MSTRG.9"; transcript_id "OIV90014"; exon_number "2"; ref_gene_id "TanjilG_00315";
KV862197	StringTie	exon	233073	233255	1000	-	.	gene_id "MSTRG.9"; transcript_id "OIV90014"; exon_number "3"; ref_gene_id "TanjilG_00315";
KV862197	StringTie	exon	234946	235053	1000	-	.	gene_id "MSTRG.9"; transcript_id "OIV90014"; exon_number "4"; ref_gene_id "TanjilG_00315";
KV862197	StringTie	transcript	255434	260509	1000	-	.	gene_id "MSTRG.10"; transcript_id "MSTRG.10.1";
KV862197	StringTie	exon	255434	257063	1000	-	.	gene_id "MSTRG.10"; transcript_id "MSTRG.10.1"; exon_number "1";
KV862197	StringTie	exon	257710	259990	1000	-	.	gene_id "MSTRG.10"; transcript_id "MSTRG.10.1"; exon_number "2";
KV862197	StringTie	exon	260309	260509	1000	-	.	gene_id "MSTRG.10"; transcript_id "MSTRG.10.1"; exon_number "3";
KV862197	StringTie	transcript	256684	259817	1000	-	.	gene_id "MSTRG.10"; transcript_id "MSTRG.10.2";
KV862197	StringTie	exon	256684	257063	1000	-	.	gene_id "MSTRG.10"; transcript_id "MSTRG.10.2"; exon_number "1";
KV862197	StringTie	exon	257710	258852	1000	-	.	gene_id "MSTRG.10"; transcript_id "MSTRG.10.2"; exon_number "2";
KV862197	StringTie	exon	258982	259817	1000	-	.	gene_id "MSTRG.10"; transcript_id "MSTRG.10.2"; exon_number "3";
KV862197	StringTie	transcript	257766	259817	1000	-	.	gene_id "MSTRG.10"; transcript_id "OIV90016"; ref_gene_id "TanjilG_00317";
KV862197	StringTie	exon	257766	259817	1000	-	.	gene_id "MSTRG.10"; transcript_id "OIV90016"; exon_number "1"; ref_gene_id "TanjilG_00317";
KV862198	StringTie	transcript	27281	30535	1000	+	.	gene_id "MSTRG.11"; transcript_id "OIV90002"; ref_gene_id "TanjilG_00348";
KV862198	StringTie	exon	27281	27499	1000	+	.	gene_id "MSTRG.11"; transcript_id "OIV90002"; exon_number "1"; ref_gene_id "TanjilG_00348";
KV862198	StringTie	exon	28096	28296	1000	+	.	gene_id "MSTRG.11"; transcript_id "OIV90002"; exon_number "2"; ref_gene_id "TanjilG_00348";
KV862198	StringTie	exon	28766	28931	1000	+	.	gene_id "MSTRG.11"; transcript_id "OIV90002"; exon_number "3"; ref_gene_id "TanjilG_00348";
KV862198	StringTie	exon	30144	30535	1000	+	.	gene_id "MSTRG.11"; transcript_id "OIV90002"; exon_number "4"; ref_gene_id "TanjilG_00348";
KV862198	StringTie	transcript	58061	59593	1000	-	.	gene_id "MSTRG.12"; transcript_id "OIV90003"; ref_gene_id "TanjilG_00349";
KV862198	StringTie	exon	58061	58087	1000	-	.	gene_id "MSTRG.12"; transcript_id "OIV90003"; exon_number "1"; ref_gene_id "TanjilG_00349";
KV862198	StringTie	exon	58209	58293	1000	-	.	gene_id "MSTRG.12"; transcript_id "OIV90003"; exon_number "2"; ref_gene_id "TanjilG_00349";
KV862198	StringTie	exon	58361	58425	1000	-	.	gene_id "MSTRG.12"; transcript_id "OIV90003"; exon_number "3"; ref_gene_id "TanjilG_00349";
KV862198	StringTie	exon	59293	59362	1000	-	.	gene_id "MSTRG.12"; transcript_id "OIV90003"; exon_number "4"; ref_gene_id "TanjilG_00349";
KV862198	StringTie	exon	59475	59593	1000	-	.	gene_id "MSTRG.12"; transcript_id "OIV90003"; exon_number "5"; ref_gene_id "TanjilG_00349";
KV862198	StringTie	transcript	175156	177745	1000	+	.	gene_id "MSTRG.13"; transcript_id "MSTRG.13.1";
KV862198	StringTie	exon	175156	175703	1000	+	.	gene_id "MSTRG.13"; transcript_id "MSTRG.13.1"; exon_number "1";
KV862198	StringTie	exon	177144	177745	1000	+	.	gene_id "MSTRG.13"; transcript_id "MSTRG.13.1"; exon_number "2";
KV862198	StringTie	transcript	175156	177745	1000	+	.	gene_id "MSTRG.13"; transcript_id "MSTRG.13.2";
KV862198	StringTie	exon	175156	176535	1000	+	.	gene_id "MSTRG.13"; transcript_id "MSTRG.13.2"; exon_number "1";
KV862198	StringTie	exon	177144	177745	1000	+	.	gene_id "MSTRG.13"; transcript_id "MSTRG.13.2"; exon_number "2";
KV862198	StringTie	transcript	175157	177745	1000	+	.	gene_id "MSTRG.13"; transcript_id "MSTRG.13.3";
KV862198	StringTie	exon	175157	175703	1000	+	.	gene_id "MSTRG.13"; transcript_id "MSTRG.13.3"; exon_number "1";
KV862198	StringTie	exon	177103	177745	1000	+	.	gene_id "MSTRG.13"; transcript_id "MSTRG.13.3"; exon_number "2";
KV862198	StringTie	transcript	175157	177745	1000	+	.	gene_id "MSTRG.13"; transcript_id "MSTRG.13.4";
KV862198	StringTie	exon	175157	175703	1000	+	.	gene_id "MSTRG.13"; transcript_id "MSTRG.13.4"; exon_number "1";
KV862198	StringTie	exon	176335	176535	1000	+	.	gene_id "MSTRG.13"; transcript_id "MSTRG.13.4"; exon_number "2";
KV862198	StringTie	exon	177103	177745	1000	+	.	gene_id "MSTRG.13"; transcript_id "MSTRG.13.4"; exon_number "3";
KV862198	StringTie	transcript	175229	177745	1000	+	.	gene_id "MSTRG.13"; transcript_id "MSTRG.13.5";
KV862198	StringTie	exon	175229	175703	1000	+	.	gene_id "MSTRG.13"; transcript_id "MSTRG.13.5"; exon_number "1";
KV862198	StringTie	exon	176335	176535	1000	+	.	gene_id "MSTRG.13"; transcript_id "MSTRG.13.5"; exon_number "2";
KV862198	StringTie	exon	177144	177745	1000	+	.	gene_id "MSTRG.13"; transcript_id "MSTRG.13.5"; exon_number "3";
KV862198	StringTie	transcript	175482	177789	1000	+	.	gene_id "MSTRG.13"; transcript_id "OIV90005"; ref_gene_id "TanjilG_00351";
KV862198	StringTie	exon	175482	175703	1000	+	.	gene_id "MSTRG.13"; transcript_id "OIV90005"; exon_number "1"; ref_gene_id "TanjilG_00351";
KV862198	StringTie	exon	176481	176535	1000	+	.	gene_id "MSTRG.13"; transcript_id "OIV90005"; exon_number "2"; ref_gene_id "TanjilG_00351";
KV862198	StringTie	exon	176863	176924	1000	+	.	gene_id "MSTRG.13"; transcript_id "OIV90005"; exon_number "3"; ref_gene_id "TanjilG_00351";
KV862198	StringTie	exon	177144	177789	1000	+	.	gene_id "MSTRG.13"; transcript_id "OIV90005"; exon_number "4"; ref_gene_id "TanjilG_00351";
KV862199	StringTie	transcript	3122	7622	1000	+	.	gene_id "MSTRG.14"; transcript_id "OIV89977"; ref_gene_id "TanjilG_00355";
KV862199	StringTie	exon	3122	3134	1000	+	.	gene_id "MSTRG.14"; transcript_id "OIV89977"; exon_number "1"; ref_gene_id "TanjilG_00355";
KV862199	StringTie	exon	3829	4113	1000	+	.	gene_id "MSTRG.14"; transcript_id "OIV89977"; exon_number "2"; ref_gene_id "TanjilG_00355";
KV862199	StringTie	exon	7196	7237	1000	+	.	gene_id "MSTRG.14"; transcript_id "OIV89977"; exon_number "3"; ref_gene_id "TanjilG_00355";
KV862199	StringTie	exon	7540	7622	1000	+	.	gene_id "MSTRG.14"; transcript_id "OIV89977"; exon_number "4"; ref_gene_id "TanjilG_00355";
KV862199	StringTie	transcript	32020	33129	1000	+	.	gene_id "MSTRG.15"; transcript_id "OIV89979"; ref_gene_id "TanjilG_00357";
KV862199	StringTie	exon	32020	32314	1000	+	.	gene_id "MSTRG.15"; transcript_id "OIV89979"; exon_number "1"; ref_gene_id "TanjilG_00357";
KV862199	StringTie	exon	32672	33129	1000	+	.	gene_id "MSTRG.15"; transcript_id "OIV89979"; exon_number "2"; ref_gene_id "TanjilG_00357";
KV862199	StringTie	transcript	37749	39332	1000	+	.	gene_id "MSTRG.16"; transcript_id "OIV89981"; ref_gene_id "TanjilG_00359";
KV862199	StringTie	exon	37749	39332	1000	+	.	gene_id "MSTRG.16"; transcript_id "OIV89981"; exon_number "1"; ref_gene_id "TanjilG_00359";
KV862199	StringTie	transcript	45982	46124	1000	+	.	gene_id "MSTRG.17"; transcript_id "ENSRNA050030594-T1"; gene_name "Intron_gpII"; ref_gene_id "ENSRNA050030594";
KV862199	StringTie	exon	45982	46124	1000	+	.	gene_id "MSTRG.17"; transcript_id "ENSRNA050030594-T1"; exon_number "1"; gene_name "Intron_gpII"; ref_gene_id "ENSRNA050030594";
KV862199	StringTie	transcript	46125	48238	1000	-	.	gene_id "MSTRG.18"; transcript_id "MSTRG.18.1";
KV862199	StringTie	exon	46125	48238	1000	-	.	gene_id "MSTRG.18"; transcript_id "MSTRG.18.1"; exon_number "1";
KV862199	StringTie	transcript	50862	54693	1000	+	.	gene_id "MSTRG.19"; transcript_id "MSTRG.19.1";
KV862199	StringTie	exon	50862	51059	1000	+	.	gene_id "MSTRG.19"; transcript_id "MSTRG.19.1"; exon_number "1";
KV862199	StringTie	exon	51798	52263	1000	+	.	gene_id "MSTRG.19"; transcript_id "MSTRG.19.1"; exon_number "2";
KV862199	StringTie	exon	52972	54693	1000	+	.	gene_id "MSTRG.19"; transcript_id "MSTRG.19.1"; exon_number "3";
KV862199	StringTie	transcript	55392	61653	1000	-	.	gene_id "MSTRG.20"; transcript_id "MSTRG.20.1";
KV862199	StringTie	exon	55392	55701	1000	-	.	gene_id "MSTRG.20"; transcript_id "MSTRG.20.1"; exon_number "1";
KV862199	StringTie	exon	55962	56004	1000	-	.	gene_id "MSTRG.20"; transcript_id "MSTRG.20.1"; exon_number "2";
KV862199	StringTie	exon	56128	56257	1000	-	.	gene_id "MSTRG.20"; transcript_id "MSTRG.20.1"; exon_number "3";
KV862199	StringTie	exon	56785	57001	1000	-	.	gene_id "MSTRG.20"; transcript_id "MSTRG.20.1"; exon_number "4";
KV862199	StringTie	exon	57263	57309	1000	-	.	gene_id "MSTRG.20"; transcript_id "MSTRG.20.1"; exon_number "5";
KV862199	StringTie	exon	57473	57569	1000	-	.	gene_id "MSTRG.20"; transcript_id "MSTRG.20.1"; exon_number "6";
KV862199	StringTie	exon	59583	59633	1000	-	.	gene_id "MSTRG.20"; transcript_id "MSTRG.20.1"; exon_number "7";
KV862199	StringTie	exon	59785	59916	1000	-	.	gene_id "MSTRG.20"; transcript_id "MSTRG.20.1"; exon_number "8";
KV862199	StringTie	exon	60780	60955	1000	-	.	gene_id "MSTRG.20"; transcript_id "MSTRG.20.1"; exon_number "9";
KV862199	StringTie	exon	61468	61653	1000	-	.	gene_id "MSTRG.20"; transcript_id "MSTRG.20.1"; exon_number "10";
KV862199	StringTie	transcript	55624	60968	1000	-	.	gene_id "MSTRG.20"; transcript_id "OIV89982"; ref_gene_id "TanjilG_00360";
KV862199	StringTie	exon	55624	55701	1000	-	.	gene_id "MSTRG.20"; transcript_id "OIV89982"; exon_number "1"; ref_gene_id "TanjilG_00360";
KV862199	StringTie	exon	55962	56004	1000	-	.	gene_id "MSTRG.20"; transcript_id "OIV89982"; exon_number "2"; ref_gene_id "TanjilG_00360";
KV862199	StringTie	exon	56128	56257	1000	-	.	gene_id "MSTRG.20"; transcript_id "OIV89982"; exon_number "3"; ref_gene_id "TanjilG_00360";
KV862199	StringTie	exon	56785	57001	1000	-	.	gene_id "MSTRG.20"; transcript_id "OIV89982"; exon_number "4"; ref_gene_id "TanjilG_00360";
KV862199	StringTie	exon	57263	57309	1000	-	.	gene_id "MSTRG.20"; transcript_id "OIV89982"; exon_number "5"; ref_gene_id "TanjilG_00360";
KV862199	StringTie	exon	57473	57569	1000	-	.	gene_id "MSTRG.20"; transcript_id "OIV89982"; exon_number "6"; ref_gene_id "TanjilG_00360";
KV862199	StringTie	exon	59583	59633	1000	-	.	gene_id "MSTRG.20"; transcript_id "OIV89982"; exon_number "7"; ref_gene_id "TanjilG_00360";
KV862199	StringTie	exon	59785	59916	1000	-	.	gene_id "MSTRG.20"; transcript_id "OIV89982"; exon_number "8"; ref_gene_id "TanjilG_00360";
KV862199	StringTie	exon	60780	60968	1000	-	.	gene_id "MSTRG.20"; transcript_id "OIV89982"; exon_number "9"; ref_gene_id "TanjilG_00360";
KV862199	StringTie	transcript	95863	101281	1000	+	.	gene_id "MSTRG.21"; transcript_id "MSTRG.21.1";
KV862199	StringTie	exon	95863	96270	1000	+	.	gene_id "MSTRG.21"; transcript_id "MSTRG.21.1"; exon_number "1";
KV862199	StringTie	exon	97884	101281	1000	+	.	gene_id "MSTRG.21"; transcript_id "MSTRG.21.1"; exon_number "2";
KV862199	StringTie	transcript	96100	101281	1000	+	.	gene_id "MSTRG.21"; transcript_id "MSTRG.21.2";
KV862199	StringTie	exon	96100	98749	1000	+	.	gene_id "MSTRG.21"; transcript_id "MSTRG.21.2"; exon_number "1";
KV862199	StringTie	exon	100099	100150	1000	+	.	gene_id "MSTRG.21"; transcript_id "MSTRG.21.2"; exon_number "2";
KV862199	StringTie	exon	100280	101281	1000	+	.	gene_id "MSTRG.21"; transcript_id "MSTRG.21.2"; exon_number "3";
KV862199	StringTie	transcript	96100	101281	1000	+	.	gene_id "MSTRG.21"; transcript_id "OIV89983"; ref_gene_id "TanjilG_00361";
KV862199	StringTie	exon	96100	96270	1000	+	.	gene_id "MSTRG.21"; transcript_id "OIV89983"; exon_number "1"; ref_gene_id "TanjilG_00361";
KV862199	StringTie	exon	97884	98749	1000	+	.	gene_id "MSTRG.21"; transcript_id "OIV89983"; exon_number "2"; ref_gene_id "TanjilG_00361";
KV862199	StringTie	exon	100099	100150	1000	+	.	gene_id "MSTRG.21"; transcript_id "OIV89983"; exon_number "3"; ref_gene_id "TanjilG_00361";
KV862199	StringTie	exon	100280	101281	1000	+	.	gene_id "MSTRG.21"; transcript_id "OIV89983"; exon_number "4"; ref_gene_id "TanjilG_00361";
KV862199	StringTie	transcript	97403	101281	1000	+	.	gene_id "MSTRG.21"; transcript_id "MSTRG.21.4";
KV862199	StringTie	exon	97403	100150	1000	+	.	gene_id "MSTRG.21"; transcript_id "MSTRG.21.4"; exon_number "1";
KV862199	StringTie	exon	100280	101281	1000	+	.	gene_id "MSTRG.21"; transcript_id "MSTRG.21.4"; exon_number "2";
KV862199	StringTie	transcript	109029	112419	1000	+	.	gene_id "MSTRG.22"; transcript_id "OIV89984"; ref_gene_id "TanjilG_00362";
KV862199	StringTie	exon	109029	109523	1000	+	.	gene_id "MSTRG.22"; transcript_id "OIV89984"; exon_number "1"; ref_gene_id "TanjilG_00362";
KV862199	StringTie	exon	111781	112419	1000	+	.	gene_id "MSTRG.22"; transcript_id "OIV89984"; exon_number "2"; ref_gene_id "TanjilG_00362";
KV862199	StringTie	transcript	118453	118641	1000	+	.	gene_id "MSTRG.23"; transcript_id "OIV89985"; ref_gene_id "TanjilG_00363";
KV862199	StringTie	exon	118453	118641	1000	+	.	gene_id "MSTRG.23"; transcript_id "OIV89985"; exon_number "1"; ref_gene_id "TanjilG_00363";
KV862199	StringTie	transcript	138160	144924	1000	-	.	gene_id "MSTRG.24"; transcript_id "MSTRG.24.1";
KV862199	StringTie	exon	138160	138396	1000	-	.	gene_id "MSTRG.24"; transcript_id "MSTRG.24.1"; exon_number "1";
KV862199	StringTie	exon	138523	138600	1000	-	.	gene_id "MSTRG.24"; transcript_id "MSTRG.24.1"; exon_number "2";
KV862199	StringTie	exon	140456	140792	1000	-	.	gene_id "MSTRG.24"; transcript_id "MSTRG.24.1"; exon_number "3";
KV862199	StringTie	exon	142844	143296	1000	-	.	gene_id "MSTRG.24"; transcript_id "MSTRG.24.1"; exon_number "4";
KV862199	StringTie	exon	144220	144402	1000	-	.	gene_id "MSTRG.24"; transcript_id "MSTRG.24.1"; exon_number "5";
KV862199	StringTie	exon	144527	144616	1000	-	.	gene_id "MSTRG.24"; transcript_id "MSTRG.24.1"; exon_number "6";
KV862199	StringTie	exon	144767	144924	1000	-	.	gene_id "MSTRG.24"; transcript_id "MSTRG.24.1"; exon_number "7";
KV862199	StringTie	transcript	138168	144905	1000	-	.	gene_id "MSTRG.24"; transcript_id "MSTRG.24.2";
KV862199	StringTie	exon	138168	138396	1000	-	.	gene_id "MSTRG.24"; transcript_id "MSTRG.24.2"; exon_number "1";
KV862199	StringTie	exon	138523	138600	1000	-	.	gene_id "MSTRG.24"; transcript_id "MSTRG.24.2"; exon_number "2";
KV862199	StringTie	exon	140456	140792	1000	-	.	gene_id "MSTRG.24"; transcript_id "MSTRG.24.2"; exon_number "3";
KV862199	StringTie	exon	140986	142246	1000	-	.	gene_id "MSTRG.24"; transcript_id "MSTRG.24.2"; exon_number "4";
KV862199	StringTie	exon	142844	143296	1000	-	.	gene_id "MSTRG.24"; transcript_id "MSTRG.24.2"; exon_number "5";
KV862199	StringTie	exon	144220	144402	1000	-	.	gene_id "MSTRG.24"; transcript_id "MSTRG.24.2"; exon_number "6";
KV862199	StringTie	exon	144527	144616	1000	-	.	gene_id "MSTRG.24"; transcript_id "MSTRG.24.2"; exon_number "7";
KV862199	StringTie	exon	144767	144905	1000	-	.	gene_id "MSTRG.24"; transcript_id "MSTRG.24.2"; exon_number "8";
KV862199	StringTie	transcript	138207	141667	1000	-	.	gene_id "MSTRG.24"; transcript_id "MSTRG.24.3";
KV862199	StringTie	exon	138207	138396	1000	-	.	gene_id "MSTRG.24"; transcript_id "MSTRG.24.3"; exon_number "1";
KV862199	StringTie	exon	138523	138600	1000	-	.	gene_id "MSTRG.24"; transcript_id "MSTRG.24.3"; exon_number "2";
KV862199	StringTie	exon	140456	140866	1000	-	.	gene_id "MSTRG.24"; transcript_id "MSTRG.24.3"; exon_number "3";
KV862199	StringTie	exon	140986	141667	1000	-	.	gene_id "MSTRG.24"; transcript_id "MSTRG.24.3"; exon_number "4";
KV862199	StringTie	transcript	138346	143283	1000	-	.	gene_id "MSTRG.24"; transcript_id "OIV89986"; ref_gene_id "TanjilG_00364";
KV862199	StringTie	exon	138346	138396	1000	-	.	gene_id "MSTRG.24"; transcript_id "OIV89986"; exon_number "1"; ref_gene_id "TanjilG_00364";
KV862199	StringTie	exon	138523	138600	1000	-	.	gene_id "MSTRG.24"; transcript_id "OIV89986"; exon_number "2"; ref_gene_id "TanjilG_00364";
KV862199	StringTie	exon	140456	140792	1000	-	.	gene_id "MSTRG.24"; transcript_id "OIV89986"; exon_number "3"; ref_gene_id "TanjilG_00364";
KV862199	StringTie	exon	141290	141466	1000	-	.	gene_id "MSTRG.24"; transcript_id "OIV89986"; exon_number "4"; ref_gene_id "TanjilG_00364";
KV862199	StringTie	exon	142844	143283	1000	-	.	gene_id "MSTRG.24"; transcript_id "OIV89986"; exon_number "5"; ref_gene_id "TanjilG_00364";
KV862199	StringTie	transcript	146652	151242	1000	-	.	gene_id "MSTRG.25"; transcript_id "OIV89987"; ref_gene_id "TanjilG_00365";
KV862199	StringTie	exon	146652	146822	1000	-	.	gene_id "MSTRG.25"; transcript_id "OIV89987"; exon_number "1"; ref_gene_id "TanjilG_00365";
KV862199	StringTie	exon	147527	147733	1000	-	.	gene_id "MSTRG.25"; transcript_id "OIV89987"; exon_number "2"; ref_gene_id "TanjilG_00365";
KV862199	StringTie	exon	148188	148397	1000	-	.	gene_id "MSTRG.25"; transcript_id "OIV89987"; exon_number "3"; ref_gene_id "TanjilG_00365";
KV862199	StringTie	exon	148604	148652	1000	-	.	gene_id "MSTRG.25"; transcript_id "OIV89987"; exon_number "4"; ref_gene_id "TanjilG_00365";
KV862199	StringTie	exon	148844	149043	1000	-	.	gene_id "MSTRG.25"; transcript_id "OIV89987"; exon_number "5"; ref_gene_id "TanjilG_00365";
KV862199	StringTie	exon	149139	149224	1000	-	.	gene_id "MSTRG.25"; transcript_id "OIV89987"; exon_number "6"; ref_gene_id "TanjilG_00365";
KV862199	StringTie	exon	149637	149793	1000	-	.	gene_id "MSTRG.25"; transcript_id "OIV89987"; exon_number "7"; ref_gene_id "TanjilG_00365";
KV862199	StringTie	exon	150048	150212	1000	-	.	gene_id "MSTRG.25"; transcript_id "OIV89987"; exon_number "8"; ref_gene_id "TanjilG_00365";
KV862199	StringTie	exon	151039	151242	1000	-	.	gene_id "MSTRG.25"; transcript_id "OIV89987"; exon_number "9"; ref_gene_id "TanjilG_00365";
KV862199	StringTie	transcript	154313	159315	1000	+	.	gene_id "MSTRG.26"; transcript_id "MSTRG.26.1";
KV862199	StringTie	exon	154313	154901	1000	+	.	gene_id "MSTRG.26"; transcript_id "MSTRG.26.1"; exon_number "1";
KV862199	StringTie	exon	155396	155501	1000	+	.	gene_id "MSTRG.26"; transcript_id "MSTRG.26.1"; exon_number "2";
KV862199	StringTie	exon	157059	157202	1000	+	.	gene_id "MSTRG.26"; transcript_id "MSTRG.26.1"; exon_number "3";
KV862199	StringTie	exon	158345	159315	1000	+	.	gene_id "MSTRG.26"; transcript_id "MSTRG.26.1"; exon_number "4";
KV862199	StringTie	transcript	154648	158602	1000	+	.	gene_id "MSTRG.26"; transcript_id "OIV89988"; ref_gene_id "TanjilG_00366";
KV862199	StringTie	exon	154648	154901	1000	+	.	gene_id "MSTRG.26"; transcript_id "OIV89988"; exon_number "1"; ref_gene_id "TanjilG_00366";
KV862199	StringTie	exon	155396	155501	1000	+	.	gene_id "MSTRG.26"; transcript_id "OIV89988"; exon_number "2"; ref_gene_id "TanjilG_00366";
KV862199	StringTie	exon	155822	155986	1000	+	.	gene_id "MSTRG.26"; transcript_id "OIV89988"; exon_number "3"; ref_gene_id "TanjilG_00366";
KV862199	StringTie	exon	157059	157202	1000	+	.	gene_id "MSTRG.26"; transcript_id "OIV89988"; exon_number "4"; ref_gene_id "TanjilG_00366";
KV862199	StringTie	exon	158345	158602	1000	+	.	gene_id "MSTRG.26"; transcript_id "OIV89988"; exon_number "5"; ref_gene_id "TanjilG_00366";
KV862199	StringTie	transcript	185472	186137	1000	+	.	gene_id "MSTRG.27"; transcript_id "OIV89992"; ref_gene_id "TanjilG_00370";
KV862199	StringTie	exon	185472	186137	1000	+	.	gene_id "MSTRG.27"; transcript_id "OIV89992"; exon_number "1"; ref_gene_id "TanjilG_00370";
KV862199	StringTie	transcript	190277	194447	1000	-	.	gene_id "MSTRG.28"; transcript_id "OIV89993"; ref_gene_id "TanjilG_00371";
KV862199	StringTie	exon	190277	190498	1000	-	.	gene_id "MSTRG.28"; transcript_id "OIV89993"; exon_number "1"; ref_gene_id "TanjilG_00371";
KV862199	StringTie	exon	190599	190734	1000	-	.	gene_id "MSTRG.28"; transcript_id "OIV89993"; exon_number "2"; ref_gene_id "TanjilG_00371";
KV862199	StringTie	exon	191045	191100	1000	-	.	gene_id "MSTRG.28"; transcript_id "OIV89993"; exon_number "3"; ref_gene_id "TanjilG_00371";
KV862199	StringTie	exon	191212	191268	1000	-	.	gene_id "MSTRG.28"; transcript_id "OIV89993"; exon_number "4"; ref_gene_id "TanjilG_00371";
KV862199	StringTie	exon	191359	191436	1000	-	.	gene_id "MSTRG.28"; transcript_id "OIV89993"; exon_number "5"; ref_gene_id "TanjilG_00371";
KV862199	StringTie	exon	191516	191602	1000	-	.	gene_id "MSTRG.28"; transcript_id "OIV89993"; exon_number "6"; ref_gene_id "TanjilG_00371";
KV862199	StringTie	exon	191695	191755	1000	-	.	gene_id "MSTRG.28"; transcript_id "OIV89993"; exon_number "7"; ref_gene_id "TanjilG_00371";
KV862199	StringTie	exon	192023	192111	1000	-	.	gene_id "MSTRG.28"; transcript_id "OIV89993"; exon_number "8"; ref_gene_id "TanjilG_00371";
KV862199	StringTie	exon	192257	192354	1000	-	.	gene_id "MSTRG.28"; transcript_id "OIV89993"; exon_number "9"; ref_gene_id "TanjilG_00371";
KV862199	StringTie	exon	192769	192868	1000	-	.	gene_id "MSTRG.28"; transcript_id "OIV89993"; exon_number "10"; ref_gene_id "TanjilG_00371";
KV862199	StringTie	exon	194385	194447	1000	-	.	gene_id "MSTRG.28"; transcript_id "OIV89993"; exon_number "11"; ref_gene_id "TanjilG_00371";
KV862199	StringTie	transcript	199676	203980	1000	-	.	gene_id "MSTRG.29"; transcript_id "MSTRG.29.1";
KV862199	StringTie	exon	199676	200413	1000	-	.	gene_id "MSTRG.29"; transcript_id "MSTRG.29.1"; exon_number "1";
KV862199	StringTie	exon	200583	200731	1000	-	.	gene_id "MSTRG.29"; transcript_id "MSTRG.29.1"; exon_number "2";
KV862199	StringTie	exon	200819	200985	1000	-	.	gene_id "MSTRG.29"; transcript_id "MSTRG.29.1"; exon_number "3";
KV862199	StringTie	exon	201724	201776	1000	-	.	gene_id "MSTRG.29"; transcript_id "MSTRG.29.1"; exon_number "4";
KV862199	StringTie	exon	203062	203980	1000	-	.	gene_id "MSTRG.29"; transcript_id "MSTRG.29.1"; exon_number "5";
KV862199	StringTie	transcript	199842	203809	1000	-	.	gene_id "MSTRG.29"; transcript_id "OIV89994"; ref_gene_id "TanjilG_00372";
KV862199	StringTie	exon	199842	199892	1000	-	.	gene_id "MSTRG.29"; transcript_id "OIV89994"; exon_number "1"; ref_gene_id "TanjilG_00372";
KV862199	StringTie	exon	200079	200413	1000	-	.	gene_id "MSTRG.29"; transcript_id "OIV89994"; exon_number "2"; ref_gene_id "TanjilG_00372";
KV862199	StringTie	exon	200583	200731	1000	-	.	gene_id "MSTRG.29"; transcript_id "OIV89994"; exon_number "3"; ref_gene_id "TanjilG_00372";
KV862199	StringTie	exon	200819	200985	1000	-	.	gene_id "MSTRG.29"; transcript_id "OIV89994"; exon_number "4"; ref_gene_id "TanjilG_00372";
KV862199	StringTie	exon	201724	201776	1000	-	.	gene_id "MSTRG.29"; transcript_id "OIV89994"; exon_number "5"; ref_gene_id "TanjilG_00372";
KV862199	StringTie	exon	203062	203809	1000	-	.	gene_id "MSTRG.29"; transcript_id "OIV89994"; exon_number "6"; ref_gene_id "TanjilG_00372";
KV862199	StringTie	transcript	209623	212442	1000	+	.	gene_id "MSTRG.30"; transcript_id "OIV89995"; ref_gene_id "TanjilG_00373";
KV862199	StringTie	exon	209623	210020	1000	+	.	gene_id "MSTRG.30"; transcript_id "OIV89995"; exon_number "1"; ref_gene_id "TanjilG_00373";
KV862199	StringTie	exon	212208	212442	1000	+	.	gene_id "MSTRG.30"; transcript_id "OIV89995"; exon_number "2"; ref_gene_id "TanjilG_00373";
KV862199	StringTie	transcript	214180	220474	1000	+	.	gene_id "MSTRG.31"; transcript_id "OIV89996"; ref_gene_id "TanjilG_00374";
KV862199	StringTie	exon	214180	214402	1000	+	.	gene_id "MSTRG.31"; transcript_id "OIV89996"; exon_number "1"; ref_gene_id "TanjilG_00374";
KV862199	StringTie	exon	215390	215676	1000	+	.	gene_id "MSTRG.31"; transcript_id "OIV89996"; exon_number "2"; ref_gene_id "TanjilG_00374";
KV862199	StringTie	exon	215760	215849	1000	+	.	gene_id "MSTRG.31"; transcript_id "OIV89996"; exon_number "3"; ref_gene_id "TanjilG_00374";
KV862199	StringTie	exon	215969	216040	1000	+	.	gene_id "MSTRG.31"; transcript_id "OIV89996"; exon_number "4"; ref_gene_id "TanjilG_00374";
KV862199	StringTie	exon	216231	216350	1000	+	.	gene_id "MSTRG.31"; transcript_id "OIV89996"; exon_number "5"; ref_gene_id "TanjilG_00374";
KV862199	StringTie	exon	219374	220474	1000	+	.	gene_id "MSTRG.31"; transcript_id "OIV89996"; exon_number "6"; ref_gene_id "TanjilG_00374";
KV862199	StringTie	transcript	215185	220474	1000	+	.	gene_id "MSTRG.31"; transcript_id "MSTRG.31.2";
KV862199	StringTie	exon	215185	215676	1000	+	.	gene_id "MSTRG.31"; transcript_id "MSTRG.31.2"; exon_number "1";
KV862199	StringTie	exon	215760	215849	1000	+	.	gene_id "MSTRG.31"; transcript_id "MSTRG.31.2"; exon_number "2";
KV862199	StringTie	exon	215969	216040	1000	+	.	gene_id "MSTRG.31"; transcript_id "MSTRG.31.2"; exon_number "3";
KV862199	StringTie	exon	216231	220474	1000	+	.	gene_id "MSTRG.31"; transcript_id "MSTRG.31.2"; exon_number "4";
KV862199	StringTie	transcript	215193	220474	1000	+	.	gene_id "MSTRG.31"; transcript_id "MSTRG.31.3";
KV862199	StringTie	exon	215193	215676	1000	+	.	gene_id "MSTRG.31"; transcript_id "MSTRG.31.3"; exon_number "1";
KV862199	StringTie	exon	215760	215849	1000	+	.	gene_id "MSTRG.31"; transcript_id "MSTRG.31.3"; exon_number "2";
KV862199	StringTie	exon	215969	216040	1000	+	.	gene_id "MSTRG.31"; transcript_id "MSTRG.31.3"; exon_number "3";
KV862199	StringTie	exon	216231	219165	1000	+	.	gene_id "MSTRG.31"; transcript_id "MSTRG.31.3"; exon_number "4";
KV862199	StringTie	exon	219374	220474	1000	+	.	gene_id "MSTRG.31"; transcript_id "MSTRG.31.3"; exon_number "5";
KV862199	StringTie	transcript	224377	225538	1000	-	.	gene_id "MSTRG.33"; transcript_id "MSTRG.33.1";
KV862199	StringTie	exon	224377	225538	1000	-	.	gene_id "MSTRG.33"; transcript_id "MSTRG.33.1"; exon_number "1";
KV862199	StringTie	transcript	327891	329713	1000	+	.	gene_id "MSTRG.34"; transcript_id "MSTRG.34.1";
KV862199	StringTie	exon	327891	328136	1000	+	.	gene_id "MSTRG.34"; transcript_id "MSTRG.34.1"; exon_number "1";
KV862199	StringTie	exon	328722	329713	1000	+	.	gene_id "MSTRG.34"; transcript_id "MSTRG.34.1"; exon_number "2";
KV862199	StringTie	transcript	328801	329442	1000	+	.	gene_id "MSTRG.34"; transcript_id "OIV89997"; ref_gene_id "TanjilG_00375";
KV862199	StringTie	exon	328801	329172	1000	+	.	gene_id "MSTRG.34"; transcript_id "OIV89997"; exon_number "1"; ref_gene_id "TanjilG_00375";
KV862199	StringTie	exon	329242	329442	1000	+	.	gene_id "MSTRG.34"; transcript_id "OIV89997"; exon_number "2"; ref_gene_id "TanjilG_00375";
KV862200	StringTie	transcript	194	6427	1000	-	.	gene_id "MSTRG.35"; transcript_id "MSTRG.35.1";
KV862200	StringTie	exon	194	447	1000	-	.	gene_id "MSTRG.35"; transcript_id "MSTRG.35.1"; exon_number "1";
KV862200	StringTie	exon	881	1024	1000	-	.	gene_id "MSTRG.35"; transcript_id "MSTRG.35.1"; exon_number "2";
KV862200	StringTie	exon	1557	1648	1000	-	.	gene_id "MSTRG.35"; transcript_id "MSTRG.35.1"; exon_number "3";
KV862200	StringTie	exon	1760	1838	1000	-	.	gene_id "MSTRG.35"; transcript_id "MSTRG.35.1"; exon_number "4";
KV862200	StringTie	exon	1926	1992	1000	-	.	gene_id "MSTRG.35"; transcript_id "MSTRG.35.1"; exon_number "5";
KV862200	StringTie	exon	2199	2290	1000	-	.	gene_id "MSTRG.35"; transcript_id "MSTRG.35.1"; exon_number "6";
KV862200	StringTie	exon	2398	2514	1000	-	.	gene_id "MSTRG.35"; transcript_id "MSTRG.35.1"; exon_number "7";
KV862200	StringTie	exon	2627	2741	1000	-	.	gene_id "MSTRG.35"; transcript_id "MSTRG.35.1"; exon_number "8";
KV862200	StringTie	exon	2868	2974	1000	-	.	gene_id "MSTRG.35"; transcript_id "MSTRG.35.1"; exon_number "9";
KV862200	StringTie	exon	3160	3236	1000	-	.	gene_id "MSTRG.35"; transcript_id "MSTRG.35.1"; exon_number "10";
KV862200	StringTie	exon	3368	3449	1000	-	.	gene_id "MSTRG.35"; transcript_id "MSTRG.35.1"; exon_number "11";
KV862200	StringTie	exon	3531	3668	1000	-	.	gene_id "MSTRG.35"; transcript_id "MSTRG.35.1"; exon_number "12";
KV862200	StringTie	exon	6059	6427	1000	-	.	gene_id "MSTRG.35"; transcript_id "MSTRG.35.1"; exon_number "13";
KV862200	StringTie	transcript	421	6274	1000	-	.	gene_id "MSTRG.35"; transcript_id "OIV89961"; ref_gene_id "TanjilG_10243";
KV862200	StringTie	exon	421	447	1000	-	.	gene_id "MSTRG.35"; transcript_id "OIV89961"; exon_number "1"; ref_gene_id "TanjilG_10243";
KV862200	StringTie	exon	1557	1648	1000	-	.	gene_id "MSTRG.35"; transcript_id "OIV89961"; exon_number "2"; ref_gene_id "TanjilG_10243";
KV862200	StringTie	exon	1760	1838	1000	-	.	gene_id "MSTRG.35"; transcript_id "OIV89961"; exon_number "3"; ref_gene_id "TanjilG_10243";
KV862200	StringTie	exon	1926	1992	1000	-	.	gene_id "MSTRG.35"; transcript_id "OIV89961"; exon_number "4"; ref_gene_id "TanjilG_10243";
KV862200	StringTie	exon	2199	2290	1000	-	.	gene_id "MSTRG.35"; transcript_id "OIV89961"; exon_number "5"; ref_gene_id "TanjilG_10243";
KV862200	StringTie	exon	2398	2514	1000	-	.	gene_id "MSTRG.35"; transcript_id "OIV89961"; exon_number "6"; ref_gene_id "TanjilG_10243";
KV862200	StringTie	exon	2627	2741	1000	-	.	gene_id "MSTRG.35"; transcript_id "OIV89961"; exon_number "7"; ref_gene_id "TanjilG_10243";
KV862200	StringTie	exon	2868	2974	1000	-	.	gene_id "MSTRG.35"; transcript_id "OIV89961"; exon_number "8"; ref_gene_id "TanjilG_10243";
KV862200	StringTie	exon	3160	3236	1000	-	.	gene_id "MSTRG.35"; transcript_id "OIV89961"; exon_number "9"; ref_gene_id "TanjilG_10243";
KV862200	StringTie	exon	3368	3449	1000	-	.	gene_id "MSTRG.35"; transcript_id "OIV89961"; exon_number "10"; ref_gene_id "TanjilG_10243";
KV862200	StringTie	exon	3531	3668	1000	-	.	gene_id "MSTRG.35"; transcript_id "OIV89961"; exon_number "11"; ref_gene_id "TanjilG_10243";
KV862200	StringTie	exon	6059	6274	1000	-	.	gene_id "MSTRG.35"; transcript_id "OIV89961"; exon_number "12"; ref_gene_id "TanjilG_10243";
KV862200	StringTie	transcript	22263	27274	1000	+	.	gene_id "MSTRG.36"; transcript_id "MSTRG.36.1";
KV862200	StringTie	exon	22263	23605	1000	+	.	gene_id "MSTRG.36"; transcript_id "MSTRG.36.1"; exon_number "1";
KV862200	StringTie	exon	24348	24576	1000	+	.	gene_id "MSTRG.36"; transcript_id "MSTRG.36.1"; exon_number "2";
KV862200	StringTie	exon	24662	25233	1000	+	.	gene_id "MSTRG.36"; transcript_id "MSTRG.36.1"; exon_number "3";
KV862200	StringTie	exon	25341	27274	1000	+	.	gene_id "MSTRG.36"; transcript_id "MSTRG.36.1"; exon_number "4";
KV862200	StringTie	transcript	22355	33172	1000	+	.	gene_id "MSTRG.36"; transcript_id "OIV89962"; ref_gene_id "TanjilG_10244";
KV862200	StringTie	exon	22355	23605	1000	+	.	gene_id "MSTRG.36"; transcript_id "OIV89962"; exon_number "1"; ref_gene_id "TanjilG_10244";
KV862200	StringTie	exon	24662	25233	1000	+	.	gene_id "MSTRG.36"; transcript_id "OIV89962"; exon_number "2"; ref_gene_id "TanjilG_10244";
KV862200	StringTie	exon	25341	25563	1000	+	.	gene_id "MSTRG.36"; transcript_id "OIV89962"; exon_number "3"; ref_gene_id "TanjilG_10244";
KV862200	StringTie	exon	25775	26940	1000	+	.	gene_id "MSTRG.36"; transcript_id "OIV89962"; exon_number "4"; ref_gene_id "TanjilG_10244";
KV862200	StringTie	exon	29704	29875	1000	+	.	gene_id "MSTRG.36"; transcript_id "OIV89962"; exon_number "5"; ref_gene_id "TanjilG_10244";
KV862200	StringTie	exon	30057	30106	1000	+	.	gene_id "MSTRG.36"; transcript_id "OIV89962"; exon_number "6"; ref_gene_id "TanjilG_10244";
KV862200	StringTie	exon	31253	31553	1000	+	.	gene_id "MSTRG.36"; transcript_id "OIV89962"; exon_number "7"; ref_gene_id "TanjilG_10244";
KV862200	StringTie	exon	31868	32056	1000	+	.	gene_id "MSTRG.36"; transcript_id "OIV89962"; exon_number "8"; ref_gene_id "TanjilG_10244";
KV862200	StringTie	exon	32152	32334	1000	+	.	gene_id "MSTRG.36"; transcript_id "OIV89962"; exon_number "9"; ref_gene_id "TanjilG_10244";
KV862200	StringTie	exon	32927	33172	1000	+	.	gene_id "MSTRG.36"; transcript_id "OIV89962"; exon_number "10"; ref_gene_id "TanjilG_10244";
KV862200	StringTie	transcript	37716	45844	1000	+	.	gene_id "MSTRG.37"; transcript_id "MSTRG.37.1";
KV862200	StringTie	exon	37716	38009	1000	+	.	gene_id "MSTRG.37"; transcript_id "MSTRG.37.1"; exon_number "1";
KV862200	StringTie	exon	39171	39253	1000	+	.	gene_id "MSTRG.37"; transcript_id "MSTRG.37.1"; exon_number "2";
KV862200	StringTie	exon	39404	39455	1000	+	.	gene_id "MSTRG.37"; transcript_id "MSTRG.37.1"; exon_number "3";
KV862200	StringTie	exon	40627	40706	1000	+	.	gene_id "MSTRG.37"; transcript_id "MSTRG.37.1"; exon_number "4";
KV862200	StringTie	exon	40785	40863	1000	+	.	gene_id "MSTRG.37"; transcript_id "MSTRG.37.1"; exon_number "5";
KV862200	StringTie	exon	41131	41214	1000	+	.	gene_id "MSTRG.37"; transcript_id "MSTRG.37.1"; exon_number "6";
KV862200	StringTie	exon	41347	41492	1000	+	.	gene_id "MSTRG.37"; transcript_id "MSTRG.37.1"; exon_number "7";
KV862200	StringTie	exon	41630	41971	1000	+	.	gene_id "MSTRG.37"; transcript_id "MSTRG.37.1"; exon_number "8";
KV862200	StringTie	exon	42432	42473	1000	+	.	gene_id "MSTRG.37"; transcript_id "MSTRG.37.1"; exon_number "9";
KV862200	StringTie	exon	42582	42674	1000	+	.	gene_id "MSTRG.37"; transcript_id "MSTRG.37.1"; exon_number "10";
KV862200	StringTie	exon	42750	42958	1000	+	.	gene_id "MSTRG.37"; transcript_id "MSTRG.37.1"; exon_number "11";
KV862200	StringTie	exon	43127	43302	1000	+	.	gene_id "MSTRG.37"; transcript_id "MSTRG.37.1"; exon_number "12";
KV862200	StringTie	exon	44086	45406	1000	+	.	gene_id "MSTRG.37"; transcript_id "MSTRG.37.1"; exon_number "13";
KV862200	StringTie	exon	45695	45844	1000	+	.	gene_id "MSTRG.37"; transcript_id "MSTRG.37.1"; exon_number "14";
KV862200	StringTie	transcript	37716	45844	1000	+	.	gene_id "MSTRG.37"; transcript_id "MSTRG.37.2";
KV862200	StringTie	exon	37716	38009	1000	+	.	gene_id "MSTRG.37"; transcript_id "MSTRG.37.2"; exon_number "1";
KV862200	StringTie	exon	38229	38258	1000	+	.	gene_id "MSTRG.37"; transcript_id "MSTRG.37.2"; exon_number "2";
KV862200	StringTie	exon	39171	39253	1000	+	.	gene_id "MSTRG.37"; transcript_id "MSTRG.37.2"; exon_number "3";
KV862200	StringTie	exon	39404	39455	1000	+	.	gene_id "MSTRG.37"; transcript_id "MSTRG.37.2"; exon_number "4";
KV862200	StringTie	exon	40627	40706	1000	+	.	gene_id "MSTRG.37"; transcript_id "MSTRG.37.2"; exon_number "5";
KV862200	StringTie	exon	40785	40863	1000	+	.	gene_id "MSTRG.37"; transcript_id "MSTRG.37.2"; exon_number "6";
KV862200	StringTie	exon	41131	41214	1000	+	.	gene_id "MSTRG.37"; transcript_id "MSTRG.37.2"; exon_number "7";
KV862200	StringTie	exon	41347	41492	1000	+	.	gene_id "MSTRG.37"; transcript_id "MSTRG.37.2"; exon_number "8";
KV862200	StringTie	exon	41630	41971	1000	+	.	gene_id "MSTRG.37"; transcript_id "MSTRG.37.2"; exon_number "9";
KV862200	StringTie	exon	42432	42473	1000	+	.	gene_id "MSTRG.37"; transcript_id "MSTRG.37.2"; exon_number "10";
KV862200	StringTie	exon	42582	42674	1000	+	.	gene_id "MSTRG.37"; transcript_id "MSTRG.37.2"; exon_number "11";
KV862200	StringTie	exon	42750	42958	1000	+	.	gene_id "MSTRG.37"; transcript_id "MSTRG.37.2"; exon_number "12";
KV862200	StringTie	exon	43127	43302	1000	+	.	gene_id "MSTRG.37"; transcript_id "MSTRG.37.2"; exon_number "13";
KV862200	StringTie	exon	44086	45406	1000	+	.	gene_id "MSTRG.37"; transcript_id "MSTRG.37.2"; exon_number "14";
KV862200	StringTie	exon	45695	45844	1000	+	.	gene_id "MSTRG.37"; transcript_id "MSTRG.37.2"; exon_number "15";
KV862200	StringTie	transcript	37716	47058	1000	+	.	gene_id "MSTRG.37"; transcript_id "MSTRG.37.3";
KV862200	StringTie	exon	37716	38009	1000	+	.	gene_id "MSTRG.37"; transcript_id "MSTRG.37.3"; exon_number "1";
KV862200	StringTie	exon	39171	39253	1000	+	.	gene_id "MSTRG.37"; transcript_id "MSTRG.37.3"; exon_number "2";
KV862200	StringTie	exon	39404	39455	1000	+	.	gene_id "MSTRG.37"; transcript_id "MSTRG.37.3"; exon_number "3";
KV862200	StringTie	exon	40627	40706	1000	+	.	gene_id "MSTRG.37"; transcript_id "MSTRG.37.3"; exon_number "4";
KV862200	StringTie	exon	40785	40863	1000	+	.	gene_id "MSTRG.37"; transcript_id "MSTRG.37.3"; exon_number "5";
KV862200	StringTie	exon	41131	41214	1000	+	.	gene_id "MSTRG.37"; transcript_id "MSTRG.37.3"; exon_number "6";
KV862200	StringTie	exon	41347	41492	1000	+	.	gene_id "MSTRG.37"; transcript_id "MSTRG.37.3"; exon_number "7";
KV862200	StringTie	exon	41630	41971	1000	+	.	gene_id "MSTRG.37"; transcript_id "MSTRG.37.3"; exon_number "8";
KV862200	StringTie	exon	42432	42473	1000	+	.	gene_id "MSTRG.37"; transcript_id "MSTRG.37.3"; exon_number "9";
KV862200	StringTie	exon	42582	42674	1000	+	.	gene_id "MSTRG.37"; transcript_id "MSTRG.37.3"; exon_number "10";
KV862200	StringTie	exon	42750	42958	1000	+	.	gene_id "MSTRG.37"; transcript_id "MSTRG.37.3"; exon_number "11";
KV862200	StringTie	exon	43127	43302	1000	+	.	gene_id "MSTRG.37"; transcript_id "MSTRG.37.3"; exon_number "12";
KV862200	StringTie	exon	44086	45406	1000	+	.	gene_id "MSTRG.37"; transcript_id "MSTRG.37.3"; exon_number "13";
KV862200	StringTie	exon	46208	47058	1000	+	.	gene_id "MSTRG.37"; transcript_id "MSTRG.37.3"; exon_number "14";
KV862200	StringTie	transcript	37776	47058	1000	+	.	gene_id "MSTRG.37"; transcript_id "MSTRG.37.4";
KV862200	StringTie	exon	37776	38009	1000	+	.	gene_id "MSTRG.37"; transcript_id "MSTRG.37.4"; exon_number "1";
KV862200	StringTie	exon	39171	39253	1000	+	.	gene_id "MSTRG.37"; transcript_id "MSTRG.37.4"; exon_number "2";
KV862200	StringTie	exon	39404	39455	1000	+	.	gene_id "MSTRG.37"; transcript_id "MSTRG.37.4"; exon_number "3";
KV862200	StringTie	exon	40627	40706	1000	+	.	gene_id "MSTRG.37"; transcript_id "MSTRG.37.4"; exon_number "4";
KV862200	StringTie	exon	40785	40863	1000	+	.	gene_id "MSTRG.37"; transcript_id "MSTRG.37.4"; exon_number "5";
KV862200	StringTie	exon	41131	41214	1000	+	.	gene_id "MSTRG.37"; transcript_id "MSTRG.37.4"; exon_number "6";
KV862200	StringTie	exon	41347	41492	1000	+	.	gene_id "MSTRG.37"; transcript_id "MSTRG.37.4"; exon_number "7";
KV862200	StringTie	exon	41630	41971	1000	+	.	gene_id "MSTRG.37"; transcript_id "MSTRG.37.4"; exon_number "8";
KV862200	StringTie	exon	42432	42473	1000	+	.	gene_id "MSTRG.37"; transcript_id "MSTRG.37.4"; exon_number "9";
KV862200	StringTie	exon	42582	42674	1000	+	.	gene_id "MSTRG.37"; transcript_id "MSTRG.37.4"; exon_number "10";
KV862200	StringTie	exon	42750	42886	1000	+	.	gene_id "MSTRG.37"; transcript_id "MSTRG.37.4"; exon_number "11";
KV862200	StringTie	exon	43127	43302	1000	+	.	gene_id "MSTRG.37"; transcript_id "MSTRG.37.4"; exon_number "12";
KV862200	StringTie	exon	44086	45406	1000	+	.	gene_id "MSTRG.37"; transcript_id "MSTRG.37.4"; exon_number "13";
KV862200	StringTie	exon	45695	45829	1000	+	.	gene_id "MSTRG.37"; transcript_id "MSTRG.37.4"; exon_number "14";
KV862200	StringTie	exon	46156	47058	1000	+	.	gene_id "MSTRG.37"; transcript_id "MSTRG.37.4"; exon_number "15";
KV862200	StringTie	transcript	37776	47051	1000	+	.	gene_id "MSTRG.37"; transcript_id "MSTRG.37.5";
KV862200	StringTie	exon	37776	38009	1000	+	.	gene_id "MSTRG.37"; transcript_id "MSTRG.37.5"; exon_number "1";
KV862200	StringTie	exon	38229	38258	1000	+	.	gene_id "MSTRG.37"; transcript_id "MSTRG.37.5"; exon_number "2";
KV862200	StringTie	exon	39171	39253	1000	+	.	gene_id "MSTRG.37"; transcript_id "MSTRG.37.5"; exon_number "3";
KV862200	StringTie	exon	39404	39455	1000	+	.	gene_id "MSTRG.37"; transcript_id "MSTRG.37.5"; exon_number "4";
KV862200	StringTie	exon	40627	40706	1000	+	.	gene_id "MSTRG.37"; transcript_id "MSTRG.37.5"; exon_number "5";
KV862200	StringTie	exon	40785	40863	1000	+	.	gene_id "MSTRG.37"; transcript_id "MSTRG.37.5"; exon_number "6";
KV862200	StringTie	exon	41131	41214	1000	+	.	gene_id "MSTRG.37"; transcript_id "MSTRG.37.5"; exon_number "7";
KV862200	StringTie	exon	41347	41492	1000	+	.	gene_id "MSTRG.37"; transcript_id "MSTRG.37.5"; exon_number "8";
KV862200	StringTie	exon	41630	41971	1000	+	.	gene_id "MSTRG.37"; transcript_id "MSTRG.37.5"; exon_number "9";
KV862200	StringTie	exon	42432	42473	1000	+	.	gene_id "MSTRG.37"; transcript_id "MSTRG.37.5"; exon_number "10";
KV862200	StringTie	exon	42582	42674	1000	+	.	gene_id "MSTRG.37"; transcript_id "MSTRG.37.5"; exon_number "11";
KV862200	StringTie	exon	42750	42958	1000	+	.	gene_id "MSTRG.37"; transcript_id "MSTRG.37.5"; exon_number "12";
KV862200	StringTie	exon	43127	43302	1000	+	.	gene_id "MSTRG.37"; transcript_id "MSTRG.37.5"; exon_number "13";
KV862200	StringTie	exon	44086	45406	1000	+	.	gene_id "MSTRG.37"; transcript_id "MSTRG.37.5"; exon_number "14";
KV862200	StringTie	exon	46208	47051	1000	+	.	gene_id "MSTRG.37"; transcript_id "MSTRG.37.5"; exon_number "15";
KV862200	StringTie	transcript	39219	46652	1000	+	.	gene_id "MSTRG.37"; transcript_id "OIV89963"; ref_gene_id "TanjilG_10245";
KV862200	StringTie	exon	39219	39253	1000	+	.	gene_id "MSTRG.37"; transcript_id "OIV89963"; exon_number "1"; ref_gene_id "TanjilG_10245";
KV862200	StringTie	exon	39404	39455	1000	+	.	gene_id "MSTRG.37"; transcript_id "OIV89963"; exon_number "2"; ref_gene_id "TanjilG_10245";
KV862200	StringTie	exon	40627	40706	1000	+	.	gene_id "MSTRG.37"; transcript_id "OIV89963"; exon_number "3"; ref_gene_id "TanjilG_10245";
KV862200	StringTie	exon	40785	40863	1000	+	.	gene_id "MSTRG.37"; transcript_id "OIV89963"; exon_number "4"; ref_gene_id "TanjilG_10245";
KV862200	StringTie	exon	41131	41214	1000	+	.	gene_id "MSTRG.37"; transcript_id "OIV89963"; exon_number "5"; ref_gene_id "TanjilG_10245";
KV862200	StringTie	exon	41347	41492	1000	+	.	gene_id "MSTRG.37"; transcript_id "OIV89963"; exon_number "6"; ref_gene_id "TanjilG_10245";
KV862200	StringTie	exon	41630	41971	1000	+	.	gene_id "MSTRG.37"; transcript_id "OIV89963"; exon_number "7"; ref_gene_id "TanjilG_10245";
KV862200	StringTie	exon	42432	42473	1000	+	.	gene_id "MSTRG.37"; transcript_id "OIV89963"; exon_number "8"; ref_gene_id "TanjilG_10245";
KV862200	StringTie	exon	42582	42674	1000	+	.	gene_id "MSTRG.37"; transcript_id "OIV89963"; exon_number "9"; ref_gene_id "TanjilG_10245";
KV862200	StringTie	exon	42750	42886	1000	+	.	gene_id "MSTRG.37"; transcript_id "OIV89963"; exon_number "10"; ref_gene_id "TanjilG_10245";
KV862200	StringTie	exon	43127	43302	1000	+	.	gene_id "MSTRG.37"; transcript_id "OIV89963"; exon_number "11"; ref_gene_id "TanjilG_10245";
KV862200	StringTie	exon	44086	45406	1000	+	.	gene_id "MSTRG.37"; transcript_id "OIV89963"; exon_number "12"; ref_gene_id "TanjilG_10245";
KV862200	StringTie	exon	45695	45829	1000	+	.	gene_id "MSTRG.37"; transcript_id "OIV89963"; exon_number "13"; ref_gene_id "TanjilG_10245";
KV862200	StringTie	exon	46156	46652	1000	+	.	gene_id "MSTRG.37"; transcript_id "OIV89963"; exon_number "14"; ref_gene_id "TanjilG_10245";
KV862200	StringTie	transcript	45947	47051	1000	+	.	gene_id "MSTRG.37"; transcript_id "MSTRG.37.7";
KV862200	StringTie	exon	45947	45959	1000	+	.	gene_id "MSTRG.37"; transcript_id "MSTRG.37.7"; exon_number "1";
KV862200	StringTie	exon	46208	47051	1000	+	.	gene_id "MSTRG.37"; transcript_id "MSTRG.37.7"; exon_number "2";
KV862200	StringTie	transcript	48037	53355	1000	-	.	gene_id "MSTRG.38"; transcript_id "MSTRG.38.1";
KV862200	StringTie	exon	48037	48529	1000	-	.	gene_id "MSTRG.38"; transcript_id "MSTRG.38.1"; exon_number "1";
KV862200	StringTie	exon	49254	49315	1000	-	.	gene_id "MSTRG.38"; transcript_id "MSTRG.38.1"; exon_number "2";
KV862200	StringTie	exon	49424	49510	1000	-	.	gene_id "MSTRG.38"; transcript_id "MSTRG.38.1"; exon_number "3";
KV862200	StringTie	exon	50073	50141	1000	-	.	gene_id "MSTRG.38"; transcript_id "MSTRG.38.1"; exon_number "4";
KV862200	StringTie	exon	50257	50308	1000	-	.	gene_id "MSTRG.38"; transcript_id "MSTRG.38.1"; exon_number "5";
KV862200	StringTie	exon	50733	50815	1000	-	.	gene_id "MSTRG.38"; transcript_id "MSTRG.38.1"; exon_number "6";
KV862200	StringTie	exon	51285	51361	1000	-	.	gene_id "MSTRG.38"; transcript_id "MSTRG.38.1"; exon_number "7";
KV862200	StringTie	exon	51735	51929	1000	-	.	gene_id "MSTRG.38"; transcript_id "MSTRG.38.1"; exon_number "8";
KV862200	StringTie	exon	52157	52214	1000	-	.	gene_id "MSTRG.38"; transcript_id "MSTRG.38.1"; exon_number "9";
KV862200	StringTie	exon	52376	52470	1000	-	.	gene_id "MSTRG.38"; transcript_id "MSTRG.38.1"; exon_number "10";
KV862200	StringTie	exon	53158	53355	1000	-	.	gene_id "MSTRG.38"; transcript_id "MSTRG.38.1"; exon_number "11";
KV862200	StringTie	transcript	48391	52229	1000	-	.	gene_id "MSTRG.38"; transcript_id "OIV89964"; ref_gene_id "TanjilG_10246";
KV862200	StringTie	exon	48391	48529	1000	-	.	gene_id "MSTRG.38"; transcript_id "OIV89964"; exon_number "1"; ref_gene_id "TanjilG_10246";
KV862200	StringTie	exon	49254	49315	1000	-	.	gene_id "MSTRG.38"; transcript_id "OIV89964"; exon_number "2"; ref_gene_id "TanjilG_10246";
KV862200	StringTie	exon	49424	49510	1000	-	.	gene_id "MSTRG.38"; transcript_id "OIV89964"; exon_number "3"; ref_gene_id "TanjilG_10246";
KV862200	StringTie	exon	50073	50141	1000	-	.	gene_id "MSTRG.38"; transcript_id "OIV89964"; exon_number "4"; ref_gene_id "TanjilG_10246";
KV862200	StringTie	exon	50257	50308	1000	-	.	gene_id "MSTRG.38"; transcript_id "OIV89964"; exon_number "5"; ref_gene_id "TanjilG_10246";
KV862200	StringTie	exon	50733	50815	1000	-	.	gene_id "MSTRG.38"; transcript_id "OIV89964"; exon_number "6"; ref_gene_id "TanjilG_10246";
KV862200	StringTie	exon	51285	51361	1000	-	.	gene_id "MSTRG.38"; transcript_id "OIV89964"; exon_number "7"; ref_gene_id "TanjilG_10246";
KV862200	StringTie	exon	51735	51929	1000	-	.	gene_id "MSTRG.38"; transcript_id "OIV89964"; exon_number "8"; ref_gene_id "TanjilG_10246";
KV862200	StringTie	exon	52157	52229	1000	-	.	gene_id "MSTRG.38"; transcript_id "OIV89964"; exon_number "9"; ref_gene_id "TanjilG_10246";
KV862200	StringTie	transcript	66426	69717	1000	+	.	gene_id "MSTRG.39"; transcript_id "OIV89966"; ref_gene_id "TanjilG_10248";
KV862200	StringTie	exon	66426	66491	1000	+	.	gene_id "MSTRG.39"; transcript_id "OIV89966"; exon_number "1"; ref_gene_id "TanjilG_10248";
KV862200	StringTie	exon	66551	66712	1000	+	.	gene_id "MSTRG.39"; transcript_id "OIV89966"; exon_number "2"; ref_gene_id "TanjilG_10248";
KV862200	StringTie	exon	67148	67358	1000	+	.	gene_id "MSTRG.39"; transcript_id "OIV89966"; exon_number "3"; ref_gene_id "TanjilG_10248";
KV862200	StringTie	exon	67739	68036	1000	+	.	gene_id "MSTRG.39"; transcript_id "OIV89966"; exon_number "4"; ref_gene_id "TanjilG_10248";
KV862200	StringTie	exon	68574	68966	1000	+	.	gene_id "MSTRG.39"; transcript_id "OIV89966"; exon_number "5"; ref_gene_id "TanjilG_10248";
KV862200	StringTie	exon	69302	69379	1000	+	.	gene_id "MSTRG.39"; transcript_id "OIV89966"; exon_number "6"; ref_gene_id "TanjilG_10248";
KV862200	StringTie	exon	69516	69717	1000	+	.	gene_id "MSTRG.39"; transcript_id "OIV89966"; exon_number "7"; ref_gene_id "TanjilG_10248";
KV862200	StringTie	transcript	69963	73182	1000	-	.	gene_id "MSTRG.40"; transcript_id "MSTRG.40.1";
KV862200	StringTie	exon	69963	70534	1000	-	.	gene_id "MSTRG.40"; transcript_id "MSTRG.40.1"; exon_number "1";
KV862200	StringTie	exon	70648	71095	1000	-	.	gene_id "MSTRG.40"; transcript_id "MSTRG.40.1"; exon_number "2";
KV862200	StringTie	exon	72043	72093	1000	-	.	gene_id "MSTRG.40"; transcript_id "MSTRG.40.1"; exon_number "3";
KV862200	StringTie	exon	72177	72234	1000	-	.	gene_id "MSTRG.40"; transcript_id "MSTRG.40.1"; exon_number "4";
KV862200	StringTie	exon	72708	72770	1000	-	.	gene_id "MSTRG.40"; transcript_id "MSTRG.40.1"; exon_number "5";
KV862200	StringTie	exon	72932	72996	1000	-	.	gene_id "MSTRG.40"; transcript_id "MSTRG.40.1"; exon_number "6";
KV862200	StringTie	exon	73084	73182	1000	-	.	gene_id "MSTRG.40"; transcript_id "MSTRG.40.1"; exon_number "7";
KV862200	StringTie	transcript	71015	73182	1000	-	.	gene_id "MSTRG.40"; transcript_id "OIV89967"; ref_gene_id "TanjilG_10249";
KV862200	StringTie	exon	71015	71095	1000	-	.	gene_id "MSTRG.40"; transcript_id "OIV89967"; exon_number "1"; ref_gene_id "TanjilG_10249";
KV862200	StringTie	exon	72043	72093	1000	-	.	gene_id "MSTRG.40"; transcript_id "OIV89967"; exon_number "2"; ref_gene_id "TanjilG_10249";
KV862200	StringTie	exon	72177	72234	1000	-	.	gene_id "MSTRG.40"; transcript_id "OIV89967"; exon_number "3"; ref_gene_id "TanjilG_10249";
KV862200	StringTie	exon	72708	72770	1000	-	.	gene_id "MSTRG.40"; transcript_id "OIV89967"; exon_number "4"; ref_gene_id "TanjilG_10249";
KV862200	StringTie	exon	72932	72996	1000	-	.	gene_id "MSTRG.40"; transcript_id "OIV89967"; exon_number "5"; ref_gene_id "TanjilG_10249";
KV862200	StringTie	exon	73084	73182	1000	-	.	gene_id "MSTRG.40"; transcript_id "OIV89967"; exon_number "6"; ref_gene_id "TanjilG_10249";
KV862200	StringTie	transcript	82457	96852	1000	+	.	gene_id "MSTRG.41"; transcript_id "MSTRG.41.1";
KV862200	StringTie	exon	82457	83002	1000	+	.	gene_id "MSTRG.41"; transcript_id "MSTRG.41.1"; exon_number "1";
KV862200	StringTie	exon	83104	83308	1000	+	.	gene_id "MSTRG.41"; transcript_id "MSTRG.41.1"; exon_number "2";
KV862200	StringTie	exon	83390	83506	1000	+	.	gene_id "MSTRG.41"; transcript_id "MSTRG.41.1"; exon_number "3";
KV862200	StringTie	exon	83610	83702	1000	+	.	gene_id "MSTRG.41"; transcript_id "MSTRG.41.1"; exon_number "4";
KV862200	StringTie	exon	83838	83929	1000	+	.	gene_id "MSTRG.41"; transcript_id "MSTRG.41.1"; exon_number "5";
KV862200	StringTie	exon	84214	84340	1000	+	.	gene_id "MSTRG.41"; transcript_id "MSTRG.41.1"; exon_number "6";
KV862200	StringTie	exon	85373	85510	1000	+	.	gene_id "MSTRG.41"; transcript_id "MSTRG.41.1"; exon_number "7";
KV862200	StringTie	exon	85631	85707	1000	+	.	gene_id "MSTRG.41"; transcript_id "MSTRG.41.1"; exon_number "8";
KV862200	StringTie	exon	85792	85885	1000	+	.	gene_id "MSTRG.41"; transcript_id "MSTRG.41.1"; exon_number "9";
KV862200	StringTie	exon	86386	86508	1000	+	.	gene_id "MSTRG.41"; transcript_id "MSTRG.41.1"; exon_number "10";
KV862200	StringTie	exon	86601	86718	1000	+	.	gene_id "MSTRG.41"; transcript_id "MSTRG.41.1"; exon_number "11";
KV862200	StringTie	exon	87218	87552	1000	+	.	gene_id "MSTRG.41"; transcript_id "MSTRG.41.1"; exon_number "12";
KV862200	StringTie	exon	87674	87726	1000	+	.	gene_id "MSTRG.41"; transcript_id "MSTRG.41.1"; exon_number "13";
KV862200	StringTie	exon	87820	87880	1000	+	.	gene_id "MSTRG.41"; transcript_id "MSTRG.41.1"; exon_number "14";
KV862200	StringTie	exon	88224	88305	1000	+	.	gene_id "MSTRG.41"; transcript_id "MSTRG.41.1"; exon_number "15";
KV862200	StringTie	exon	88382	88431	1000	+	.	gene_id "MSTRG.41"; transcript_id "MSTRG.41.1"; exon_number "16";
KV862200	StringTie	exon	88507	88593	1000	+	.	gene_id "MSTRG.41"; transcript_id "MSTRG.41.1"; exon_number "17";
KV862200	StringTie	exon	89414	89548	1000	+	.	gene_id "MSTRG.41"; transcript_id "MSTRG.41.1"; exon_number "18";
KV862200	StringTie	exon	89631	89725	1000	+	.	gene_id "MSTRG.41"; transcript_id "MSTRG.41.1"; exon_number "19";
KV862200	StringTie	exon	89832	89916	1000	+	.	gene_id "MSTRG.41"; transcript_id "MSTRG.41.1"; exon_number "20";
KV862200	StringTie	exon	90005	90165	1000	+	.	gene_id "MSTRG.41"; transcript_id "MSTRG.41.1"; exon_number "21";
KV862200	StringTie	exon	90383	90506	1000	+	.	gene_id "MSTRG.41"; transcript_id "MSTRG.41.1"; exon_number "22";
KV862200	StringTie	exon	90603	90709	1000	+	.	gene_id "MSTRG.41"; transcript_id "MSTRG.41.1"; exon_number "23";
KV862200	StringTie	exon	90805	90943	1000	+	.	gene_id "MSTRG.41"; transcript_id "MSTRG.41.1"; exon_number "24";
KV862200	StringTie	exon	91023	91174	1000	+	.	gene_id "MSTRG.41"; transcript_id "MSTRG.41.1"; exon_number "25";
KV862200	StringTie	exon	91292	91401	1000	+	.	gene_id "MSTRG.41"; transcript_id "MSTRG.41.1"; exon_number "26";
KV862200	StringTie	exon	91501	91632	1000	+	.	gene_id "MSTRG.41"; transcript_id "MSTRG.41.1"; exon_number "27";
KV862200	StringTie	exon	91762	91830	1000	+	.	gene_id "MSTRG.41"; transcript_id "MSTRG.41.1"; exon_number "28";
KV862200	StringTie	exon	92234	92417	1000	+	.	gene_id "MSTRG.41"; transcript_id "MSTRG.41.1"; exon_number "29";
KV862200	StringTie	exon	92531	92678	1000	+	.	gene_id "MSTRG.41"; transcript_id "MSTRG.41.1"; exon_number "30";
KV862200	StringTie	exon	92936	93055	1000	+	.	gene_id "MSTRG.41"; transcript_id "MSTRG.41.1"; exon_number "31";
KV862200	StringTie	exon	93127	93245	1000	+	.	gene_id "MSTRG.41"; transcript_id "MSTRG.41.1"; exon_number "32";
KV862200	StringTie	exon	93337	93420	1000	+	.	gene_id "MSTRG.41"; transcript_id "MSTRG.41.1"; exon_number "33";
KV862200	StringTie	exon	93859	93971	1000	+	.	gene_id "MSTRG.41"; transcript_id "MSTRG.41.1"; exon_number "34";
KV862200	StringTie	exon	94049	94278	1000	+	.	gene_id "MSTRG.41"; transcript_id "MSTRG.41.1"; exon_number "35";
KV862200	StringTie	exon	94828	95628	1000	+	.	gene_id "MSTRG.41"; transcript_id "MSTRG.41.1"; exon_number "36";
KV862200	StringTie	exon	95733	95783	1000	+	.	gene_id "MSTRG.41"; transcript_id "MSTRG.41.1"; exon_number "37";
KV862200	StringTie	exon	95960	96145	1000	+	.	gene_id "MSTRG.41"; transcript_id "MSTRG.41.1"; exon_number "38";
KV862200	StringTie	exon	96282	96852	1000	+	.	gene_id "MSTRG.41"; transcript_id "MSTRG.41.1"; exon_number "39";
KV862200	StringTie	transcript	82483	96845	1000	+	.	gene_id "MSTRG.41"; transcript_id "MSTRG.41.2";
KV862200	StringTie	exon	82483	83002	1000	+	.	gene_id "MSTRG.41"; transcript_id "MSTRG.41.2"; exon_number "1";
KV862200	StringTie	exon	83104	83308	1000	+	.	gene_id "MSTRG.41"; transcript_id "MSTRG.41.2"; exon_number "2";
KV862200	StringTie	exon	83390	83510	1000	+	.	gene_id "MSTRG.41"; transcript_id "MSTRG.41.2"; exon_number "3";
KV862200	StringTie	exon	83613	83702	1000	+	.	gene_id "MSTRG.41"; transcript_id "MSTRG.41.2"; exon_number "4";
KV862200	StringTie	exon	83838	83929	1000	+	.	gene_id "MSTRG.41"; transcript_id "MSTRG.41.2"; exon_number "5";
KV862200	StringTie	exon	84214	84340	1000	+	.	gene_id "MSTRG.41"; transcript_id "MSTRG.41.2"; exon_number "6";
KV862200	StringTie	exon	85373	85510	1000	+	.	gene_id "MSTRG.41"; transcript_id "MSTRG.41.2"; exon_number "7";
KV862200	StringTie	exon	85631	85707	1000	+	.	gene_id "MSTRG.41"; transcript_id "MSTRG.41.2"; exon_number "8";
KV862200	StringTie	exon	85792	85885	1000	+	.	gene_id "MSTRG.41"; transcript_id "MSTRG.41.2"; exon_number "9";
KV862200	StringTie	exon	86386	86508	1000	+	.	gene_id "MSTRG.41"; transcript_id "MSTRG.41.2"; exon_number "10";
KV862200	StringTie	exon	86601	86718	1000	+	.	gene_id "MSTRG.41"; transcript_id "MSTRG.41.2"; exon_number "11";
KV862200	StringTie	exon	87218	87552	1000	+	.	gene_id "MSTRG.41"; transcript_id "MSTRG.41.2"; exon_number "12";
KV862200	StringTie	exon	87674	87726	1000	+	.	gene_id "MSTRG.41"; transcript_id "MSTRG.41.2"; exon_number "13";
KV862200	StringTie	exon	87820	87880	1000	+	.	gene_id "MSTRG.41"; transcript_id "MSTRG.41.2"; exon_number "14";
KV862200	StringTie	exon	88224	88305	1000	+	.	gene_id "MSTRG.41"; transcript_id "MSTRG.41.2"; exon_number "15";
KV862200	StringTie	exon	88382	88431	1000	+	.	gene_id "MSTRG.41"; transcript_id "MSTRG.41.2"; exon_number "16";
KV862200	StringTie	exon	88507	88593	1000	+	.	gene_id "MSTRG.41"; transcript_id "MSTRG.41.2"; exon_number "17";
KV862200	StringTie	exon	89414	89548	1000	+	.	gene_id "MSTRG.41"; transcript_id "MSTRG.41.2"; exon_number "18";
KV862200	StringTie	exon	89631	89725	1000	+	.	gene_id "MSTRG.41"; transcript_id "MSTRG.41.2"; exon_number "19";
KV862200	StringTie	exon	89832	89916	1000	+	.	gene_id "MSTRG.41"; transcript_id "MSTRG.41.2"; exon_number "20";
KV862200	StringTie	exon	90005	90165	1000	+	.	gene_id "MSTRG.41"; transcript_id "MSTRG.41.2"; exon_number "21";
KV862200	StringTie	exon	90383	90506	1000	+	.	gene_id "MSTRG.41"; transcript_id "MSTRG.41.2"; exon_number "22";
KV862200	StringTie	exon	90603	90709	1000	+	.	gene_id "MSTRG.41"; transcript_id "MSTRG.41.2"; exon_number "23";
KV862200	StringTie	exon	90805	90943	1000	+	.	gene_id "MSTRG.41"; transcript_id "MSTRG.41.2"; exon_number "24";
KV862200	StringTie	exon	91023	91174	1000	+	.	gene_id "MSTRG.41"; transcript_id "MSTRG.41.2"; exon_number "25";
KV862200	StringTie	exon	91292	91401	1000	+	.	gene_id "MSTRG.41"; transcript_id "MSTRG.41.2"; exon_number "26";
KV862200	StringTie	exon	91501	91632	1000	+	.	gene_id "MSTRG.41"; transcript_id "MSTRG.41.2"; exon_number "27";
KV862200	StringTie	exon	91762	91830	1000	+	.	gene_id "MSTRG.41"; transcript_id "MSTRG.41.2"; exon_number "28";
KV862200	StringTie	exon	92234	92417	1000	+	.	gene_id "MSTRG.41"; transcript_id "MSTRG.41.2"; exon_number "29";
KV862200	StringTie	exon	92531	92678	1000	+	.	gene_id "MSTRG.41"; transcript_id "MSTRG.41.2"; exon_number "30";
KV862200	StringTie	exon	92936	93055	1000	+	.	gene_id "MSTRG.41"; transcript_id "MSTRG.41.2"; exon_number "31";
KV862200	StringTie	exon	93127	93245	1000	+	.	gene_id "MSTRG.41"; transcript_id "MSTRG.41.2"; exon_number "32";
KV862200	StringTie	exon	93337	93420	1000	+	.	gene_id "MSTRG.41"; transcript_id "MSTRG.41.2"; exon_number "33";
KV862200	StringTie	exon	93859	93971	1000	+	.	gene_id "MSTRG.41"; transcript_id "MSTRG.41.2"; exon_number "34";
KV862200	StringTie	exon	94049	94278	1000	+	.	gene_id "MSTRG.41"; transcript_id "MSTRG.41.2"; exon_number "35";
KV862200	StringTie	exon	94828	95628	1000	+	.	gene_id "MSTRG.41"; transcript_id "MSTRG.41.2"; exon_number "36";
KV862200	StringTie	exon	95733	95783	1000	+	.	gene_id "MSTRG.41"; transcript_id "MSTRG.41.2"; exon_number "37";
KV862200	StringTie	exon	95960	96145	1000	+	.	gene_id "MSTRG.41"; transcript_id "MSTRG.41.2"; exon_number "38";
KV862200	StringTie	exon	96282	96845	1000	+	.	gene_id "MSTRG.41"; transcript_id "MSTRG.41.2"; exon_number "39";
KV862200	StringTie	transcript	82584	96530	1000	+	.	gene_id "MSTRG.41"; transcript_id "OIV89968"; ref_gene_id "TanjilG_10250";
KV862200	StringTie	exon	82584	83002	1000	+	.	gene_id "MSTRG.41"; transcript_id "OIV89968"; exon_number "1"; ref_gene_id "TanjilG_10250";
KV862200	StringTie	exon	83104	83308	1000	+	.	gene_id "MSTRG.41"; transcript_id "OIV89968"; exon_number "2"; ref_gene_id "TanjilG_10250";
KV862200	StringTie	exon	83390	83510	1000	+	.	gene_id "MSTRG.41"; transcript_id "OIV89968"; exon_number "3"; ref_gene_id "TanjilG_10250";
KV862200	StringTie	exon	83593	83702	1000	+	.	gene_id "MSTRG.41"; transcript_id "OIV89968"; exon_number "4"; ref_gene_id "TanjilG_10250";
KV862200	StringTie	exon	83838	83929	1000	+	.	gene_id "MSTRG.41"; transcript_id "OIV89968"; exon_number "5"; ref_gene_id "TanjilG_10250";
KV862200	StringTie	exon	84214	84340	1000	+	.	gene_id "MSTRG.41"; transcript_id "OIV89968"; exon_number "6"; ref_gene_id "TanjilG_10250";
KV862200	StringTie	exon	85373	85510	1000	+	.	gene_id "MSTRG.41"; transcript_id "OIV89968"; exon_number "7"; ref_gene_id "TanjilG_10250";
KV862200	StringTie	exon	85631	85707	1000	+	.	gene_id "MSTRG.41"; transcript_id "OIV89968"; exon_number "8"; ref_gene_id "TanjilG_10250";
KV862200	StringTie	exon	85792	85885	1000	+	.	gene_id "MSTRG.41"; transcript_id "OIV89968"; exon_number "9"; ref_gene_id "TanjilG_10250";
KV862200	StringTie	exon	86386	86508	1000	+	.	gene_id "MSTRG.41"; transcript_id "OIV89968"; exon_number "10"; ref_gene_id "TanjilG_10250";
KV862200	StringTie	exon	86601	86718	1000	+	.	gene_id "MSTRG.41"; transcript_id "OIV89968"; exon_number "11"; ref_gene_id "TanjilG_10250";
KV862200	StringTie	exon	87218	87552	1000	+	.	gene_id "MSTRG.41"; transcript_id "OIV89968"; exon_number "12"; ref_gene_id "TanjilG_10250";
KV862200	StringTie	exon	87674	87726	1000	+	.	gene_id "MSTRG.41"; transcript_id "OIV89968"; exon_number "13"; ref_gene_id "TanjilG_10250";
KV862200	StringTie	exon	87820	87880	1000	+	.	gene_id "MSTRG.41"; transcript_id "OIV89968"; exon_number "14"; ref_gene_id "TanjilG_10250";
KV862200	StringTie	exon	88224	88305	1000	+	.	gene_id "MSTRG.41"; transcript_id "OIV89968"; exon_number "15"; ref_gene_id "TanjilG_10250";
KV862200	StringTie	exon	88382	88431	1000	+	.	gene_id "MSTRG.41"; transcript_id "OIV89968"; exon_number "16"; ref_gene_id "TanjilG_10250";
KV862200	StringTie	exon	88507	88593	1000	+	.	gene_id "MSTRG.41"; transcript_id "OIV89968"; exon_number "17"; ref_gene_id "TanjilG_10250";
KV862200	StringTie	exon	89414	89548	1000	+	.	gene_id "MSTRG.41"; transcript_id "OIV89968"; exon_number "18"; ref_gene_id "TanjilG_10250";
KV862200	StringTie	exon	89631	89725	1000	+	.	gene_id "MSTRG.41"; transcript_id "OIV89968"; exon_number "19"; ref_gene_id "TanjilG_10250";
KV862200	StringTie	exon	89832	89916	1000	+	.	gene_id "MSTRG.41"; transcript_id "OIV89968"; exon_number "20"; ref_gene_id "TanjilG_10250";
KV862200	StringTie	exon	90005	90165	1000	+	.	gene_id "MSTRG.41"; transcript_id "OIV89968"; exon_number "21"; ref_gene_id "TanjilG_10250";
KV862200	StringTie	exon	90383	90506	1000	+	.	gene_id "MSTRG.41"; transcript_id "OIV89968"; exon_number "22"; ref_gene_id "TanjilG_10250";
KV862200	StringTie	exon	90603	90709	1000	+	.	gene_id "MSTRG.41"; transcript_id "OIV89968"; exon_number "23"; ref_gene_id "TanjilG_10250";
KV862200	StringTie	exon	90805	90943	1000	+	.	gene_id "MSTRG.41"; transcript_id "OIV89968"; exon_number "24"; ref_gene_id "TanjilG_10250";
KV862200	StringTie	exon	91023	91174	1000	+	.	gene_id "MSTRG.41"; transcript_id "OIV89968"; exon_number "25"; ref_gene_id "TanjilG_10250";
KV862200	StringTie	exon	91292	91401	1000	+	.	gene_id "MSTRG.41"; transcript_id "OIV89968"; exon_number "26"; ref_gene_id "TanjilG_10250";
KV862200	StringTie	exon	91501	91590	1000	+	.	gene_id "MSTRG.41"; transcript_id "OIV89968"; exon_number "27"; ref_gene_id "TanjilG_10250";
KV862200	StringTie	exon	91762	91830	1000	+	.	gene_id "MSTRG.41"; transcript_id "OIV89968"; exon_number "28"; ref_gene_id "TanjilG_10250";
KV862200	StringTie	exon	92234	92417	1000	+	.	gene_id "MSTRG.41"; transcript_id "OIV89968"; exon_number "29"; ref_gene_id "TanjilG_10250";
KV862200	StringTie	exon	92531	92678	1000	+	.	gene_id "MSTRG.41"; transcript_id "OIV89968"; exon_number "30"; ref_gene_id "TanjilG_10250";
KV862200	StringTie	exon	92936	93055	1000	+	.	gene_id "MSTRG.41"; transcript_id "OIV89968"; exon_number "31"; ref_gene_id "TanjilG_10250";
KV862200	StringTie	exon	93127	93245	1000	+	.	gene_id "MSTRG.41"; transcript_id "OIV89968"; exon_number "32"; ref_gene_id "TanjilG_10250";
KV862200	StringTie	exon	93337	93420	1000	+	.	gene_id "MSTRG.41"; transcript_id "OIV89968"; exon_number "33"; ref_gene_id "TanjilG_10250";
KV862200	StringTie	exon	93859	93971	1000	+	.	gene_id "MSTRG.41"; transcript_id "OIV89968"; exon_number "34"; ref_gene_id "TanjilG_10250";
KV862200	StringTie	exon	94049	94278	1000	+	.	gene_id "MSTRG.41"; transcript_id "OIV89968"; exon_number "35"; ref_gene_id "TanjilG_10250";
KV862200	StringTie	exon	94828	95628	1000	+	.	gene_id "MSTRG.41"; transcript_id "OIV89968"; exon_number "36"; ref_gene_id "TanjilG_10250";
KV862200	StringTie	exon	95733	95783	1000	+	.	gene_id "MSTRG.41"; transcript_id "OIV89968"; exon_number "37"; ref_gene_id "TanjilG_10250";
KV862200	StringTie	exon	95960	96145	1000	+	.	gene_id "MSTRG.41"; transcript_id "OIV89968"; exon_number "38"; ref_gene_id "TanjilG_10250";
KV862200	StringTie	exon	96282	96530	1000	+	.	gene_id "MSTRG.41"; transcript_id "OIV89968"; exon_number "39"; ref_gene_id "TanjilG_10250";
KV862200	StringTie	transcript	112558	113073	1000	-	.	gene_id "MSTRG.42"; transcript_id "OIV89970"; ref_gene_id "TanjilG_10252";
KV862200	StringTie	exon	112558	113073	1000	-	.	gene_id "MSTRG.42"; transcript_id "OIV89970"; exon_number "1"; ref_gene_id "TanjilG_10252";
KV862200	StringTie	transcript	117544	121363	1000	+	.	gene_id "MSTRG.43"; transcript_id "MSTRG.43.1";
KV862200	StringTie	exon	117544	118456	1000	+	.	gene_id "MSTRG.43"; transcript_id "MSTRG.43.1"; exon_number "1";
KV862200	StringTie	exon	118580	118769	1000	+	.	gene_id "MSTRG.43"; transcript_id "MSTRG.43.1"; exon_number "2";
KV862200	StringTie	exon	120411	120802	1000	+	.	gene_id "MSTRG.43"; transcript_id "MSTRG.43.1"; exon_number "3";
KV862200	StringTie	exon	120914	121363	1000	+	.	gene_id "MSTRG.43"; transcript_id "MSTRG.43.1"; exon_number "4";
KV862200	StringTie	transcript	117544	121363	1000	+	.	gene_id "MSTRG.43"; transcript_id "OIV89971"; ref_gene_id "TanjilG_10253";
KV862200	StringTie	exon	117544	117715	1000	+	.	gene_id "MSTRG.43"; transcript_id "OIV89971"; exon_number "1"; ref_gene_id "TanjilG_10253";
KV862200	StringTie	exon	118245	118456	1000	+	.	gene_id "MSTRG.43"; transcript_id "OIV89971"; exon_number "2"; ref_gene_id "TanjilG_10253";
KV862200	StringTie	exon	118580	118769	1000	+	.	gene_id "MSTRG.43"; transcript_id "OIV89971"; exon_number "3"; ref_gene_id "TanjilG_10253";
KV862200	StringTie	exon	120411	120802	1000	+	.	gene_id "MSTRG.43"; transcript_id "OIV89971"; exon_number "4"; ref_gene_id "TanjilG_10253";
KV862200	StringTie	exon	120914	121363	1000	+	.	gene_id "MSTRG.43"; transcript_id "OIV89971"; exon_number "5"; ref_gene_id "TanjilG_10253";
KV862200	StringTie	transcript	157224	163808	1000	-	.	gene_id "MSTRG.45"; transcript_id "MSTRG.45.1";
KV862200	StringTie	exon	157224	157819	1000	-	.	gene_id "MSTRG.45"; transcript_id "MSTRG.45.1"; exon_number "1";
KV862200	StringTie	exon	157948	158213	1000	-	.	gene_id "MSTRG.45"; transcript_id "MSTRG.45.1"; exon_number "2";
KV862200	StringTie	exon	161790	161939	1000	-	.	gene_id "MSTRG.45"; transcript_id "MSTRG.45.1"; exon_number "3";
KV862200	StringTie	exon	162828	163808	1000	-	.	gene_id "MSTRG.45"; transcript_id "MSTRG.45.1"; exon_number "4";
KV862200	StringTie	transcript	157717	158219	1000	-	.	gene_id "MSTRG.45"; transcript_id "OIV89973"; ref_gene_id "TanjilG_10255";
KV862200	StringTie	exon	157717	157819	1000	-	.	gene_id "MSTRG.45"; transcript_id "OIV89973"; exon_number "1"; ref_gene_id "TanjilG_10255";
KV862200	StringTie	exon	157948	158219	1000	-	.	gene_id "MSTRG.45"; transcript_id "OIV89973"; exon_number "2"; ref_gene_id "TanjilG_10255";
KV862200	StringTie	transcript	159718	163808	1000	-	.	gene_id "MSTRG.45"; transcript_id "MSTRG.45.3";
KV862200	StringTie	exon	159718	160320	1000	-	.	gene_id "MSTRG.45"; transcript_id "MSTRG.45.3"; exon_number "1";
KV862200	StringTie	exon	160449	160714	1000	-	.	gene_id "MSTRG.45"; transcript_id "MSTRG.45.3"; exon_number "2";
KV862200	StringTie	exon	161790	161939	1000	-	.	gene_id "MSTRG.45"; transcript_id "MSTRG.45.3"; exon_number "3";
KV862200	StringTie	exon	162828	163808	1000	-	.	gene_id "MSTRG.45"; transcript_id "MSTRG.45.3"; exon_number "4";
KV862200	StringTie	transcript	160218	160720	1000	-	.	gene_id "MSTRG.45"; transcript_id "OIV89974"; ref_gene_id "TanjilG_10256";
KV862200	StringTie	exon	160218	160320	1000	-	.	gene_id "MSTRG.45"; transcript_id "OIV89974"; exon_number "1"; ref_gene_id "TanjilG_10256";
KV862200	StringTie	exon	160449	160720	1000	-	.	gene_id "MSTRG.45"; transcript_id "OIV89974"; exon_number "2"; ref_gene_id "TanjilG_10256";
KV862200	StringTie	transcript	162666	163661	1000	-	.	gene_id "MSTRG.45"; transcript_id "OIV89975"; ref_gene_id "TanjilG_10257";
KV862200	StringTie	exon	162666	163661	1000	-	.	gene_id "MSTRG.45"; transcript_id "OIV89975"; exon_number "1"; ref_gene_id "TanjilG_10257";
KV862200	StringTie	transcript	166390	167726	1000	-	.	gene_id "MSTRG.46"; transcript_id "OIV89976"; ref_gene_id "TanjilG_10258";
KV862200	StringTie	exon	166390	166473	1000	-	.	gene_id "MSTRG.46"; transcript_id "OIV89976"; exon_number "1"; ref_gene_id "TanjilG_10258";
KV862200	StringTie	exon	166597	166723	1000	-	.	gene_id "MSTRG.46"; transcript_id "OIV89976"; exon_number "2"; ref_gene_id "TanjilG_10258";
KV862200	StringTie	exon	167521	167726	1000	-	.	gene_id "MSTRG.46"; transcript_id "OIV89976"; exon_number "3"; ref_gene_id "TanjilG_10258";
KV862201	StringTie	transcript	16742	27685	1000	+	.	gene_id "MSTRG.47"; transcript_id "OIV89960"; ref_gene_id "TanjilG_10275";
KV862201	StringTie	exon	16742	16787	1000	+	.	gene_id "MSTRG.47"; transcript_id "OIV89960"; exon_number "1"; ref_gene_id "TanjilG_10275";
KV862201	StringTie	exon	17203	17375	1000	+	.	gene_id "MSTRG.47"; transcript_id "OIV89960"; exon_number "2"; ref_gene_id "TanjilG_10275";
KV862201	StringTie	exon	17510	17699	1000	+	.	gene_id "MSTRG.47"; transcript_id "OIV89960"; exon_number "3"; ref_gene_id "TanjilG_10275";
KV862201	StringTie	exon	18750	19138	1000	+	.	gene_id "MSTRG.47"; transcript_id "OIV89960"; exon_number "4"; ref_gene_id "TanjilG_10275";
KV862201	StringTie	exon	27296	27685	1000	+	.	gene_id "MSTRG.47"; transcript_id "OIV89960"; exon_number "5"; ref_gene_id "TanjilG_10275";
KV862202	StringTie	transcript	3648	21887	1000	-	.	gene_id "MSTRG.48"; transcript_id "MSTRG.48.1";
KV862202	StringTie	exon	3648	4168	1000	-	.	gene_id "MSTRG.48"; transcript_id "MSTRG.48.1"; exon_number "1";
KV862202	StringTie	exon	4876	4955	1000	-	.	gene_id "MSTRG.48"; transcript_id "MSTRG.48.1"; exon_number "2";
KV862202	StringTie	exon	5048	5131	1000	-	.	gene_id "MSTRG.48"; transcript_id "MSTRG.48.1"; exon_number "3";
KV862202	StringTie	exon	5404	5529	1000	-	.	gene_id "MSTRG.48"; transcript_id "MSTRG.48.1"; exon_number "4";
KV862202	StringTie	exon	5735	5851	1000	-	.	gene_id "MSTRG.48"; transcript_id "MSTRG.48.1"; exon_number "5";
KV862202	StringTie	exon	6035	6176	1000	-	.	gene_id "MSTRG.48"; transcript_id "MSTRG.48.1"; exon_number "6";
KV862202	StringTie	exon	6262	6329	1000	-	.	gene_id "MSTRG.48"; transcript_id "MSTRG.48.1"; exon_number "7";
KV862202	StringTie	exon	8932	9031	1000	-	.	gene_id "MSTRG.48"; transcript_id "MSTRG.48.1"; exon_number "8";
KV862202	StringTie	exon	9138	9265	1000	-	.	gene_id "MSTRG.48"; transcript_id "MSTRG.48.1"; exon_number "9";
KV862202	StringTie	exon	9488	9556	1000	-	.	gene_id "MSTRG.48"; transcript_id "MSTRG.48.1"; exon_number "10";
KV862202	StringTie	exon	12149	12179	1000	-	.	gene_id "MSTRG.48"; transcript_id "MSTRG.48.1"; exon_number "11";
KV862202	StringTie	exon	12286	12413	1000	-	.	gene_id "MSTRG.48"; transcript_id "MSTRG.48.1"; exon_number "12";
KV862202	StringTie	exon	12636	12704	1000	-	.	gene_id "MSTRG.48"; transcript_id "MSTRG.48.1"; exon_number "13";
KV862202	StringTie	exon	12779	12921	1000	-	.	gene_id "MSTRG.48"; transcript_id "MSTRG.48.1"; exon_number "14";
KV862202	StringTie	exon	21227	21497	1000	-	.	gene_id "MSTRG.48"; transcript_id "MSTRG.48.1"; exon_number "15";
KV862202	StringTie	exon	21765	21887	1000	-	.	gene_id "MSTRG.48"; transcript_id "MSTRG.48.1"; exon_number "16";
KV862202	StringTie	transcript	3658	21873	1000	-	.	gene_id "MSTRG.48"; transcript_id "MSTRG.48.2";
KV862202	StringTie	exon	3658	4168	1000	-	.	gene_id "MSTRG.48"; transcript_id "MSTRG.48.2"; exon_number "1";
KV862202	StringTie	exon	4876	4955	1000	-	.	gene_id "MSTRG.48"; transcript_id "MSTRG.48.2"; exon_number "2";
KV862202	StringTie	exon	5048	5131	1000	-	.	gene_id "MSTRG.48"; transcript_id "MSTRG.48.2"; exon_number "3";
KV862202	StringTie	exon	5404	5529	1000	-	.	gene_id "MSTRG.48"; transcript_id "MSTRG.48.2"; exon_number "4";
KV862202	StringTie	exon	5735	5851	1000	-	.	gene_id "MSTRG.48"; transcript_id "MSTRG.48.2"; exon_number "5";
KV862202	StringTie	exon	6035	6176	1000	-	.	gene_id "MSTRG.48"; transcript_id "MSTRG.48.2"; exon_number "6";
KV862202	StringTie	exon	6262	6329	1000	-	.	gene_id "MSTRG.48"; transcript_id "MSTRG.48.2"; exon_number "7";
KV862202	StringTie	exon	8932	9031	1000	-	.	gene_id "MSTRG.48"; transcript_id "MSTRG.48.2"; exon_number "8";
KV862202	StringTie	exon	9138	9265	1000	-	.	gene_id "MSTRG.48"; transcript_id "MSTRG.48.2"; exon_number "9";
KV862202	StringTie	exon	9488	9556	1000	-	.	gene_id "MSTRG.48"; transcript_id "MSTRG.48.2"; exon_number "10";
KV862202	StringTie	exon	12779	12921	1000	-	.	gene_id "MSTRG.48"; transcript_id "MSTRG.48.2"; exon_number "11";
KV862202	StringTie	exon	21227	21497	1000	-	.	gene_id "MSTRG.48"; transcript_id "MSTRG.48.2"; exon_number "12";
KV862202	StringTie	exon	21765	21873	1000	-	.	gene_id "MSTRG.48"; transcript_id "MSTRG.48.2"; exon_number "13";
KV862202	StringTie	transcript	3658	21887	1000	-	.	gene_id "MSTRG.48"; transcript_id "MSTRG.48.3";
KV862202	StringTie	exon	3658	4168	1000	-	.	gene_id "MSTRG.48"; transcript_id "MSTRG.48.3"; exon_number "1";
KV862202	StringTie	exon	4876	4955	1000	-	.	gene_id "MSTRG.48"; transcript_id "MSTRG.48.3"; exon_number "2";
KV862202	StringTie	exon	5048	5131	1000	-	.	gene_id "MSTRG.48"; transcript_id "MSTRG.48.3"; exon_number "3";
KV862202	StringTie	exon	5404	5529	1000	-	.	gene_id "MSTRG.48"; transcript_id "MSTRG.48.3"; exon_number "4";
KV862202	StringTie	exon	5735	5851	1000	-	.	gene_id "MSTRG.48"; transcript_id "MSTRG.48.3"; exon_number "5";
KV862202	StringTie	exon	6035	6176	1000	-	.	gene_id "MSTRG.48"; transcript_id "MSTRG.48.3"; exon_number "6";
KV862202	StringTie	exon	6262	6329	1000	-	.	gene_id "MSTRG.48"; transcript_id "MSTRG.48.3"; exon_number "7";
KV862202	StringTie	exon	8932	9031	1000	-	.	gene_id "MSTRG.48"; transcript_id "MSTRG.48.3"; exon_number "8";
KV862202	StringTie	exon	9138	9265	1000	-	.	gene_id "MSTRG.48"; transcript_id "MSTRG.48.3"; exon_number "9";
KV862202	StringTie	exon	9488	9556	1000	-	.	gene_id "MSTRG.48"; transcript_id "MSTRG.48.3"; exon_number "10";
KV862202	StringTie	exon	9631	9773	1000	-	.	gene_id "MSTRG.48"; transcript_id "MSTRG.48.3"; exon_number "11";
KV862202	StringTie	exon	21227	21497	1000	-	.	gene_id "MSTRG.48"; transcript_id "MSTRG.48.3"; exon_number "12";
KV862202	StringTie	exon	21765	21887	1000	-	.	gene_id "MSTRG.48"; transcript_id "MSTRG.48.3"; exon_number "13";
KV862202	StringTie	transcript	3676	12955	1000	-	.	gene_id "MSTRG.48"; transcript_id "MSTRG.48.4";
KV862202	StringTie	exon	3676	4168	1000	-	.	gene_id "MSTRG.48"; transcript_id "MSTRG.48.4"; exon_number "1";
KV862202	StringTie	exon	4876	4955	1000	-	.	gene_id "MSTRG.48"; transcript_id "MSTRG.48.4"; exon_number "2";
KV862202	StringTie	exon	5048	5131	1000	-	.	gene_id "MSTRG.48"; transcript_id "MSTRG.48.4"; exon_number "3";
KV862202	StringTie	exon	5404	5529	1000	-	.	gene_id "MSTRG.48"; transcript_id "MSTRG.48.4"; exon_number "4";
KV862202	StringTie	exon	5735	5851	1000	-	.	gene_id "MSTRG.48"; transcript_id "MSTRG.48.4"; exon_number "5";
KV862202	StringTie	exon	6035	6176	1000	-	.	gene_id "MSTRG.48"; transcript_id "MSTRG.48.4"; exon_number "6";
KV862202	StringTie	exon	6262	6329	1000	-	.	gene_id "MSTRG.48"; transcript_id "MSTRG.48.4"; exon_number "7";
KV862202	StringTie	exon	8932	9031	1000	-	.	gene_id "MSTRG.48"; transcript_id "MSTRG.48.4"; exon_number "8";
KV862202	StringTie	exon	9138	9265	1000	-	.	gene_id "MSTRG.48"; transcript_id "MSTRG.48.4"; exon_number "9";
KV862202	StringTie	exon	9488	9556	1000	-	.	gene_id "MSTRG.48"; transcript_id "MSTRG.48.4"; exon_number "10";
KV862202	StringTie	exon	9631	9773	1000	-	.	gene_id "MSTRG.48"; transcript_id "MSTRG.48.4"; exon_number "11";
KV862202	StringTie	exon	12344	12413	1000	-	.	gene_id "MSTRG.48"; transcript_id "MSTRG.48.4"; exon_number "12";
KV862202	StringTie	exon	12636	12704	1000	-	.	gene_id "MSTRG.48"; transcript_id "MSTRG.48.4"; exon_number "13";
KV862202	StringTie	exon	12779	12955	1000	-	.	gene_id "MSTRG.48"; transcript_id "MSTRG.48.4"; exon_number "14";
KV862202	StringTie	transcript	3676	13217	1000	-	.	gene_id "MSTRG.48"; transcript_id "MSTRG.48.5";
KV862202	StringTie	exon	3676	4168	1000	-	.	gene_id "MSTRG.48"; transcript_id "MSTRG.48.5"; exon_number "1";
KV862202	StringTie	exon	4876	4955	1000	-	.	gene_id "MSTRG.48"; transcript_id "MSTRG.48.5"; exon_number "2";
KV862202	StringTie	exon	5048	5131	1000	-	.	gene_id "MSTRG.48"; transcript_id "MSTRG.48.5"; exon_number "3";
KV862202	StringTie	exon	5404	5529	1000	-	.	gene_id "MSTRG.48"; transcript_id "MSTRG.48.5"; exon_number "4";
KV862202	StringTie	exon	5735	5851	1000	-	.	gene_id "MSTRG.48"; transcript_id "MSTRG.48.5"; exon_number "5";
KV862202	StringTie	exon	6035	6176	1000	-	.	gene_id "MSTRG.48"; transcript_id "MSTRG.48.5"; exon_number "6";
KV862202	StringTie	exon	6262	6329	1000	-	.	gene_id "MSTRG.48"; transcript_id "MSTRG.48.5"; exon_number "7";
KV862202	StringTie	exon	8932	9031	1000	-	.	gene_id "MSTRG.48"; transcript_id "MSTRG.48.5"; exon_number "8";
KV862202	StringTie	exon	9138	9265	1000	-	.	gene_id "MSTRG.48"; transcript_id "MSTRG.48.5"; exon_number "9";
KV862202	StringTie	exon	9488	9556	1000	-	.	gene_id "MSTRG.48"; transcript_id "MSTRG.48.5"; exon_number "10";
KV862202	StringTie	exon	9631	9791	1000	-	.	gene_id "MSTRG.48"; transcript_id "MSTRG.48.5"; exon_number "11";
KV862202	StringTie	exon	12351	12413	1000	-	.	gene_id "MSTRG.48"; transcript_id "MSTRG.48.5"; exon_number "12";
KV862202	StringTie	exon	12636	12704	1000	-	.	gene_id "MSTRG.48"; transcript_id "MSTRG.48.5"; exon_number "13";
KV862202	StringTie	exon	12779	13217	1000	-	.	gene_id "MSTRG.48"; transcript_id "MSTRG.48.5"; exon_number "14";
KV862202	StringTie	transcript	4860	38025	1000	-	.	gene_id "MSTRG.48"; transcript_id "OIV89954"; ref_gene_id "TanjilG_10311";
KV862202	StringTie	exon	4860	4955	1000	-	.	gene_id "MSTRG.48"; transcript_id "OIV89954"; exon_number "1"; ref_gene_id "TanjilG_10311";
KV862202	StringTie	exon	5048	5131	1000	-	.	gene_id "MSTRG.48"; transcript_id "OIV89954"; exon_number "2"; ref_gene_id "TanjilG_10311";
KV862202	StringTie	exon	5404	5529	1000	-	.	gene_id "MSTRG.48"; transcript_id "OIV89954"; exon_number "3"; ref_gene_id "TanjilG_10311";
KV862202	StringTie	exon	5735	5851	1000	-	.	gene_id "MSTRG.48"; transcript_id "OIV89954"; exon_number "4"; ref_gene_id "TanjilG_10311";
KV862202	StringTie	exon	6035	6176	1000	-	.	gene_id "MSTRG.48"; transcript_id "OIV89954"; exon_number "5"; ref_gene_id "TanjilG_10311";
KV862202	StringTie	exon	6262	6329	1000	-	.	gene_id "MSTRG.48"; transcript_id "OIV89954"; exon_number "6"; ref_gene_id "TanjilG_10311";
KV862202	StringTie	exon	8932	9031	1000	-	.	gene_id "MSTRG.48"; transcript_id "OIV89954"; exon_number "7"; ref_gene_id "TanjilG_10311";
KV862202	StringTie	exon	9138	9265	1000	-	.	gene_id "MSTRG.48"; transcript_id "OIV89954"; exon_number "8"; ref_gene_id "TanjilG_10311";
KV862202	StringTie	exon	9488	9556	1000	-	.	gene_id "MSTRG.48"; transcript_id "OIV89954"; exon_number "9"; ref_gene_id "TanjilG_10311";
KV862202	StringTie	exon	12149	12179	1000	-	.	gene_id "MSTRG.48"; transcript_id "OIV89954"; exon_number "10"; ref_gene_id "TanjilG_10311";
KV862202	StringTie	exon	12286	12413	1000	-	.	gene_id "MSTRG.48"; transcript_id "OIV89954"; exon_number "11"; ref_gene_id "TanjilG_10311";
KV862202	StringTie	exon	12636	12704	1000	-	.	gene_id "MSTRG.48"; transcript_id "OIV89954"; exon_number "12"; ref_gene_id "TanjilG_10311";
KV862202	StringTie	exon	36135	36206	1000	-	.	gene_id "MSTRG.48"; transcript_id "OIV89954"; exon_number "13"; ref_gene_id "TanjilG_10311";
KV862202	StringTie	exon	36288	36396	1000	-	.	gene_id "MSTRG.48"; transcript_id "OIV89954"; exon_number "14"; ref_gene_id "TanjilG_10311";
KV862202	StringTie	exon	36506	36604	1000	-	.	gene_id "MSTRG.48"; transcript_id "OIV89954"; exon_number "15"; ref_gene_id "TanjilG_10311";
KV862202	StringTie	exon	37844	38025	1000	-	.	gene_id "MSTRG.48"; transcript_id "OIV89954"; exon_number "16"; ref_gene_id "TanjilG_10311";
KV862202	StringTie	transcript	17483	21918	1000	-	.	gene_id "MSTRG.48"; transcript_id "MSTRG.48.7";
KV862202	StringTie	exon	17483	17852	1000	-	.	gene_id "MSTRG.48"; transcript_id "MSTRG.48.7"; exon_number "1";
KV862202	StringTie	exon	21227	21497	1000	-	.	gene_id "MSTRG.48"; transcript_id "MSTRG.48.7"; exon_number "2";
KV862202	StringTie	exon	21765	21918	1000	-	.	gene_id "MSTRG.48"; transcript_id "MSTRG.48.7"; exon_number "3";
KV862202	StringTie	transcript	34823	38118	1000	-	.	gene_id "MSTRG.48"; transcript_id "MSTRG.48.8";
KV862202	StringTie	exon	34823	35301	1000	-	.	gene_id "MSTRG.48"; transcript_id "MSTRG.48.8"; exon_number "1";
KV862202	StringTie	exon	36016	36021	1000	-	.	gene_id "MSTRG.48"; transcript_id "MSTRG.48.8"; exon_number "2";
KV862202	StringTie	exon	36135	36206	1000	-	.	gene_id "MSTRG.48"; transcript_id "MSTRG.48.8"; exon_number "3";
KV862202	StringTie	exon	36288	36396	1000	-	.	gene_id "MSTRG.48"; transcript_id "MSTRG.48.8"; exon_number "4";
KV862202	StringTie	exon	36506	36604	1000	-	.	gene_id "MSTRG.48"; transcript_id "MSTRG.48.8"; exon_number "5";
KV862202	StringTie	exon	37844	38118	1000	-	.	gene_id "MSTRG.48"; transcript_id "MSTRG.48.8"; exon_number "6";
KV862202	StringTie	transcript	34848	36396	1000	+	.	gene_id "MSTRG.49"; transcript_id "MSTRG.49.1";
KV862202	StringTie	exon	34848	35303	1000	+	.	gene_id "MSTRG.49"; transcript_id "MSTRG.49.1"; exon_number "1";
KV862202	StringTie	exon	36131	36396	1000	+	.	gene_id "MSTRG.49"; transcript_id "MSTRG.49.1"; exon_number "2";
KV862202	StringTie	transcript	37843	38075	1000	+	.	gene_id "MSTRG.50"; transcript_id "MSTRG.50.1";
KV862202	StringTie	exon	37843	38075	1000	+	.	gene_id "MSTRG.50"; transcript_id "MSTRG.50.1"; exon_number "1";
KV862202	StringTie	transcript	49177	51425	1000	-	.	gene_id "MSTRG.51"; transcript_id "MSTRG.51.1";
KV862202	StringTie	exon	49177	49740	1000	-	.	gene_id "MSTRG.51"; transcript_id "MSTRG.51.1"; exon_number "1";
KV862202	StringTie	exon	50727	50783	1000	-	.	gene_id "MSTRG.51"; transcript_id "MSTRG.51.1"; exon_number "2";
KV862202	StringTie	exon	51184	51425	1000	-	.	gene_id "MSTRG.51"; transcript_id "MSTRG.51.1"; exon_number "3";
KV862202	StringTie	transcript	49177	51425	1000	-	.	gene_id "MSTRG.51"; transcript_id "MSTRG.51.2";
KV862202	StringTie	exon	49177	49740	1000	-	.	gene_id "MSTRG.51"; transcript_id "MSTRG.51.2"; exon_number "1";
KV862202	StringTie	exon	51184	51425	1000	-	.	gene_id "MSTRG.51"; transcript_id "MSTRG.51.2"; exon_number "2";
KV862202	StringTie	transcript	50659	51302	1000	-	.	gene_id "MSTRG.51"; transcript_id "OIV89955"; ref_gene_id "TanjilG_10312";
KV862202	StringTie	exon	50659	50783	1000	-	.	gene_id "MSTRG.51"; transcript_id "OIV89955"; exon_number "1"; ref_gene_id "TanjilG_10312";
KV862202	StringTie	exon	51215	51302	1000	-	.	gene_id "MSTRG.51"; transcript_id "OIV89955"; exon_number "2"; ref_gene_id "TanjilG_10312";
KV862202	StringTie	transcript	102997	105069	1000	+	.	gene_id "MSTRG.52"; transcript_id "OIV89957"; ref_gene_id "TanjilG_10314";
KV862202	StringTie	exon	102997	105069	1000	+	.	gene_id "MSTRG.52"; transcript_id "OIV89957"; exon_number "1"; ref_gene_id "TanjilG_10314";
KV862202	StringTie	transcript	132092	146735	1000	+	.	gene_id "MSTRG.53"; transcript_id "OIV89958"; ref_gene_id "TanjilG_10315";
KV862202	StringTie	exon	132092	132313	1000	+	.	gene_id "MSTRG.53"; transcript_id "OIV89958"; exon_number "1"; ref_gene_id "TanjilG_10315";
KV862202	StringTie	exon	143547	143666	1000	+	.	gene_id "MSTRG.53"; transcript_id "OIV89958"; exon_number "2"; ref_gene_id "TanjilG_10315";
KV862202	StringTie	exon	143745	143901	1000	+	.	gene_id "MSTRG.53"; transcript_id "OIV89958"; exon_number "3"; ref_gene_id "TanjilG_10315";
KV862202	StringTie	exon	144869	145008	1000	+	.	gene_id "MSTRG.53"; transcript_id "OIV89958"; exon_number "4"; ref_gene_id "TanjilG_10315";
KV862202	StringTie	exon	145092	145127	1000	+	.	gene_id "MSTRG.53"; transcript_id "OIV89958"; exon_number "5"; ref_gene_id "TanjilG_10315";
KV862202	StringTie	exon	145926	146735	1000	+	.	gene_id "MSTRG.53"; transcript_id "OIV89958"; exon_number "6"; ref_gene_id "TanjilG_10315";
KV862202	StringTie	transcript	169444	176224	1000	-	.	gene_id "MSTRG.54"; transcript_id "MSTRG.54.1";
KV862202	StringTie	exon	169444	169943	1000	-	.	gene_id "MSTRG.54"; transcript_id "MSTRG.54.1"; exon_number "1";
KV862202	StringTie	exon	170044	170180	1000	-	.	gene_id "MSTRG.54"; transcript_id "MSTRG.54.1"; exon_number "2";
KV862202	StringTie	exon	171843	171927	1000	-	.	gene_id "MSTRG.54"; transcript_id "MSTRG.54.1"; exon_number "3";
KV862202	StringTie	exon	172400	172448	1000	-	.	gene_id "MSTRG.54"; transcript_id "MSTRG.54.1"; exon_number "4";
KV862202	StringTie	exon	172621	172707	1000	-	.	gene_id "MSTRG.54"; transcript_id "MSTRG.54.1"; exon_number "5";
KV862202	StringTie	exon	172864	172978	1000	-	.	gene_id "MSTRG.54"; transcript_id "MSTRG.54.1"; exon_number "6";
KV862202	StringTie	exon	174344	174477	1000	-	.	gene_id "MSTRG.54"; transcript_id "MSTRG.54.1"; exon_number "7";
KV862202	StringTie	exon	174596	174647	1000	-	.	gene_id "MSTRG.54"; transcript_id "MSTRG.54.1"; exon_number "8";
KV862202	StringTie	exon	174990	175069	1000	-	.	gene_id "MSTRG.54"; transcript_id "MSTRG.54.1"; exon_number "9";
KV862202	StringTie	exon	175890	175947	1000	-	.	gene_id "MSTRG.54"; transcript_id "MSTRG.54.1"; exon_number "10";
KV862202	StringTie	exon	176022	176224	1000	-	.	gene_id "MSTRG.54"; transcript_id "MSTRG.54.1"; exon_number "11";
KV862202	StringTie	transcript	171095	219385	1000	-	.	gene_id "MSTRG.54"; transcript_id "OIV89959"; ref_gene_id "TanjilG_10316";
KV862202	StringTie	exon	171095	171162	1000	-	.	gene_id "MSTRG.54"; transcript_id "OIV89959"; exon_number "1"; ref_gene_id "TanjilG_10316";
KV862202	StringTie	exon	172400	172448	1000	-	.	gene_id "MSTRG.54"; transcript_id "OIV89959"; exon_number "2"; ref_gene_id "TanjilG_10316";
KV862202	StringTie	exon	172621	172707	1000	-	.	gene_id "MSTRG.54"; transcript_id "OIV89959"; exon_number "3"; ref_gene_id "TanjilG_10316";
KV862202	StringTie	exon	172864	172978	1000	-	.	gene_id "MSTRG.54"; transcript_id "OIV89959"; exon_number "4"; ref_gene_id "TanjilG_10316";
KV862202	StringTie	exon	189720	189727	1000	-	.	gene_id "MSTRG.54"; transcript_id "OIV89959"; exon_number "5"; ref_gene_id "TanjilG_10316";
KV862202	StringTie	exon	219062	219385	1000	-	.	gene_id "MSTRG.54"; transcript_id "OIV89959"; exon_number "6"; ref_gene_id "TanjilG_10316";
KV862204	StringTie	transcript	45836	49854	1000	-	.	gene_id "MSTRG.55"; transcript_id "MSTRG.55.1";
KV862204	StringTie	exon	45836	46164	1000	-	.	gene_id "MSTRG.55"; transcript_id "MSTRG.55.1"; exon_number "1";
KV862204	StringTie	exon	46646	46771	1000	-	.	gene_id "MSTRG.55"; transcript_id "MSTRG.55.1"; exon_number "2";
KV862204	StringTie	exon	47321	47432	1000	-	.	gene_id "MSTRG.55"; transcript_id "MSTRG.55.1"; exon_number "3";
KV862204	StringTie	exon	48118	48209	1000	-	.	gene_id "MSTRG.55"; transcript_id "MSTRG.55.1"; exon_number "4";
KV862204	StringTie	exon	48648	48725	1000	-	.	gene_id "MSTRG.55"; transcript_id "MSTRG.55.1"; exon_number "5";
KV862204	StringTie	exon	48815	48894	1000	-	.	gene_id "MSTRG.55"; transcript_id "MSTRG.55.1"; exon_number "6";
KV862204	StringTie	exon	48979	49288	1000	-	.	gene_id "MSTRG.55"; transcript_id "MSTRG.55.1"; exon_number "7";
KV862204	StringTie	exon	49485	49854	1000	-	.	gene_id "MSTRG.55"; transcript_id "MSTRG.55.1"; exon_number "8";
KV862204	StringTie	transcript	46048	55191	1000	-	.	gene_id "MSTRG.55"; transcript_id "OIV89949"; ref_gene_id "TanjilG_24448";
KV862204	StringTie	exon	46048	46164	1000	-	.	gene_id "MSTRG.55"; transcript_id "OIV89949"; exon_number "1"; ref_gene_id "TanjilG_24448";
KV862204	StringTie	exon	46646	46771	1000	-	.	gene_id "MSTRG.55"; transcript_id "OIV89949"; exon_number "2"; ref_gene_id "TanjilG_24448";
KV862204	StringTie	exon	47321	47432	1000	-	.	gene_id "MSTRG.55"; transcript_id "OIV89949"; exon_number "3"; ref_gene_id "TanjilG_24448";
KV862204	StringTie	exon	48118	48209	1000	-	.	gene_id "MSTRG.55"; transcript_id "OIV89949"; exon_number "4"; ref_gene_id "TanjilG_24448";
KV862204	StringTie	exon	48648	48725	1000	-	.	gene_id "MSTRG.55"; transcript_id "OIV89949"; exon_number "5"; ref_gene_id "TanjilG_24448";
KV862204	StringTie	exon	48815	48894	1000	-	.	gene_id "MSTRG.55"; transcript_id "OIV89949"; exon_number "6"; ref_gene_id "TanjilG_24448";
KV862204	StringTie	exon	48979	49288	1000	-	.	gene_id "MSTRG.55"; transcript_id "OIV89949"; exon_number "7"; ref_gene_id "TanjilG_24448";
KV862204	StringTie	exon	53750	53881	1000	-	.	gene_id "MSTRG.55"; transcript_id "OIV89949"; exon_number "8"; ref_gene_id "TanjilG_24448";
KV862204	StringTie	exon	54767	54870	1000	-	.	gene_id "MSTRG.55"; transcript_id "OIV89949"; exon_number "9"; ref_gene_id "TanjilG_24448";
KV862204	StringTie	exon	54974	55094	1000	-	.	gene_id "MSTRG.55"; transcript_id "OIV89949"; exon_number "10"; ref_gene_id "TanjilG_24448";
KV862204	StringTie	exon	55189	55191	1000	-	.	gene_id "MSTRG.55"; transcript_id "OIV89949"; exon_number "11"; ref_gene_id "TanjilG_24448";
KV862204	StringTie	transcript	53295	55329	1000	-	.	gene_id "MSTRG.55"; transcript_id "MSTRG.55.3";
KV862204	StringTie	exon	53295	53634	1000	-	.	gene_id "MSTRG.55"; transcript_id "MSTRG.55.3"; exon_number "1";
KV862204	StringTie	exon	53750	53881	1000	-	.	gene_id "MSTRG.55"; transcript_id "MSTRG.55.3"; exon_number "2";
KV862204	StringTie	exon	54767	54870	1000	-	.	gene_id "MSTRG.55"; transcript_id "MSTRG.55.3"; exon_number "3";
KV862204	StringTie	exon	54974	55094	1000	-	.	gene_id "MSTRG.55"; transcript_id "MSTRG.55.3"; exon_number "4";
KV862204	StringTie	exon	55189	55329	1000	-	.	gene_id "MSTRG.55"; transcript_id "MSTRG.55.3"; exon_number "5";
KV862204	StringTie	transcript	58889	64166	1000	-	.	gene_id "MSTRG.56"; transcript_id "MSTRG.56.1";
KV862204	StringTie	exon	58889	59102	1000	-	.	gene_id "MSTRG.56"; transcript_id "MSTRG.56.1"; exon_number "1";
KV862204	StringTie	exon	59838	59923	1000	-	.	gene_id "MSTRG.56"; transcript_id "MSTRG.56.1"; exon_number "2";
KV862204	StringTie	exon	60071	61567	1000	-	.	gene_id "MSTRG.56"; transcript_id "MSTRG.56.1"; exon_number "3";
KV862204	StringTie	exon	62115	64166	1000	-	.	gene_id "MSTRG.56"; transcript_id "MSTRG.56.1"; exon_number "4";
KV862204	StringTie	transcript	58889	64166	1000	-	.	gene_id "MSTRG.56"; transcript_id "MSTRG.56.2";
KV862204	StringTie	exon	58889	59102	1000	-	.	gene_id "MSTRG.56"; transcript_id "MSTRG.56.2"; exon_number "1";
KV862204	StringTie	exon	59838	60170	1000	-	.	gene_id "MSTRG.56"; transcript_id "MSTRG.56.2"; exon_number "2";
KV862204	StringTie	exon	61055	61567	1000	-	.	gene_id "MSTRG.56"; transcript_id "MSTRG.56.2"; exon_number "3";
KV862204	StringTie	exon	62115	64166	1000	-	.	gene_id "MSTRG.56"; transcript_id "MSTRG.56.2"; exon_number "4";
KV862204	StringTie	transcript	58889	64166	1000	-	.	gene_id "MSTRG.56"; transcript_id "MSTRG.56.3";
KV862204	StringTie	exon	58889	59102	1000	-	.	gene_id "MSTRG.56"; transcript_id "MSTRG.56.3"; exon_number "1";
KV862204	StringTie	exon	59838	59923	1000	-	.	gene_id "MSTRG.56"; transcript_id "MSTRG.56.3"; exon_number "2";
KV862204	StringTie	exon	60088	60176	1000	-	.	gene_id "MSTRG.56"; transcript_id "MSTRG.56.3"; exon_number "3";
KV862204	StringTie	exon	61055	61567	1000	-	.	gene_id "MSTRG.56"; transcript_id "MSTRG.56.3"; exon_number "4";
KV862204	StringTie	exon	62115	64166	1000	-	.	gene_id "MSTRG.56"; transcript_id "MSTRG.56.3"; exon_number "5";
KV862204	StringTie	transcript	58889	64166	1000	-	.	gene_id "MSTRG.56"; transcript_id "OIV89950"; ref_gene_id "TanjilG_24449";
KV862204	StringTie	exon	58889	59102	1000	-	.	gene_id "MSTRG.56"; transcript_id "OIV89950"; exon_number "1"; ref_gene_id "TanjilG_24449";
KV862204	StringTie	exon	59838	59923	1000	-	.	gene_id "MSTRG.56"; transcript_id "OIV89950"; exon_number "2"; ref_gene_id "TanjilG_24449";
KV862204	StringTie	exon	61055	61567	1000	-	.	gene_id "MSTRG.56"; transcript_id "OIV89950"; exon_number "3"; ref_gene_id "TanjilG_24449";
KV862204	StringTie	exon	62115	64166	1000	-	.	gene_id "MSTRG.56"; transcript_id "OIV89950"; exon_number "4"; ref_gene_id "TanjilG_24449";
KV862204	StringTie	transcript	65933	69697	1000	+	.	gene_id "MSTRG.57"; transcript_id "MSTRG.57.1";
KV862204	StringTie	exon	65933	66499	1000	+	.	gene_id "MSTRG.57"; transcript_id "MSTRG.57.1"; exon_number "1";
KV862204	StringTie	exon	66581	66651	1000	+	.	gene_id "MSTRG.57"; transcript_id "MSTRG.57.1"; exon_number "2";
KV862204	StringTie	exon	67030	67115	1000	+	.	gene_id "MSTRG.57"; transcript_id "MSTRG.57.1"; exon_number "3";
KV862204	StringTie	exon	68428	69010	1000	+	.	gene_id "MSTRG.57"; transcript_id "MSTRG.57.1"; exon_number "4";
KV862204	StringTie	exon	69416	69697	1000	+	.	gene_id "MSTRG.57"; transcript_id "MSTRG.57.1"; exon_number "5";
KV862204	StringTie	transcript	65933	69697	1000	+	.	gene_id "MSTRG.57"; transcript_id "OIV89951"; ref_gene_id "TanjilG_24450";
KV862204	StringTie	exon	65933	66037	1000	+	.	gene_id "MSTRG.57"; transcript_id "OIV89951"; exon_number "1"; ref_gene_id "TanjilG_24450";
KV862204	StringTie	exon	66376	66499	1000	+	.	gene_id "MSTRG.57"; transcript_id "OIV89951"; exon_number "2"; ref_gene_id "TanjilG_24450";
KV862204	StringTie	exon	66581	66651	1000	+	.	gene_id "MSTRG.57"; transcript_id "OIV89951"; exon_number "3"; ref_gene_id "TanjilG_24450";
KV862204	StringTie	exon	67030	67115	1000	+	.	gene_id "MSTRG.57"; transcript_id "OIV89951"; exon_number "4"; ref_gene_id "TanjilG_24450";
KV862204	StringTie	exon	68428	69010	1000	+	.	gene_id "MSTRG.57"; transcript_id "OIV89951"; exon_number "5"; ref_gene_id "TanjilG_24450";
KV862204	StringTie	exon	69416	69697	1000	+	.	gene_id "MSTRG.57"; transcript_id "OIV89951"; exon_number "6"; ref_gene_id "TanjilG_24450";
KV862204	StringTie	transcript	72456	75723	1000	-	.	gene_id "MSTRG.58"; transcript_id "OIV89952"; ref_gene_id "TanjilG_24451";
KV862204	StringTie	exon	72456	72570	1000	-	.	gene_id "MSTRG.58"; transcript_id "OIV89952"; exon_number "1"; ref_gene_id "TanjilG_24451";
KV862204	StringTie	exon	73142	73233	1000	-	.	gene_id "MSTRG.58"; transcript_id "OIV89952"; exon_number "2"; ref_gene_id "TanjilG_24451";
KV862204	StringTie	exon	73322	73429	1000	-	.	gene_id "MSTRG.58"; transcript_id "OIV89952"; exon_number "3"; ref_gene_id "TanjilG_24451";
KV862204	StringTie	exon	73555	73686	1000	-	.	gene_id "MSTRG.58"; transcript_id "OIV89952"; exon_number "4"; ref_gene_id "TanjilG_24451";
KV862204	StringTie	exon	73781	73826	1000	-	.	gene_id "MSTRG.58"; transcript_id "OIV89952"; exon_number "5"; ref_gene_id "TanjilG_24451";
KV862204	StringTie	exon	74393	74493	1000	-	.	gene_id "MSTRG.58"; transcript_id "OIV89952"; exon_number "6"; ref_gene_id "TanjilG_24451";
KV862204	StringTie	exon	75150	75287	1000	-	.	gene_id "MSTRG.58"; transcript_id "OIV89952"; exon_number "7"; ref_gene_id "TanjilG_24451";
KV862204	StringTie	exon	75643	75723	1000	-	.	gene_id "MSTRG.58"; transcript_id "OIV89952"; exon_number "8"; ref_gene_id "TanjilG_24451";
KV862205	StringTie	transcript	14869	20052	1000	+	.	gene_id "MSTRG.59"; transcript_id "OIV89943"; ref_gene_id "TanjilG_24517";
KV862205	StringTie	exon	14869	15134	1000	+	.	gene_id "MSTRG.59"; transcript_id "OIV89943"; exon_number "1"; ref_gene_id "TanjilG_24517";
KV862205	StringTie	exon	17152	17257	1000	+	.	gene_id "MSTRG.59"; transcript_id "OIV89943"; exon_number "2"; ref_gene_id "TanjilG_24517";
KV862205	StringTie	exon	19001	19144	1000	+	.	gene_id "MSTRG.59"; transcript_id "OIV89943"; exon_number "3"; ref_gene_id "TanjilG_24517";
KV862205	StringTie	exon	19795	20052	1000	+	.	gene_id "MSTRG.59"; transcript_id "OIV89943"; exon_number "4"; ref_gene_id "TanjilG_24517";
KV862205	StringTie	transcript	26770	32814	1000	-	.	gene_id "MSTRG.60"; transcript_id "MSTRG.60.1";
KV862205	StringTie	exon	26770	27846	1000	-	.	gene_id "MSTRG.60"; transcript_id "MSTRG.60.1"; exon_number "1";
KV862205	StringTie	exon	28073	30922	1000	-	.	gene_id "MSTRG.60"; transcript_id "MSTRG.60.1"; exon_number "2";
KV862205	StringTie	exon	31127	31198	1000	-	.	gene_id "MSTRG.60"; transcript_id "MSTRG.60.1"; exon_number "3";
KV862205	StringTie	exon	31313	31402	1000	-	.	gene_id "MSTRG.60"; transcript_id "MSTRG.60.1"; exon_number "4";
KV862205	StringTie	exon	31501	31787	1000	-	.	gene_id "MSTRG.60"; transcript_id "MSTRG.60.1"; exon_number "5";
KV862205	StringTie	exon	32586	32814	1000	-	.	gene_id "MSTRG.60"; transcript_id "MSTRG.60.1"; exon_number "6";
KV862205	StringTie	transcript	26770	32814	1000	-	.	gene_id "MSTRG.60"; transcript_id "OIV89944"; ref_gene_id "TanjilG_24518";
KV862205	StringTie	exon	26770	27846	1000	-	.	gene_id "MSTRG.60"; transcript_id "OIV89944"; exon_number "1"; ref_gene_id "TanjilG_24518";
KV862205	StringTie	exon	30803	30922	1000	-	.	gene_id "MSTRG.60"; transcript_id "OIV89944"; exon_number "2"; ref_gene_id "TanjilG_24518";
KV862205	StringTie	exon	31127	31198	1000	-	.	gene_id "MSTRG.60"; transcript_id "OIV89944"; exon_number "3"; ref_gene_id "TanjilG_24518";
KV862205	StringTie	exon	31313	31402	1000	-	.	gene_id "MSTRG.60"; transcript_id "OIV89944"; exon_number "4"; ref_gene_id "TanjilG_24518";
KV862205	StringTie	exon	31501	31787	1000	-	.	gene_id "MSTRG.60"; transcript_id "OIV89944"; exon_number "5"; ref_gene_id "TanjilG_24518";
KV862205	StringTie	exon	32586	32814	1000	-	.	gene_id "MSTRG.60"; transcript_id "OIV89944"; exon_number "6"; ref_gene_id "TanjilG_24518";
KV862205	StringTie	transcript	50606	54036	1000	-	.	gene_id "MSTRG.61"; transcript_id "MSTRG.61.1";
KV862205	StringTie	exon	50606	51188	1000	-	.	gene_id "MSTRG.61"; transcript_id "MSTRG.61.1"; exon_number "1";
KV862205	StringTie	exon	53630	54036	1000	-	.	gene_id "MSTRG.61"; transcript_id "MSTRG.61.1"; exon_number "2";
KV862205	StringTie	transcript	50954	51928	1000	-	.	gene_id "MSTRG.61"; transcript_id "OIV89945"; ref_gene_id "TanjilG_24519";
KV862205	StringTie	exon	50954	51188	1000	-	.	gene_id "MSTRG.61"; transcript_id "OIV89945"; exon_number "1"; ref_gene_id "TanjilG_24519";
KV862205	StringTie	exon	51825	51928	1000	-	.	gene_id "MSTRG.61"; transcript_id "OIV89945"; exon_number "2"; ref_gene_id "TanjilG_24519";
KV862205	StringTie	transcript	53626	54036	1000	-	.	gene_id "MSTRG.61"; transcript_id "OIV89946"; ref_gene_id "TanjilG_24520";
KV862205	StringTie	exon	53626	54036	1000	-	.	gene_id "MSTRG.61"; transcript_id "OIV89946"; exon_number "1"; ref_gene_id "TanjilG_24520";
KV862206	StringTie	transcript	4741	6527	1000	+	.	gene_id "MSTRG.62"; transcript_id "MSTRG.62.1";
KV862206	StringTie	exon	4741	5244	1000	+	.	gene_id "MSTRG.62"; transcript_id "MSTRG.62.1"; exon_number "1";
KV862206	StringTie	exon	5265	6527	1000	+	.	gene_id "MSTRG.62"; transcript_id "MSTRG.62.1"; exon_number "2";
KV862206	StringTie	transcript	5400	27003	1000	+	.	gene_id "MSTRG.62"; transcript_id "OIV89942"; ref_gene_id "TanjilG_27237";
KV862206	StringTie	exon	5400	6074	1000	+	.	gene_id "MSTRG.62"; transcript_id "OIV89942"; exon_number "1"; ref_gene_id "TanjilG_27237";
KV862206	StringTie	exon	6202	6353	1000	+	.	gene_id "MSTRG.62"; transcript_id "OIV89942"; exon_number "2"; ref_gene_id "TanjilG_27237";
KV862206	StringTie	exon	6992	7360	1000	+	.	gene_id "MSTRG.62"; transcript_id "OIV89942"; exon_number "3"; ref_gene_id "TanjilG_27237";
KV862206	StringTie	exon	7661	7764	1000	+	.	gene_id "MSTRG.62"; transcript_id "OIV89942"; exon_number "4"; ref_gene_id "TanjilG_27237";
KV862206	StringTie	exon	9709	10118	1000	+	.	gene_id "MSTRG.62"; transcript_id "OIV89942"; exon_number "5"; ref_gene_id "TanjilG_27237";
KV862206	StringTie	exon	10374	10475	1000	+	.	gene_id "MSTRG.62"; transcript_id "OIV89942"; exon_number "6"; ref_gene_id "TanjilG_27237";
KV862206	StringTie	exon	10619	10759	1000	+	.	gene_id "MSTRG.62"; transcript_id "OIV89942"; exon_number "7"; ref_gene_id "TanjilG_27237";
KV862206	StringTie	exon	10894	11708	1000	+	.	gene_id "MSTRG.62"; transcript_id "OIV89942"; exon_number "8"; ref_gene_id "TanjilG_27237";
KV862206	StringTie	exon	11830	11961	1000	+	.	gene_id "MSTRG.62"; transcript_id "OIV89942"; exon_number "9"; ref_gene_id "TanjilG_27237";
KV862206	StringTie	exon	12055	12332	1000	+	.	gene_id "MSTRG.62"; transcript_id "OIV89942"; exon_number "10"; ref_gene_id "TanjilG_27237";
KV862206	StringTie	exon	12454	12586	1000	+	.	gene_id "MSTRG.62"; transcript_id "OIV89942"; exon_number "11"; ref_gene_id "TanjilG_27237";
KV862206	StringTie	exon	12937	13032	1000	+	.	gene_id "MSTRG.62"; transcript_id "OIV89942"; exon_number "12"; ref_gene_id "TanjilG_27237";
KV862206	StringTie	exon	13172	13235	1000	+	.	gene_id "MSTRG.62"; transcript_id "OIV89942"; exon_number "13"; ref_gene_id "TanjilG_27237";
KV862206	StringTie	exon	13309	13430	1000	+	.	gene_id "MSTRG.62"; transcript_id "OIV89942"; exon_number "14"; ref_gene_id "TanjilG_27237";
KV862206	StringTie	exon	13501	13604	1000	+	.	gene_id "MSTRG.62"; transcript_id "OIV89942"; exon_number "15"; ref_gene_id "TanjilG_27237";
KV862206	StringTie	exon	13837	13898	1000	+	.	gene_id "MSTRG.62"; transcript_id "OIV89942"; exon_number "16"; ref_gene_id "TanjilG_27237";
KV862206	StringTie	exon	14277	14516	1000	+	.	gene_id "MSTRG.62"; transcript_id "OIV89942"; exon_number "17"; ref_gene_id "TanjilG_27237";
KV862206	StringTie	exon	15104	15796	1000	+	.	gene_id "MSTRG.62"; transcript_id "OIV89942"; exon_number "18"; ref_gene_id "TanjilG_27237";
KV862206	StringTie	exon	15924	16075	1000	+	.	gene_id "MSTRG.62"; transcript_id "OIV89942"; exon_number "19"; ref_gene_id "TanjilG_27237";
KV862206	StringTie	exon	16714	17082	1000	+	.	gene_id "MSTRG.62"; transcript_id "OIV89942"; exon_number "20"; ref_gene_id "TanjilG_27237";
KV862206	StringTie	exon	17780	18016	1000	+	.	gene_id "MSTRG.62"; transcript_id "OIV89942"; exon_number "21"; ref_gene_id "TanjilG_27237";
KV862206	StringTie	exon	19461	19612	1000	+	.	gene_id "MSTRG.62"; transcript_id "OIV89942"; exon_number "22"; ref_gene_id "TanjilG_27237";
KV862206	StringTie	exon	20135	20196	1000	+	.	gene_id "MSTRG.62"; transcript_id "OIV89942"; exon_number "23"; ref_gene_id "TanjilG_27237";
KV862206	StringTie	exon	20340	20480	1000	+	.	gene_id "MSTRG.62"; transcript_id "OIV89942"; exon_number "24"; ref_gene_id "TanjilG_27237";
KV862206	StringTie	exon	20615	21366	1000	+	.	gene_id "MSTRG.62"; transcript_id "OIV89942"; exon_number "25"; ref_gene_id "TanjilG_27237";
KV862206	StringTie	exon	21551	21682	1000	+	.	gene_id "MSTRG.62"; transcript_id "OIV89942"; exon_number "26"; ref_gene_id "TanjilG_27237";
KV862206	StringTie	exon	21776	22053	1000	+	.	gene_id "MSTRG.62"; transcript_id "OIV89942"; exon_number "27"; ref_gene_id "TanjilG_27237";
KV862206	StringTie	exon	22175	22307	1000	+	.	gene_id "MSTRG.62"; transcript_id "OIV89942"; exon_number "28"; ref_gene_id "TanjilG_27237";
KV862206	StringTie	exon	22657	22752	1000	+	.	gene_id "MSTRG.62"; transcript_id "OIV89942"; exon_number "29"; ref_gene_id "TanjilG_27237";
KV862206	StringTie	exon	22892	22955	1000	+	.	gene_id "MSTRG.62"; transcript_id "OIV89942"; exon_number "30"; ref_gene_id "TanjilG_27237";
KV862206	StringTie	exon	23029	23150	1000	+	.	gene_id "MSTRG.62"; transcript_id "OIV89942"; exon_number "31"; ref_gene_id "TanjilG_27237";
KV862206	StringTie	exon	23221	23324	1000	+	.	gene_id "MSTRG.62"; transcript_id "OIV89942"; exon_number "32"; ref_gene_id "TanjilG_27237";
KV862206	StringTie	exon	23557	23618	1000	+	.	gene_id "MSTRG.62"; transcript_id "OIV89942"; exon_number "33"; ref_gene_id "TanjilG_27237";
KV862206	StringTie	exon	23997	24236	1000	+	.	gene_id "MSTRG.62"; transcript_id "OIV89942"; exon_number "34"; ref_gene_id "TanjilG_27237";
KV862206	StringTie	exon	24375	24555	1000	+	.	gene_id "MSTRG.62"; transcript_id "OIV89942"; exon_number "35"; ref_gene_id "TanjilG_27237";
KV862206	StringTie	exon	25240	25438	1000	+	.	gene_id "MSTRG.62"; transcript_id "OIV89942"; exon_number "36"; ref_gene_id "TanjilG_27237";
KV862206	StringTie	exon	26213	26581	1000	+	.	gene_id "MSTRG.62"; transcript_id "OIV89942"; exon_number "37"; ref_gene_id "TanjilG_27237";
KV862206	StringTie	exon	26874	27003	1000	+	.	gene_id "MSTRG.62"; transcript_id "OIV89942"; exon_number "38"; ref_gene_id "TanjilG_27237";
KV862206	StringTie	transcript	7000	20884	1000	+	.	gene_id "MSTRG.62"; transcript_id "MSTRG.62.3";
KV862206	StringTie	exon	7000	7360	1000	+	.	gene_id "MSTRG.62"; transcript_id "MSTRG.62.3"; exon_number "1";
KV862206	StringTie	exon	7661	7764	1000	+	.	gene_id "MSTRG.62"; transcript_id "MSTRG.62.3"; exon_number "2";
KV862206	StringTie	exon	9709	11708	1000	+	.	gene_id "MSTRG.62"; transcript_id "MSTRG.62.3"; exon_number "3";
KV862206	StringTie	exon	11830	12332	1000	+	.	gene_id "MSTRG.62"; transcript_id "MSTRG.62.3"; exon_number "4";
KV862206	StringTie	exon	12454	12623	1000	+	.	gene_id "MSTRG.62"; transcript_id "MSTRG.62.3"; exon_number "5";
KV862206	StringTie	exon	18932	19612	1000	+	.	gene_id "MSTRG.62"; transcript_id "MSTRG.62.3"; exon_number "6";
KV862206	StringTie	exon	20135	20884	1000	+	.	gene_id "MSTRG.62"; transcript_id "MSTRG.62.3"; exon_number "7";
KV862206	StringTie	transcript	7526	24473	1000	+	.	gene_id "MSTRG.62"; transcript_id "MSTRG.62.4";
KV862206	StringTie	exon	7526	7764	1000	+	.	gene_id "MSTRG.62"; transcript_id "MSTRG.62.4"; exon_number "1";
KV862206	StringTie	exon	9709	10475	1000	+	.	gene_id "MSTRG.62"; transcript_id "MSTRG.62.4"; exon_number "2";
KV862206	StringTie	exon	10619	12586	1000	+	.	gene_id "MSTRG.62"; transcript_id "MSTRG.62.4"; exon_number "3";
KV862206	StringTie	exon	12937	13044	1000	+	.	gene_id "MSTRG.62"; transcript_id "MSTRG.62.4"; exon_number "4";
KV862206	StringTie	exon	22630	22752	1000	+	.	gene_id "MSTRG.62"; transcript_id "MSTRG.62.4"; exon_number "5";
KV862206	StringTie	exon	22892	22955	1000	+	.	gene_id "MSTRG.62"; transcript_id "MSTRG.62.4"; exon_number "6";
KV862206	StringTie	exon	23029	23324	1000	+	.	gene_id "MSTRG.62"; transcript_id "MSTRG.62.4"; exon_number "7";
KV862206	StringTie	exon	23557	24473	1000	+	.	gene_id "MSTRG.62"; transcript_id "MSTRG.62.4"; exon_number "8";
KV862206	StringTie	transcript	7526	24473	1000	+	.	gene_id "MSTRG.62"; transcript_id "MSTRG.62.5";
KV862206	StringTie	exon	7526	7764	1000	+	.	gene_id "MSTRG.62"; transcript_id "MSTRG.62.5"; exon_number "1";
KV862206	StringTie	exon	9709	10475	1000	+	.	gene_id "MSTRG.62"; transcript_id "MSTRG.62.5"; exon_number "2";
KV862206	StringTie	exon	10619	11708	1000	+	.	gene_id "MSTRG.62"; transcript_id "MSTRG.62.5"; exon_number "3";
KV862206	StringTie	exon	11830	12586	1000	+	.	gene_id "MSTRG.62"; transcript_id "MSTRG.62.5"; exon_number "4";
KV862206	StringTie	exon	12937	13044	1000	+	.	gene_id "MSTRG.62"; transcript_id "MSTRG.62.5"; exon_number "5";
KV862206	StringTie	exon	22630	22752	1000	+	.	gene_id "MSTRG.62"; transcript_id "MSTRG.62.5"; exon_number "6";
KV862206	StringTie	exon	22892	23324	1000	+	.	gene_id "MSTRG.62"; transcript_id "MSTRG.62.5"; exon_number "7";
KV862206	StringTie	exon	23557	24473	1000	+	.	gene_id "MSTRG.62"; transcript_id "MSTRG.62.5"; exon_number "8";
KV862206	StringTie	transcript	7763	24152	1000	+	.	gene_id "MSTRG.62"; transcript_id "MSTRG.62.6";
KV862206	StringTie	exon	7763	7764	1000	+	.	gene_id "MSTRG.62"; transcript_id "MSTRG.62.6"; exon_number "1";
KV862206	StringTie	exon	9709	10475	1000	+	.	gene_id "MSTRG.62"; transcript_id "MSTRG.62.6"; exon_number "2";
KV862206	StringTie	exon	10619	10835	1000	+	.	gene_id "MSTRG.62"; transcript_id "MSTRG.62.6"; exon_number "3";
KV862206	StringTie	exon	11208	11645	1000	+	.	gene_id "MSTRG.62"; transcript_id "MSTRG.62.6"; exon_number "4";
KV862206	StringTie	exon	22630	22752	1000	+	.	gene_id "MSTRG.62"; transcript_id "MSTRG.62.6"; exon_number "5";
KV862206	StringTie	exon	22892	22955	1000	+	.	gene_id "MSTRG.62"; transcript_id "MSTRG.62.6"; exon_number "6";
KV862206	StringTie	exon	23029	23618	1000	+	.	gene_id "MSTRG.62"; transcript_id "MSTRG.62.6"; exon_number "7";
KV862206	StringTie	exon	23997	24152	1000	+	.	gene_id "MSTRG.62"; transcript_id "MSTRG.62.6"; exon_number "8";
KV862206	StringTie	transcript	8418	22506	1000	+	.	gene_id "MSTRG.62"; transcript_id "MSTRG.62.7";
KV862206	StringTie	exon	8418	9442	1000	+	.	gene_id "MSTRG.62"; transcript_id "MSTRG.62.7"; exon_number "1";
KV862206	StringTie	exon	18932	19612	1000	+	.	gene_id "MSTRG.62"; transcript_id "MSTRG.62.7"; exon_number "2";
KV862206	StringTie	exon	20135	21366	1000	+	.	gene_id "MSTRG.62"; transcript_id "MSTRG.62.7"; exon_number "3";
KV862206	StringTie	exon	21551	22053	1000	+	.	gene_id "MSTRG.62"; transcript_id "MSTRG.62.7"; exon_number "4";
KV862206	StringTie	exon	22175	22506	1000	+	.	gene_id "MSTRG.62"; transcript_id "MSTRG.62.7"; exon_number "5";
KV862206	StringTie	transcript	8425	20884	1000	+	.	gene_id "MSTRG.62"; transcript_id "MSTRG.62.8";
KV862206	StringTie	exon	8425	9411	1000	+	.	gene_id "MSTRG.62"; transcript_id "MSTRG.62.8"; exon_number "1";
KV862206	StringTie	exon	18932	19612	1000	+	.	gene_id "MSTRG.62"; transcript_id "MSTRG.62.8"; exon_number "2";
KV862206	StringTie	exon	20135	20884	1000	+	.	gene_id "MSTRG.62"; transcript_id "MSTRG.62.8"; exon_number "3";
KV862206	StringTie	transcript	8512	18563	1000	+	.	gene_id "MSTRG.62"; transcript_id "MSTRG.62.9";
KV862206	StringTie	exon	8512	8795	1000	+	.	gene_id "MSTRG.62"; transcript_id "MSTRG.62.9"; exon_number "1";
KV862206	StringTie	exon	18518	18563	1000	+	.	gene_id "MSTRG.62"; transcript_id "MSTRG.62.9"; exon_number "2";
KV862206	StringTie	transcript	10096	20884	1000	+	.	gene_id "MSTRG.62"; transcript_id "MSTRG.62.10";
KV862206	StringTie	exon	10096	10607	1000	+	.	gene_id "MSTRG.62"; transcript_id "MSTRG.62.10"; exon_number "1";
KV862206	StringTie	exon	18932	19612	1000	+	.	gene_id "MSTRG.62"; transcript_id "MSTRG.62.10"; exon_number "2";
KV862206	StringTie	exon	20135	20884	1000	+	.	gene_id "MSTRG.62"; transcript_id "MSTRG.62.10"; exon_number "3";
KV862206	StringTie	transcript	10096	24030	1000	+	.	gene_id "MSTRG.62"; transcript_id "MSTRG.62.11";
KV862206	StringTie	exon	10096	10475	1000	+	.	gene_id "MSTRG.62"; transcript_id "MSTRG.62.11"; exon_number "1";
KV862206	StringTie	exon	10619	12332	1000	+	.	gene_id "MSTRG.62"; transcript_id "MSTRG.62.11"; exon_number "2";
KV862206	StringTie	exon	12454	12903	1000	+	.	gene_id "MSTRG.62"; transcript_id "MSTRG.62.11"; exon_number "3";
KV862206	StringTie	exon	22465	22752	1000	+	.	gene_id "MSTRG.62"; transcript_id "MSTRG.62.11"; exon_number "4";
KV862206	StringTie	exon	22892	22955	1000	+	.	gene_id "MSTRG.62"; transcript_id "MSTRG.62.11"; exon_number "5";
KV862206	StringTie	exon	23029	23150	1000	+	.	gene_id "MSTRG.62"; transcript_id "MSTRG.62.11"; exon_number "6";
KV862206	StringTie	exon	23221	23324	1000	+	.	gene_id "MSTRG.62"; transcript_id "MSTRG.62.11"; exon_number "7";
KV862206	StringTie	exon	23557	24030	1000	+	.	gene_id "MSTRG.62"; transcript_id "MSTRG.62.11"; exon_number "8";
KV862206	StringTie	transcript	10096	21700	1000	+	.	gene_id "MSTRG.62"; transcript_id "MSTRG.62.12";
KV862206	StringTie	exon	10096	10475	1000	+	.	gene_id "MSTRG.62"; transcript_id "MSTRG.62.12"; exon_number "1";
KV862206	StringTie	exon	10619	10835	1000	+	.	gene_id "MSTRG.62"; transcript_id "MSTRG.62.12"; exon_number "2";
KV862206	StringTie	exon	11208	11533	1000	+	.	gene_id "MSTRG.62"; transcript_id "MSTRG.62.12"; exon_number "3";
KV862206	StringTie	exon	21100	21366	1000	+	.	gene_id "MSTRG.62"; transcript_id "MSTRG.62.12"; exon_number "4";
KV862206	StringTie	exon	21551	21700	1000	+	.	gene_id "MSTRG.62"; transcript_id "MSTRG.62.12"; exon_number "5";
KV862206	StringTie	transcript	10101	24482	1000	+	.	gene_id "MSTRG.62"; transcript_id "MSTRG.62.13";
KV862206	StringTie	exon	10101	10475	1000	+	.	gene_id "MSTRG.62"; transcript_id "MSTRG.62.13"; exon_number "1";
KV862206	StringTie	exon	10619	10835	1000	+	.	gene_id "MSTRG.62"; transcript_id "MSTRG.62.13"; exon_number "2";
KV862206	StringTie	exon	11208	11961	1000	+	.	gene_id "MSTRG.62"; transcript_id "MSTRG.62.13"; exon_number "3";
KV862206	StringTie	exon	12055	12332	1000	+	.	gene_id "MSTRG.62"; transcript_id "MSTRG.62.13"; exon_number "4";
KV862206	StringTie	exon	12454	12909	1000	+	.	gene_id "MSTRG.62"; transcript_id "MSTRG.62.13"; exon_number "5";
KV862206	StringTie	exon	22630	22752	1000	+	.	gene_id "MSTRG.62"; transcript_id "MSTRG.62.13"; exon_number "6";
KV862206	StringTie	exon	22892	23150	1000	+	.	gene_id "MSTRG.62"; transcript_id "MSTRG.62.13"; exon_number "7";
KV862206	StringTie	exon	23221	23324	1000	+	.	gene_id "MSTRG.62"; transcript_id "MSTRG.62.13"; exon_number "8";
KV862206	StringTie	exon	23557	24482	1000	+	.	gene_id "MSTRG.62"; transcript_id "MSTRG.62.13"; exon_number "9";
KV862206	StringTie	transcript	10101	24482	1000	+	.	gene_id "MSTRG.62"; transcript_id "MSTRG.62.14";
KV862206	StringTie	exon	10101	10475	1000	+	.	gene_id "MSTRG.62"; transcript_id "MSTRG.62.14"; exon_number "1";
KV862206	StringTie	exon	10619	10835	1000	+	.	gene_id "MSTRG.62"; transcript_id "MSTRG.62.14"; exon_number "2";
KV862206	StringTie	exon	11208	11961	1000	+	.	gene_id "MSTRG.62"; transcript_id "MSTRG.62.14"; exon_number "3";
KV862206	StringTie	exon	12055	12909	1000	+	.	gene_id "MSTRG.62"; transcript_id "MSTRG.62.14"; exon_number "4";
KV862206	StringTie	exon	22630	22752	1000	+	.	gene_id "MSTRG.62"; transcript_id "MSTRG.62.14"; exon_number "5";
KV862206	StringTie	exon	22892	22955	1000	+	.	gene_id "MSTRG.62"; transcript_id "MSTRG.62.14"; exon_number "6";
KV862206	StringTie	exon	23029	23150	1000	+	.	gene_id "MSTRG.62"; transcript_id "MSTRG.62.14"; exon_number "7";
KV862206	StringTie	exon	23221	23324	1000	+	.	gene_id "MSTRG.62"; transcript_id "MSTRG.62.14"; exon_number "8";
KV862206	StringTie	exon	23557	24482	1000	+	.	gene_id "MSTRG.62"; transcript_id "MSTRG.62.14"; exon_number "9";
KV862206	StringTie	transcript	10101	16249	1000	+	.	gene_id "MSTRG.62"; transcript_id "MSTRG.62.15";
KV862206	StringTie	exon	10101	10475	1000	+	.	gene_id "MSTRG.62"; transcript_id "MSTRG.62.15"; exon_number "1";
KV862206	StringTie	exon	10619	10835	1000	+	.	gene_id "MSTRG.62"; transcript_id "MSTRG.62.15"; exon_number "2";
KV862206	StringTie	exon	11208	13604	1000	+	.	gene_id "MSTRG.62"; transcript_id "MSTRG.62.15"; exon_number "3";
KV862206	StringTie	exon	13837	14966	1000	+	.	gene_id "MSTRG.62"; transcript_id "MSTRG.62.15"; exon_number "4";
KV862206	StringTie	exon	14987	16249	1000	+	.	gene_id "MSTRG.62"; transcript_id "MSTRG.62.15"; exon_number "5";
KV862206	StringTie	transcript	14832	16095	1000	+	.	gene_id "MSTRG.62"; transcript_id "MSTRG.62.16";
KV862206	StringTie	exon	14832	14966	1000	+	.	gene_id "MSTRG.62"; transcript_id "MSTRG.62.16"; exon_number "1";
KV862206	StringTie	exon	14987	15416	1000	+	.	gene_id "MSTRG.62"; transcript_id "MSTRG.62.16"; exon_number "2";
KV862206	StringTie	exon	15687	16095	1000	+	.	gene_id "MSTRG.62"; transcript_id "MSTRG.62.16"; exon_number "3";
KV862206	StringTie	transcript	19862	20884	1000	+	.	gene_id "MSTRG.62"; transcript_id "MSTRG.62.17";
KV862206	StringTie	exon	19862	20196	1000	+	.	gene_id "MSTRG.62"; transcript_id "MSTRG.62.17"; exon_number "1";
KV862206	StringTie	exon	20340	20884	1000	+	.	gene_id "MSTRG.62"; transcript_id "MSTRG.62.17"; exon_number "2";
KV862206	StringTie	transcript	8411	21317	1000	-	.	gene_id "MSTRG.63"; transcript_id "MSTRG.63.1";
KV862206	StringTie	exon	8411	11405	1000	-	.	gene_id "MSTRG.63"; transcript_id "MSTRG.63.1"; exon_number "1";
KV862206	StringTie	exon	20980	21317	1000	-	.	gene_id "MSTRG.63"; transcript_id "MSTRG.63.1"; exon_number "2";
KV862206	StringTie	transcript	8411	20913	1000	-	.	gene_id "MSTRG.63"; transcript_id "MSTRG.63.2";
KV862206	StringTie	exon	8411	10614	1000	-	.	gene_id "MSTRG.63"; transcript_id "MSTRG.63.2"; exon_number "1";
KV862206	StringTie	exon	19872	20913	1000	-	.	gene_id "MSTRG.63"; transcript_id "MSTRG.63.2"; exon_number "2";
KV862206	StringTie	transcript	8411	21317	1000	-	.	gene_id "MSTRG.63"; transcript_id "MSTRG.63.3";
KV862206	StringTie	exon	8411	11400	1000	-	.	gene_id "MSTRG.63"; transcript_id "MSTRG.63.3"; exon_number "1";
KV862206	StringTie	exon	20980	21317	1000	-	.	gene_id "MSTRG.63"; transcript_id "MSTRG.63.3"; exon_number "2";
KV862206	StringTie	transcript	8411	20913	1000	-	.	gene_id "MSTRG.63"; transcript_id "MSTRG.63.4";
KV862206	StringTie	exon	8411	10064	1000	-	.	gene_id "MSTRG.63"; transcript_id "MSTRG.63.4"; exon_number "1";
KV862206	StringTie	exon	19872	20913	1000	-	.	gene_id "MSTRG.63"; transcript_id "MSTRG.63.4"; exon_number "2";
KV862206	StringTie	transcript	8411	20913	1000	-	.	gene_id "MSTRG.63"; transcript_id "MSTRG.63.5";
KV862206	StringTie	exon	8411	10696	1000	-	.	gene_id "MSTRG.63"; transcript_id "MSTRG.63.5"; exon_number "1";
KV862206	StringTie	exon	19872	20913	1000	-	.	gene_id "MSTRG.63"; transcript_id "MSTRG.63.5"; exon_number "2";
KV862206	StringTie	transcript	8421	24448	1000	-	.	gene_id "MSTRG.63"; transcript_id "MSTRG.63.6";
KV862206	StringTie	exon	8421	10435	1000	-	.	gene_id "MSTRG.63"; transcript_id "MSTRG.63.6"; exon_number "1";
KV862206	StringTie	exon	19872	20300	1000	-	.	gene_id "MSTRG.63"; transcript_id "MSTRG.63.6"; exon_number "2";
KV862206	StringTie	exon	20980	21335	1000	-	.	gene_id "MSTRG.63"; transcript_id "MSTRG.63.6"; exon_number "3";
KV862206	StringTie	exon	23401	24448	1000	-	.	gene_id "MSTRG.63"; transcript_id "MSTRG.63.6"; exon_number "4";
KV862206	StringTie	transcript	8421	20880	1000	-	.	gene_id "MSTRG.63"; transcript_id "MSTRG.63.7";
KV862206	StringTie	exon	8421	10435	1000	-	.	gene_id "MSTRG.63"; transcript_id "MSTRG.63.7"; exon_number "1";
KV862206	StringTie	exon	19872	19884	1000	-	.	gene_id "MSTRG.63"; transcript_id "MSTRG.63.7"; exon_number "2";
KV862206	StringTie	exon	19917	20880	1000	-	.	gene_id "MSTRG.63"; transcript_id "MSTRG.63.7"; exon_number "3";
KV862206	StringTie	transcript	8421	20880	1000	-	.	gene_id "MSTRG.63"; transcript_id "MSTRG.63.8";
KV862206	StringTie	exon	8421	10273	1000	-	.	gene_id "MSTRG.63"; transcript_id "MSTRG.63.8"; exon_number "1";
KV862206	StringTie	exon	18903	18914	1000	-	.	gene_id "MSTRG.63"; transcript_id "MSTRG.63.8"; exon_number "2";
KV862206	StringTie	exon	19891	20880	1000	-	.	gene_id "MSTRG.63"; transcript_id "MSTRG.63.8"; exon_number "3";
KV862206	StringTie	transcript	9210	19762	1000	-	.	gene_id "MSTRG.63"; transcript_id "MSTRG.63.9";
KV862206	StringTie	exon	9210	9954	1000	-	.	gene_id "MSTRG.63"; transcript_id "MSTRG.63.9"; exon_number "1";
KV862206	StringTie	exon	19547	19762	1000	-	.	gene_id "MSTRG.63"; transcript_id "MSTRG.63.9"; exon_number "2";
KV862206	StringTie	transcript	9608	19762	1000	-	.	gene_id "MSTRG.63"; transcript_id "MSTRG.63.10";
KV862206	StringTie	exon	9608	10007	1000	-	.	gene_id "MSTRG.63"; transcript_id "MSTRG.63.10"; exon_number "1";
KV862206	StringTie	exon	19732	19762	1000	-	.	gene_id "MSTRG.63"; transcript_id "MSTRG.63.10"; exon_number "2";
KV862206	StringTie	transcript	10116	24448	1000	-	.	gene_id "MSTRG.63"; transcript_id "MSTRG.63.11";
KV862206	StringTie	exon	10116	10452	1000	-	.	gene_id "MSTRG.63"; transcript_id "MSTRG.63.11"; exon_number "1";
KV862206	StringTie	exon	19891	20300	1000	-	.	gene_id "MSTRG.63"; transcript_id "MSTRG.63.11"; exon_number "2";
KV862206	StringTie	exon	20980	21335	1000	-	.	gene_id "MSTRG.63"; transcript_id "MSTRG.63.11"; exon_number "3";
KV862206	StringTie	exon	23401	24448	1000	-	.	gene_id "MSTRG.63"; transcript_id "MSTRG.63.11"; exon_number "4";
KV862206	StringTie	transcript	10116	24448	1000	-	.	gene_id "MSTRG.63"; transcript_id "MSTRG.63.12";
KV862206	StringTie	exon	10116	10723	1000	-	.	gene_id "MSTRG.63"; transcript_id "MSTRG.63.12"; exon_number "1";
KV862206	StringTie	exon	18903	18914	1000	-	.	gene_id "MSTRG.63"; transcript_id "MSTRG.63.12"; exon_number "2";
KV862206	StringTie	exon	20091	20300	1000	-	.	gene_id "MSTRG.63"; transcript_id "MSTRG.63.12"; exon_number "3";
KV862206	StringTie	exon	20980	21335	1000	-	.	gene_id "MSTRG.63"; transcript_id "MSTRG.63.12"; exon_number "4";
KV862206	StringTie	exon	23401	24448	1000	-	.	gene_id "MSTRG.63"; transcript_id "MSTRG.63.12"; exon_number "5";
KV862206	StringTie	transcript	10116	24448	1000	-	.	gene_id "MSTRG.63"; transcript_id "MSTRG.63.13";
KV862206	StringTie	exon	10116	10579	1000	-	.	gene_id "MSTRG.63"; transcript_id "MSTRG.63.13"; exon_number "1";
KV862206	StringTie	exon	18903	18914	1000	-	.	gene_id "MSTRG.63"; transcript_id "MSTRG.63.13"; exon_number "2";
KV862206	StringTie	exon	20091	20300	1000	-	.	gene_id "MSTRG.63"; transcript_id "MSTRG.63.13"; exon_number "3";
KV862206	StringTie	exon	20980	21335	1000	-	.	gene_id "MSTRG.63"; transcript_id "MSTRG.63.13"; exon_number "4";
KV862206	StringTie	exon	23401	24448	1000	-	.	gene_id "MSTRG.63"; transcript_id "MSTRG.63.13"; exon_number "5";
KV862206	StringTie	transcript	10119	21312	1000	-	.	gene_id "MSTRG.63"; transcript_id "MSTRG.63.14";
KV862206	StringTie	exon	10119	10401	1000	-	.	gene_id "MSTRG.63"; transcript_id "MSTRG.63.14"; exon_number "1";
KV862206	StringTie	exon	19872	20467	1000	-	.	gene_id "MSTRG.63"; transcript_id "MSTRG.63.14"; exon_number "2";
KV862206	StringTie	exon	20980	21312	1000	-	.	gene_id "MSTRG.63"; transcript_id "MSTRG.63.14"; exon_number "3";
KV862206	StringTie	transcript	10119	21312	1000	-	.	gene_id "MSTRG.63"; transcript_id "MSTRG.63.15";
KV862206	StringTie	exon	10119	11555	1000	-	.	gene_id "MSTRG.63"; transcript_id "MSTRG.63.15"; exon_number "1";
KV862206	StringTie	exon	19872	20467	1000	-	.	gene_id "MSTRG.63"; transcript_id "MSTRG.63.15"; exon_number "2";
KV862206	StringTie	exon	20980	21312	1000	-	.	gene_id "MSTRG.63"; transcript_id "MSTRG.63.15"; exon_number "3";
KV862206	StringTie	transcript	12437	24471	1000	-	.	gene_id "MSTRG.63"; transcript_id "MSTRG.63.16";
KV862206	StringTie	exon	12437	12998	1000	-	.	gene_id "MSTRG.63"; transcript_id "MSTRG.63.16"; exon_number "1";
KV862206	StringTie	exon	22542	24471	1000	-	.	gene_id "MSTRG.63"; transcript_id "MSTRG.63.16"; exon_number "2";
KV862206	StringTie	transcript	12437	14244	1000	-	.	gene_id "MSTRG.63"; transcript_id "ENSRNA050030826-T1"; gene_name "SSU_rRNA_eukarya"; ref_gene_id "ENSRNA050030826";
KV862206	StringTie	exon	12437	14244	1000	-	.	gene_id "MSTRG.63"; transcript_id "ENSRNA050030826-T1"; exon_number "1"; gene_name "SSU_rRNA_eukarya"; ref_gene_id "ENSRNA050030826";
KV862206	StringTie	transcript	22158	23964	1000	-	.	gene_id "MSTRG.63"; transcript_id "ENSRNA050030827-T1"; gene_name "SSU_rRNA_eukarya"; ref_gene_id "ENSRNA050030827";
KV862206	StringTie	exon	22158	23964	1000	-	.	gene_id "MSTRG.63"; transcript_id "ENSRNA050030827-T1"; exon_number "1"; gene_name "SSU_rRNA_eukarya"; ref_gene_id "ENSRNA050030827";
KV862206	StringTie	transcript	12041	12196	1000	-	.	gene_id "MSTRG.64"; transcript_id "ENSRNA050030828-T1"; gene_name "5_8S_rRNA"; ref_gene_id "ENSRNA050030828";
KV862206	StringTie	exon	12041	12196	1000	-	.	gene_id "MSTRG.64"; transcript_id "ENSRNA050030828-T1"; exon_number "1"; gene_name "5_8S_rRNA"; ref_gene_id "ENSRNA050030828";
KV862206	StringTie	transcript	21762	21917	1000	-	.	gene_id "MSTRG.65"; transcript_id "ENSRNA050030829-T1"; gene_name "5_8S_rRNA"; ref_gene_id "ENSRNA050030829";
KV862206	StringTie	exon	21762	21917	1000	-	.	gene_id "MSTRG.65"; transcript_id "ENSRNA050030829-T1"; exon_number "1"; gene_name "5_8S_rRNA"; ref_gene_id "ENSRNA050030829";
KV862207	StringTie	transcript	184	27335	1000	+	.	gene_id "MSTRG.66"; transcript_id "OIV89939"; ref_gene_id "TanjilG_27267";
KV862207	StringTie	exon	184	208	1000	+	.	gene_id "MSTRG.66"; transcript_id "OIV89939"; exon_number "1"; ref_gene_id "TanjilG_27267";
KV862207	StringTie	exon	283	767	1000	+	.	gene_id "MSTRG.66"; transcript_id "OIV89939"; exon_number "2"; ref_gene_id "TanjilG_27267";
KV862207	StringTie	exon	895	1046	1000	+	.	gene_id "MSTRG.66"; transcript_id "OIV89939"; exon_number "3"; ref_gene_id "TanjilG_27267";
KV862207	StringTie	exon	1685	2053	1000	+	.	gene_id "MSTRG.66"; transcript_id "OIV89939"; exon_number "4"; ref_gene_id "TanjilG_27267";
KV862207	StringTie	exon	2354	2457	1000	+	.	gene_id "MSTRG.66"; transcript_id "OIV89939"; exon_number "5"; ref_gene_id "TanjilG_27267";
KV862207	StringTie	exon	4402	4811	1000	+	.	gene_id "MSTRG.66"; transcript_id "OIV89939"; exon_number "6"; ref_gene_id "TanjilG_27267";
KV862207	StringTie	exon	5067	5168	1000	+	.	gene_id "MSTRG.66"; transcript_id "OIV89939"; exon_number "7"; ref_gene_id "TanjilG_27267";
KV862207	StringTie	exon	5312	5452	1000	+	.	gene_id "MSTRG.66"; transcript_id "OIV89939"; exon_number "8"; ref_gene_id "TanjilG_27267";
KV862207	StringTie	exon	5587	6401	1000	+	.	gene_id "MSTRG.66"; transcript_id "OIV89939"; exon_number "9"; ref_gene_id "TanjilG_27267";
KV862207	StringTie	exon	6523	6654	1000	+	.	gene_id "MSTRG.66"; transcript_id "OIV89939"; exon_number "10"; ref_gene_id "TanjilG_27267";
KV862207	StringTie	exon	6748	7025	1000	+	.	gene_id "MSTRG.66"; transcript_id "OIV89939"; exon_number "11"; ref_gene_id "TanjilG_27267";
KV862207	StringTie	exon	7147	7279	1000	+	.	gene_id "MSTRG.66"; transcript_id "OIV89939"; exon_number "12"; ref_gene_id "TanjilG_27267";
KV862207	StringTie	exon	7630	7725	1000	+	.	gene_id "MSTRG.66"; transcript_id "OIV89939"; exon_number "13"; ref_gene_id "TanjilG_27267";
KV862207	StringTie	exon	7865	7928	1000	+	.	gene_id "MSTRG.66"; transcript_id "OIV89939"; exon_number "14"; ref_gene_id "TanjilG_27267";
KV862207	StringTie	exon	8002	8123	1000	+	.	gene_id "MSTRG.66"; transcript_id "OIV89939"; exon_number "15"; ref_gene_id "TanjilG_27267";
KV862207	StringTie	exon	8194	8297	1000	+	.	gene_id "MSTRG.66"; transcript_id "OIV89939"; exon_number "16"; ref_gene_id "TanjilG_27267";
KV862207	StringTie	exon	8530	8591	1000	+	.	gene_id "MSTRG.66"; transcript_id "OIV89939"; exon_number "17"; ref_gene_id "TanjilG_27267";
KV862207	StringTie	exon	8970	9209	1000	+	.	gene_id "MSTRG.66"; transcript_id "OIV89939"; exon_number "18"; ref_gene_id "TanjilG_27267";
KV862207	StringTie	exon	9797	10489	1000	+	.	gene_id "MSTRG.66"; transcript_id "OIV89939"; exon_number "19"; ref_gene_id "TanjilG_27267";
KV862207	StringTie	exon	10617	10768	1000	+	.	gene_id "MSTRG.66"; transcript_id "OIV89939"; exon_number "20"; ref_gene_id "TanjilG_27267";
KV862207	StringTie	exon	11407	11775	1000	+	.	gene_id "MSTRG.66"; transcript_id "OIV89939"; exon_number "21"; ref_gene_id "TanjilG_27267";
KV862207	StringTie	exon	12076	12179	1000	+	.	gene_id "MSTRG.66"; transcript_id "OIV89939"; exon_number "22"; ref_gene_id "TanjilG_27267";
KV862207	StringTie	exon	14124	14533	1000	+	.	gene_id "MSTRG.66"; transcript_id "OIV89939"; exon_number "23"; ref_gene_id "TanjilG_27267";
KV862207	StringTie	exon	14789	14890	1000	+	.	gene_id "MSTRG.66"; transcript_id "OIV89939"; exon_number "24"; ref_gene_id "TanjilG_27267";
KV862207	StringTie	exon	15034	15174	1000	+	.	gene_id "MSTRG.66"; transcript_id "OIV89939"; exon_number "25"; ref_gene_id "TanjilG_27267";
KV862207	StringTie	exon	15309	16123	1000	+	.	gene_id "MSTRG.66"; transcript_id "OIV89939"; exon_number "26"; ref_gene_id "TanjilG_27267";
KV862207	StringTie	exon	16245	16376	1000	+	.	gene_id "MSTRG.66"; transcript_id "OIV89939"; exon_number "27"; ref_gene_id "TanjilG_27267";
KV862207	StringTie	exon	16470	16747	1000	+	.	gene_id "MSTRG.66"; transcript_id "OIV89939"; exon_number "28"; ref_gene_id "TanjilG_27267";
KV862207	StringTie	exon	16869	16962	1000	+	.	gene_id "MSTRG.66"; transcript_id "OIV89939"; exon_number "29"; ref_gene_id "TanjilG_27267";
KV862207	StringTie	exon	19228	19771	1000	+	.	gene_id "MSTRG.66"; transcript_id "OIV89939"; exon_number "30"; ref_gene_id "TanjilG_27267";
KV862207	StringTie	exon	19899	20050	1000	+	.	gene_id "MSTRG.66"; transcript_id "OIV89939"; exon_number "31"; ref_gene_id "TanjilG_27267";
KV862207	StringTie	exon	20689	21057	1000	+	.	gene_id "MSTRG.66"; transcript_id "OIV89939"; exon_number "32"; ref_gene_id "TanjilG_27267";
KV862207	StringTie	exon	21358	21461	1000	+	.	gene_id "MSTRG.66"; transcript_id "OIV89939"; exon_number "33"; ref_gene_id "TanjilG_27267";
KV862207	StringTie	exon	23406	23815	1000	+	.	gene_id "MSTRG.66"; transcript_id "OIV89939"; exon_number "34"; ref_gene_id "TanjilG_27267";
KV862207	StringTie	exon	24071	24172	1000	+	.	gene_id "MSTRG.66"; transcript_id "OIV89939"; exon_number "35"; ref_gene_id "TanjilG_27267";
KV862207	StringTie	exon	24316	24456	1000	+	.	gene_id "MSTRG.66"; transcript_id "OIV89939"; exon_number "36"; ref_gene_id "TanjilG_27267";
KV862207	StringTie	exon	24591	25419	1000	+	.	gene_id "MSTRG.66"; transcript_id "OIV89939"; exon_number "37"; ref_gene_id "TanjilG_27267";
KV862207	StringTie	exon	25708	25993	1000	+	.	gene_id "MSTRG.66"; transcript_id "OIV89939"; exon_number "38"; ref_gene_id "TanjilG_27267";
KV862207	StringTie	exon	26635	26730	1000	+	.	gene_id "MSTRG.66"; transcript_id "OIV89939"; exon_number "39"; ref_gene_id "TanjilG_27267";
KV862207	StringTie	exon	26908	27011	1000	+	.	gene_id "MSTRG.66"; transcript_id "OIV89939"; exon_number "40"; ref_gene_id "TanjilG_27267";
KV862207	StringTie	exon	27244	27335	1000	+	.	gene_id "MSTRG.66"; transcript_id "OIV89939"; exon_number "41"; ref_gene_id "TanjilG_27267";
KV862207	StringTie	transcript	3114	32286	1000	-	.	gene_id "MSTRG.67"; transcript_id "MSTRG.67.1";
KV862207	StringTie	exon	3114	4778	1000	-	.	gene_id "MSTRG.67"; transcript_id "MSTRG.67.1"; exon_number "1";
KV862207	StringTie	exon	32208	32286	1000	-	.	gene_id "MSTRG.67"; transcript_id "MSTRG.67.1"; exon_number "2";
KV862207	StringTie	transcript	3114	33928	1000	-	.	gene_id "MSTRG.67"; transcript_id "MSTRG.67.2";
KV862207	StringTie	exon	3114	4854	1000	-	.	gene_id "MSTRG.67"; transcript_id "MSTRG.67.2"; exon_number "1";
KV862207	StringTie	exon	14462	16221	1000	-	.	gene_id "MSTRG.67"; transcript_id "MSTRG.67.2"; exon_number "2";
KV862207	StringTie	exon	33591	33928	1000	-	.	gene_id "MSTRG.67"; transcript_id "MSTRG.67.2"; exon_number "3";
KV862207	StringTie	transcript	3114	33928	1000	-	.	gene_id "MSTRG.67"; transcript_id "MSTRG.67.3";
KV862207	StringTie	exon	3114	5237	1000	-	.	gene_id "MSTRG.67"; transcript_id "MSTRG.67.3"; exon_number "1";
KV862207	StringTie	exon	14782	16221	1000	-	.	gene_id "MSTRG.67"; transcript_id "MSTRG.67.3"; exon_number "2";
KV862207	StringTie	exon	25307	25503	1000	-	.	gene_id "MSTRG.67"; transcript_id "MSTRG.67.3"; exon_number "3";
KV862207	StringTie	exon	33591	33928	1000	-	.	gene_id "MSTRG.67"; transcript_id "MSTRG.67.3"; exon_number "4";
KV862207	StringTie	transcript	3114	33928	1000	-	.	gene_id "MSTRG.67"; transcript_id "MSTRG.67.4";
KV862207	StringTie	exon	3114	6499	1000	-	.	gene_id "MSTRG.67"; transcript_id "MSTRG.67.4"; exon_number "1";
KV862207	StringTie	exon	16025	16221	1000	-	.	gene_id "MSTRG.67"; transcript_id "MSTRG.67.4"; exon_number "2";
KV862207	StringTie	exon	33591	33928	1000	-	.	gene_id "MSTRG.67"; transcript_id "MSTRG.67.4"; exon_number "3";
KV862207	StringTie	transcript	4717	33936	1000	-	.	gene_id "MSTRG.67"; transcript_id "MSTRG.67.5";
KV862207	StringTie	exon	4717	5800	1000	-	.	gene_id "MSTRG.67"; transcript_id "MSTRG.67.5"; exon_number "1";
KV862207	StringTie	exon	15203	15566	1000	-	.	gene_id "MSTRG.67"; transcript_id "MSTRG.67.5"; exon_number "2";
KV862207	StringTie	exon	24568	25503	1000	-	.	gene_id "MSTRG.67"; transcript_id "MSTRG.67.5"; exon_number "3";
KV862207	StringTie	exon	33591	33936	1000	-	.	gene_id "MSTRG.67"; transcript_id "MSTRG.67.5"; exon_number "4";
KV862207	StringTie	transcript	4717	33936	1000	-	.	gene_id "MSTRG.67"; transcript_id "MSTRG.67.6";
KV862207	StringTie	exon	4717	5800	1000	-	.	gene_id "MSTRG.67"; transcript_id "MSTRG.67.6"; exon_number "1";
KV862207	StringTie	exon	15203	16226	1000	-	.	gene_id "MSTRG.67"; transcript_id "MSTRG.67.6"; exon_number "2";
KV862207	StringTie	exon	25249	25503	1000	-	.	gene_id "MSTRG.67"; transcript_id "MSTRG.67.6"; exon_number "3";
KV862207	StringTie	exon	33591	33936	1000	-	.	gene_id "MSTRG.67"; transcript_id "MSTRG.67.6"; exon_number "4";
KV862207	StringTie	transcript	4743	33936	1000	-	.	gene_id "MSTRG.67"; transcript_id "MSTRG.67.7";
KV862207	StringTie	exon	4743	6499	1000	-	.	gene_id "MSTRG.67"; transcript_id "MSTRG.67.7"; exon_number "1";
KV862207	StringTie	exon	33591	33936	1000	-	.	gene_id "MSTRG.67"; transcript_id "MSTRG.67.7"; exon_number "2";
KV862207	StringTie	transcript	12836	32286	1000	-	.	gene_id "MSTRG.67"; transcript_id "MSTRG.67.8";
KV862207	StringTie	exon	12836	14500	1000	-	.	gene_id "MSTRG.67"; transcript_id "MSTRG.67.8"; exon_number "1";
KV862207	StringTie	exon	32208	32286	1000	-	.	gene_id "MSTRG.67"; transcript_id "MSTRG.67.8"; exon_number "2";
KV862207	StringTie	transcript	22108	32696	1000	-	.	gene_id "MSTRG.67"; transcript_id "MSTRG.67.9";
KV862207	StringTie	exon	22108	23651	1000	-	.	gene_id "MSTRG.67"; transcript_id "MSTRG.67.9"; exon_number "1";
KV862207	StringTie	exon	32077	32128	1000	-	.	gene_id "MSTRG.67"; transcript_id "MSTRG.67.9"; exon_number "2";
KV862207	StringTie	exon	32592	32696	1000	-	.	gene_id "MSTRG.67"; transcript_id "MSTRG.67.9"; exon_number "3";
KV862207	StringTie	transcript	22118	32446	1000	-	.	gene_id "MSTRG.67"; transcript_id "MSTRG.67.10";
KV862207	StringTie	exon	22118	23782	1000	-	.	gene_id "MSTRG.67"; transcript_id "MSTRG.67.10"; exon_number "1";
KV862207	StringTie	exon	32208	32446	1000	-	.	gene_id "MSTRG.67"; transcript_id "MSTRG.67.10"; exon_number "2";
KV862207	StringTie	transcript	22118	32777	1000	-	.	gene_id "MSTRG.67"; transcript_id "MSTRG.67.11";
KV862207	StringTie	exon	22118	24087	1000	-	.	gene_id "MSTRG.67"; transcript_id "MSTRG.67.11"; exon_number "1";
KV862207	StringTie	exon	32557	32777	1000	-	.	gene_id "MSTRG.67"; transcript_id "MSTRG.67.11"; exon_number "2";
KV862207	StringTie	transcript	23211	32307	1000	-	.	gene_id "MSTRG.67"; transcript_id "MSTRG.67.12";
KV862207	StringTie	exon	23211	23704	1000	-	.	gene_id "MSTRG.67"; transcript_id "MSTRG.67.12"; exon_number "1";
KV862207	StringTie	exon	32208	32307	1000	-	.	gene_id "MSTRG.67"; transcript_id "MSTRG.67.12"; exon_number "2";
KV862207	StringTie	transcript	23222	32412	1000	-	.	gene_id "MSTRG.67"; transcript_id "MSTRG.67.13";
KV862207	StringTie	exon	23222	23782	1000	-	.	gene_id "MSTRG.67"; transcript_id "MSTRG.67.13"; exon_number "1";
KV862207	StringTie	exon	32208	32264	1000	-	.	gene_id "MSTRG.67"; transcript_id "MSTRG.67.13"; exon_number "2";
KV862207	StringTie	exon	32300	32412	1000	-	.	gene_id "MSTRG.67"; transcript_id "MSTRG.67.13"; exon_number "3";
KV862207	StringTie	transcript	23844	32690	1000	-	.	gene_id "MSTRG.67"; transcript_id "MSTRG.67.14";
KV862207	StringTie	exon	23844	24276	1000	-	.	gene_id "MSTRG.67"; transcript_id "MSTRG.67.14"; exon_number "1";
KV862207	StringTie	exon	32557	32690	1000	-	.	gene_id "MSTRG.67"; transcript_id "MSTRG.67.14"; exon_number "2";
KV862207	StringTie	transcript	23844	32690	1000	-	.	gene_id "MSTRG.67"; transcript_id "MSTRG.67.15";
KV862207	StringTie	exon	23844	24300	1000	-	.	gene_id "MSTRG.67"; transcript_id "MSTRG.67.15"; exon_number "1";
KV862207	StringTie	exon	32557	32690	1000	-	.	gene_id "MSTRG.67"; transcript_id "MSTRG.67.15"; exon_number "2";
KV862207	StringTie	transcript	6734	6889	1000	-	.	gene_id "MSTRG.68"; transcript_id "ENSRNA050031094-T1"; gene_name "5_8S_rRNA"; ref_gene_id "ENSRNA050031094";
KV862207	StringTie	exon	6734	6889	1000	-	.	gene_id "MSTRG.68"; transcript_id "ENSRNA050031094-T1"; exon_number "1"; gene_name "5_8S_rRNA"; ref_gene_id "ENSRNA050031094";
KV862207	StringTie	transcript	7130	35182	1000	-	.	gene_id "MSTRG.69"; transcript_id "MSTRG.69.1";
KV862207	StringTie	exon	7130	7691	1000	-	.	gene_id "MSTRG.69"; transcript_id "MSTRG.69.1"; exon_number "1";
KV862207	StringTie	exon	26520	26642	1000	-	.	gene_id "MSTRG.69"; transcript_id "MSTRG.69.1"; exon_number "2";
KV862207	StringTie	exon	34940	35182	1000	-	.	gene_id "MSTRG.69"; transcript_id "MSTRG.69.1"; exon_number "3";
KV862207	StringTie	transcript	7130	8937	1000	-	.	gene_id "MSTRG.69"; transcript_id "ENSRNA050031091-T1"; gene_name "SSU_rRNA_eukarya"; ref_gene_id "ENSRNA050031091";
KV862207	StringTie	exon	7130	8937	1000	-	.	gene_id "MSTRG.69"; transcript_id "ENSRNA050031091-T1"; exon_number "1"; gene_name "SSU_rRNA_eukarya"; ref_gene_id "ENSRNA050031091";
KV862207	StringTie	transcript	26135	27651	1000	-	.	gene_id "MSTRG.69"; transcript_id "ENSRNA050031093-T1"; gene_name "SSU_rRNA_eukarya"; ref_gene_id "ENSRNA050031093";
KV862207	StringTie	exon	26135	27651	1000	-	.	gene_id "MSTRG.69"; transcript_id "ENSRNA050031093-T1"; exon_number "1"; gene_name "SSU_rRNA_eukarya"; ref_gene_id "ENSRNA050031093";
KV862207	StringTie	transcript	34486	36266	1000	-	.	gene_id "MSTRG.69"; transcript_id "ENSRNA050031092-T1"; gene_name "SSU_rRNA_eukarya"; ref_gene_id "ENSRNA050031092";
KV862207	StringTie	exon	34486	36266	1000	-	.	gene_id "MSTRG.69"; transcript_id "ENSRNA050031092-T1"; exon_number "1"; gene_name "SSU_rRNA_eukarya"; ref_gene_id "ENSRNA050031092";
KV862207	StringTie	transcript	16456	16611	1000	-	.	gene_id "MSTRG.70"; transcript_id "ENSRNA050031096-T1"; gene_name "5_8S_rRNA"; ref_gene_id "ENSRNA050031096";
KV862207	StringTie	exon	16456	16611	1000	-	.	gene_id "MSTRG.70"; transcript_id "ENSRNA050031096-T1"; exon_number "1"; gene_name "5_8S_rRNA"; ref_gene_id "ENSRNA050031096";
KV862207	StringTie	transcript	25738	25892	1000	-	.	gene_id "MSTRG.71"; transcript_id "ENSRNA050031097-T1"; gene_name "5_8S_rRNA"; ref_gene_id "ENSRNA050031097";
KV862207	StringTie	exon	25738	25892	1000	-	.	gene_id "MSTRG.71"; transcript_id "ENSRNA050031097-T1"; exon_number "1"; gene_name "5_8S_rRNA"; ref_gene_id "ENSRNA050031097";
KV862207	StringTie	transcript	27898	30445	1000	-	.	gene_id "MSTRG.72"; transcript_id "OIV89940"; ref_gene_id "TanjilG_27268";
KV862207	StringTie	exon	27898	28464	1000	-	.	gene_id "MSTRG.72"; transcript_id "OIV89940"; exon_number "1"; ref_gene_id "TanjilG_27268";
KV862207	StringTie	exon	28545	28692	1000	-	.	gene_id "MSTRG.72"; transcript_id "OIV89940"; exon_number "2"; ref_gene_id "TanjilG_27268";
KV862207	StringTie	exon	28985	29156	1000	-	.	gene_id "MSTRG.72"; transcript_id "OIV89940"; exon_number "3"; ref_gene_id "TanjilG_27268";
KV862207	StringTie	exon	29236	29429	1000	-	.	gene_id "MSTRG.72"; transcript_id "OIV89940"; exon_number "4"; ref_gene_id "TanjilG_27268";
KV862207	StringTie	exon	30255	30445	1000	-	.	gene_id "MSTRG.72"; transcript_id "OIV89940"; exon_number "5"; ref_gene_id "TanjilG_27268";
KV862207	StringTie	transcript	30590	40229	1000	-	.	gene_id "MSTRG.73"; transcript_id "MSTRG.73.1";
KV862207	StringTie	exon	30590	30705	1000	-	.	gene_id "MSTRG.73"; transcript_id "MSTRG.73.1"; exon_number "1";
KV862207	StringTie	exon	39839	40229	1000	-	.	gene_id "MSTRG.73"; transcript_id "MSTRG.73.1"; exon_number "2";
KV862207	StringTie	transcript	30777	39122	1000	+	.	gene_id "MSTRG.74"; transcript_id "OIV89941"; ref_gene_id "TanjilG_27269";
KV862207	StringTie	exon	30777	30910	1000	+	.	gene_id "MSTRG.74"; transcript_id "OIV89941"; exon_number "1"; ref_gene_id "TanjilG_27269";
KV862207	StringTie	exon	32489	32597	1000	+	.	gene_id "MSTRG.74"; transcript_id "OIV89941"; exon_number "2"; ref_gene_id "TanjilG_27269";
KV862207	StringTie	exon	34060	34381	1000	+	.	gene_id "MSTRG.74"; transcript_id "OIV89941"; exon_number "3"; ref_gene_id "TanjilG_27269";
KV862207	StringTie	exon	34503	34659	1000	+	.	gene_id "MSTRG.74"; transcript_id "OIV89941"; exon_number "4"; ref_gene_id "TanjilG_27269";
KV862207	StringTie	exon	34994	35089	1000	+	.	gene_id "MSTRG.74"; transcript_id "OIV89941"; exon_number "5"; ref_gene_id "TanjilG_27269";
KV862207	StringTie	exon	35229	35292	1000	+	.	gene_id "MSTRG.74"; transcript_id "OIV89941"; exon_number "6"; ref_gene_id "TanjilG_27269";
KV862207	StringTie	exon	35366	35489	1000	+	.	gene_id "MSTRG.74"; transcript_id "OIV89941"; exon_number "7"; ref_gene_id "TanjilG_27269";
KV862207	StringTie	exon	35860	35921	1000	+	.	gene_id "MSTRG.74"; transcript_id "OIV89941"; exon_number "8"; ref_gene_id "TanjilG_27269";
KV862207	StringTie	exon	36571	36635	1000	+	.	gene_id "MSTRG.74"; transcript_id "OIV89941"; exon_number "9"; ref_gene_id "TanjilG_27269";
KV862207	StringTie	exon	37850	37907	1000	+	.	gene_id "MSTRG.74"; transcript_id "OIV89941"; exon_number "10"; ref_gene_id "TanjilG_27269";
KV862207	StringTie	exon	38196	38692	1000	+	.	gene_id "MSTRG.74"; transcript_id "OIV89941"; exon_number "11"; ref_gene_id "TanjilG_27269";
KV862207	StringTie	exon	38993	39122	1000	+	.	gene_id "MSTRG.74"; transcript_id "OIV89941"; exon_number "12"; ref_gene_id "TanjilG_27269";
KV862207	StringTie	transcript	32961	33434	1000	+	.	gene_id "MSTRG.75"; transcript_id "MSTRG.75.1";
KV862207	StringTie	exon	32961	33434	1000	+	.	gene_id "MSTRG.75"; transcript_id "MSTRG.75.1"; exon_number "1";
KV862207	StringTie	transcript	34090	34245	1000	-	.	gene_id "MSTRG.76"; transcript_id "ENSRNA050031095-T1"; gene_name "5_8S_rRNA"; ref_gene_id "ENSRNA050031095";
KV862207	StringTie	exon	34090	34245	1000	-	.	gene_id "MSTRG.76"; transcript_id "ENSRNA050031095-T1"; exon_number "1"; gene_name "5_8S_rRNA"; ref_gene_id "ENSRNA050031095";
KV862208	StringTie	transcript	7817	9019	1000	+	.	gene_id "MSTRG.77"; transcript_id "OIV89936"; ref_gene_id "TanjilG_31854";
KV862208	StringTie	exon	7817	9019	1000	+	.	gene_id "MSTRG.77"; transcript_id "OIV89936"; exon_number "1"; ref_gene_id "TanjilG_31854";
KV862208	StringTie	transcript	15781	31562	1000	-	.	gene_id "MSTRG.78"; transcript_id "OIV89937"; ref_gene_id "TanjilG_31855";
KV862208	StringTie	exon	15781	15801	1000	-	.	gene_id "MSTRG.78"; transcript_id "OIV89937"; exon_number "1"; ref_gene_id "TanjilG_31855";
KV862208	StringTie	exon	18648	18776	1000	-	.	gene_id "MSTRG.78"; transcript_id "OIV89937"; exon_number "2"; ref_gene_id "TanjilG_31855";
KV862208	StringTie	exon	20031	20152	1000	-	.	gene_id "MSTRG.78"; transcript_id "OIV89937"; exon_number "3"; ref_gene_id "TanjilG_31855";
KV862208	StringTie	exon	30558	30623	1000	-	.	gene_id "MSTRG.78"; transcript_id "OIV89937"; exon_number "4"; ref_gene_id "TanjilG_31855";
KV862208	StringTie	exon	30756	30824	1000	-	.	gene_id "MSTRG.78"; transcript_id "OIV89937"; exon_number "5"; ref_gene_id "TanjilG_31855";
KV862208	StringTie	exon	31430	31562	1000	-	.	gene_id "MSTRG.78"; transcript_id "OIV89937"; exon_number "6"; ref_gene_id "TanjilG_31855";
KV862208	StringTie	transcript	17156	32036	1000	-	.	gene_id "MSTRG.78"; transcript_id "MSTRG.78.2";
KV862208	StringTie	exon	17156	17997	1000	-	.	gene_id "MSTRG.78"; transcript_id "MSTRG.78.2"; exon_number "1";
KV862208	StringTie	exon	18648	18776	1000	-	.	gene_id "MSTRG.78"; transcript_id "MSTRG.78.2"; exon_number "2";
KV862208	StringTie	exon	20031	20152	1000	-	.	gene_id "MSTRG.78"; transcript_id "MSTRG.78.2"; exon_number "3";
KV862208	StringTie	exon	30558	30623	1000	-	.	gene_id "MSTRG.78"; transcript_id "MSTRG.78.2"; exon_number "4";
KV862208	StringTie	exon	30756	30824	1000	-	.	gene_id "MSTRG.78"; transcript_id "MSTRG.78.2"; exon_number "5";
KV862208	StringTie	exon	31430	31572	1000	-	.	gene_id "MSTRG.78"; transcript_id "MSTRG.78.2"; exon_number "6";
KV862208	StringTie	exon	31675	31829	1000	-	.	gene_id "MSTRG.78"; transcript_id "MSTRG.78.2"; exon_number "7";
KV862208	StringTie	exon	31920	32036	1000	-	.	gene_id "MSTRG.78"; transcript_id "MSTRG.78.2"; exon_number "8";
KV862208	StringTie	transcript	41930	46818	1000	+	.	gene_id "MSTRG.79"; transcript_id "MSTRG.79.1";
KV862208	StringTie	exon	41930	42139	1000	+	.	gene_id "MSTRG.79"; transcript_id "MSTRG.79.1"; exon_number "1";
KV862208	StringTie	exon	44832	45006	1000	+	.	gene_id "MSTRG.79"; transcript_id "MSTRG.79.1"; exon_number "2";
KV862208	StringTie	exon	45314	45384	1000	+	.	gene_id "MSTRG.79"; transcript_id "MSTRG.79.1"; exon_number "3";
KV862208	StringTie	exon	45694	46818	1000	+	.	gene_id "MSTRG.79"; transcript_id "MSTRG.79.1"; exon_number "4";
KV862208	StringTie	transcript	41930	46328	1000	+	.	gene_id "MSTRG.79"; transcript_id "OIV89938"; ref_gene_id "TanjilG_31856";
KV862208	StringTie	exon	41930	42139	1000	+	.	gene_id "MSTRG.79"; transcript_id "OIV89938"; exon_number "1"; ref_gene_id "TanjilG_31856";
KV862208	StringTie	exon	43468	43588	1000	+	.	gene_id "MSTRG.79"; transcript_id "OIV89938"; exon_number "2"; ref_gene_id "TanjilG_31856";
KV862208	StringTie	exon	44832	45006	1000	+	.	gene_id "MSTRG.79"; transcript_id "OIV89938"; exon_number "3"; ref_gene_id "TanjilG_31856";
KV862208	StringTie	exon	45314	45384	1000	+	.	gene_id "MSTRG.79"; transcript_id "OIV89938"; exon_number "4"; ref_gene_id "TanjilG_31856";
KV862208	StringTie	exon	45694	46328	1000	+	.	gene_id "MSTRG.79"; transcript_id "OIV89938"; exon_number "5"; ref_gene_id "TanjilG_31856";
KV862208	StringTie	transcript	43115	46786	1000	+	.	gene_id "MSTRG.79"; transcript_id "MSTRG.79.3";
KV862208	StringTie	exon	43115	43588	1000	+	.	gene_id "MSTRG.79"; transcript_id "MSTRG.79.3"; exon_number "1";
KV862208	StringTie	exon	44832	46786	1000	+	.	gene_id "MSTRG.79"; transcript_id "MSTRG.79.3"; exon_number "2";
KV862209	StringTie	transcript	480	4262	1000	+	.	gene_id "MSTRG.80"; transcript_id "MSTRG.80.1";
KV862209	StringTie	exon	480	4262	1000	+	.	gene_id "MSTRG.80"; transcript_id "MSTRG.80.1"; exon_number "1";
KV862209	StringTie	transcript	10649	12320	1000	-	.	gene_id "MSTRG.81"; transcript_id "OIV89931"; ref_gene_id "TanjilG_00447";
KV862209	StringTie	exon	10649	11236	1000	-	.	gene_id "MSTRG.81"; transcript_id "OIV89931"; exon_number "1"; ref_gene_id "TanjilG_00447";
KV862209	StringTie	exon	11460	11666	1000	-	.	gene_id "MSTRG.81"; transcript_id "OIV89931"; exon_number "2"; ref_gene_id "TanjilG_00447";
KV862209	StringTie	exon	11931	12320	1000	-	.	gene_id "MSTRG.81"; transcript_id "OIV89931"; exon_number "3"; ref_gene_id "TanjilG_00447";
KV862209	StringTie	transcript	24502	29622	1000	-	.	gene_id "MSTRG.82"; transcript_id "OIV89932"; ref_gene_id "TanjilG_00448";
KV862209	StringTie	exon	24502	24639	1000	-	.	gene_id "MSTRG.82"; transcript_id "OIV89932"; exon_number "1"; ref_gene_id "TanjilG_00448";
KV862209	StringTie	exon	24721	24864	1000	-	.	gene_id "MSTRG.82"; transcript_id "OIV89932"; exon_number "2"; ref_gene_id "TanjilG_00448";
KV862209	StringTie	exon	24969	25040	1000	-	.	gene_id "MSTRG.82"; transcript_id "OIV89932"; exon_number "3"; ref_gene_id "TanjilG_00448";
KV862209	StringTie	exon	25204	25272	1000	-	.	gene_id "MSTRG.82"; transcript_id "OIV89932"; exon_number "4"; ref_gene_id "TanjilG_00448";
KV862209	StringTie	exon	25375	25458	1000	-	.	gene_id "MSTRG.82"; transcript_id "OIV89932"; exon_number "5"; ref_gene_id "TanjilG_00448";
KV862209	StringTie	exon	26469	26574	1000	-	.	gene_id "MSTRG.82"; transcript_id "OIV89932"; exon_number "6"; ref_gene_id "TanjilG_00448";
KV862209	StringTie	exon	26751	26870	1000	-	.	gene_id "MSTRG.82"; transcript_id "OIV89932"; exon_number "7"; ref_gene_id "TanjilG_00448";
KV862209	StringTie	exon	26974	27050	1000	-	.	gene_id "MSTRG.82"; transcript_id "OIV89932"; exon_number "8"; ref_gene_id "TanjilG_00448";
KV862209	StringTie	exon	27122	27302	1000	-	.	gene_id "MSTRG.82"; transcript_id "OIV89932"; exon_number "9"; ref_gene_id "TanjilG_00448";
KV862209	StringTie	exon	27386	27493	1000	-	.	gene_id "MSTRG.82"; transcript_id "OIV89932"; exon_number "10"; ref_gene_id "TanjilG_00448";
KV862209	StringTie	exon	28312	28380	1000	-	.	gene_id "MSTRG.82"; transcript_id "OIV89932"; exon_number "11"; ref_gene_id "TanjilG_00448";
KV862209	StringTie	exon	28736	29622	1000	-	.	gene_id "MSTRG.82"; transcript_id "OIV89932"; exon_number "12"; ref_gene_id "TanjilG_00448";
KV862209	StringTie	transcript	62626	66475	1000	-	.	gene_id "MSTRG.83"; transcript_id "MSTRG.83.1";
KV862209	StringTie	exon	62626	63019	1000	-	.	gene_id "MSTRG.83"; transcript_id "MSTRG.83.1"; exon_number "1";
KV862209	StringTie	exon	63726	64080	1000	-	.	gene_id "MSTRG.83"; transcript_id "MSTRG.83.1"; exon_number "2";
KV862209	StringTie	exon	65735	66475	1000	-	.	gene_id "MSTRG.83"; transcript_id "MSTRG.83.1"; exon_number "3";
KV862209	StringTie	transcript	62661	66340	1000	-	.	gene_id "MSTRG.83"; transcript_id "MSTRG.83.2";
KV862209	StringTie	exon	62661	63019	1000	-	.	gene_id "MSTRG.83"; transcript_id "MSTRG.83.2"; exon_number "1";
KV862209	StringTie	exon	63726	63811	1000	-	.	gene_id "MSTRG.83"; transcript_id "MSTRG.83.2"; exon_number "2";
KV862209	StringTie	exon	65735	66340	1000	-	.	gene_id "MSTRG.83"; transcript_id "MSTRG.83.2"; exon_number "3";
KV862209	StringTie	transcript	62798	66249	1000	-	.	gene_id "MSTRG.83"; transcript_id "OIV89934"; ref_gene_id "TanjilG_00450";
KV862209	StringTie	exon	62798	63019	1000	-	.	gene_id "MSTRG.83"; transcript_id "OIV89934"; exon_number "1"; ref_gene_id "TanjilG_00450";
KV862209	StringTie	exon	63831	64080	1000	-	.	gene_id "MSTRG.83"; transcript_id "OIV89934"; exon_number "2"; ref_gene_id "TanjilG_00450";
KV862209	StringTie	exon	65735	66249	1000	-	.	gene_id "MSTRG.83"; transcript_id "OIV89934"; exon_number "3"; ref_gene_id "TanjilG_00450";
KV862209	StringTie	transcript	97194	99404	1000	-	.	gene_id "MSTRG.84"; transcript_id "MSTRG.84.1";
KV862209	StringTie	exon	97194	99404	1000	-	.	gene_id "MSTRG.84"; transcript_id "MSTRG.84.1"; exon_number "1";
KV862210	StringTie	transcript	11105	15988	1000	-	.	gene_id "MSTRG.85"; transcript_id "MSTRG.85.1";
KV862210	StringTie	exon	11105	11803	1000	-	.	gene_id "MSTRG.85"; transcript_id "MSTRG.85.1"; exon_number "1";
KV862210	StringTie	exon	12267	12380	1000	-	.	gene_id "MSTRG.85"; transcript_id "MSTRG.85.1"; exon_number "2";
KV862210	StringTie	exon	12666	12785	1000	-	.	gene_id "MSTRG.85"; transcript_id "MSTRG.85.1"; exon_number "3";
KV862210	StringTie	exon	13086	13151	1000	-	.	gene_id "MSTRG.85"; transcript_id "MSTRG.85.1"; exon_number "4";
KV862210	StringTie	exon	13357	13449	1000	-	.	gene_id "MSTRG.85"; transcript_id "MSTRG.85.1"; exon_number "5";
KV862210	StringTie	exon	13530	13668	1000	-	.	gene_id "MSTRG.85"; transcript_id "MSTRG.85.1"; exon_number "6";
KV862210	StringTie	exon	14798	14871	1000	-	.	gene_id "MSTRG.85"; transcript_id "MSTRG.85.1"; exon_number "7";
KV862210	StringTie	exon	15381	15447	1000	-	.	gene_id "MSTRG.85"; transcript_id "MSTRG.85.1"; exon_number "8";
KV862210	StringTie	exon	15630	15668	1000	-	.	gene_id "MSTRG.85"; transcript_id "MSTRG.85.1"; exon_number "9";
KV862210	StringTie	exon	15752	15988	1000	-	.	gene_id "MSTRG.85"; transcript_id "MSTRG.85.1"; exon_number "10";
KV862210	StringTie	transcript	11474	56022	1000	-	.	gene_id "MSTRG.85"; transcript_id "OIV89930"; ref_gene_id "TanjilG_00554";
KV862210	StringTie	exon	11474	11803	1000	-	.	gene_id "MSTRG.85"; transcript_id "OIV89930"; exon_number "1"; ref_gene_id "TanjilG_00554";
KV862210	StringTie	exon	12267	12380	1000	-	.	gene_id "MSTRG.85"; transcript_id "OIV89930"; exon_number "2"; ref_gene_id "TanjilG_00554";
KV862210	StringTie	exon	12666	12785	1000	-	.	gene_id "MSTRG.85"; transcript_id "OIV89930"; exon_number "3"; ref_gene_id "TanjilG_00554";
KV862210	StringTie	exon	13357	13437	1000	-	.	gene_id "MSTRG.85"; transcript_id "OIV89930"; exon_number "4"; ref_gene_id "TanjilG_00554";
KV862210	StringTie	exon	13530	13668	1000	-	.	gene_id "MSTRG.85"; transcript_id "OIV89930"; exon_number "5"; ref_gene_id "TanjilG_00554";
KV862210	StringTie	exon	26214	26232	1000	-	.	gene_id "MSTRG.85"; transcript_id "OIV89930"; exon_number "6"; ref_gene_id "TanjilG_00554";
KV862210	StringTie	exon	48773	49124	1000	-	.	gene_id "MSTRG.85"; transcript_id "OIV89930"; exon_number "7"; ref_gene_id "TanjilG_00554";
KV862210	StringTie	exon	49816	49926	1000	-	.	gene_id "MSTRG.85"; transcript_id "OIV89930"; exon_number "8"; ref_gene_id "TanjilG_00554";
KV862210	StringTie	exon	51039	51390	1000	-	.	gene_id "MSTRG.85"; transcript_id "OIV89930"; exon_number "9"; ref_gene_id "TanjilG_00554";
KV862210	StringTie	exon	51711	51882	1000	-	.	gene_id "MSTRG.85"; transcript_id "OIV89930"; exon_number "10"; ref_gene_id "TanjilG_00554";
KV862210	StringTie	exon	52064	52688	1000	-	.	gene_id "MSTRG.85"; transcript_id "OIV89930"; exon_number "11"; ref_gene_id "TanjilG_00554";
KV862210	StringTie	exon	53243	54014	1000	-	.	gene_id "MSTRG.85"; transcript_id "OIV89930"; exon_number "12"; ref_gene_id "TanjilG_00554";
KV862210	StringTie	exon	55505	56022	1000	-	.	gene_id "MSTRG.85"; transcript_id "OIV89930"; exon_number "13"; ref_gene_id "TanjilG_00554";
KV862210	StringTie	transcript	48626	56112	1000	-	.	gene_id "MSTRG.85"; transcript_id "MSTRG.85.3";
KV862210	StringTie	exon	48626	49124	1000	-	.	gene_id "MSTRG.85"; transcript_id "MSTRG.85.3"; exon_number "1";
KV862210	StringTie	exon	49816	49926	1000	-	.	gene_id "MSTRG.85"; transcript_id "MSTRG.85.3"; exon_number "2";
KV862210	StringTie	exon	51039	51390	1000	-	.	gene_id "MSTRG.85"; transcript_id "MSTRG.85.3"; exon_number "3";
KV862210	StringTie	exon	51711	51882	1000	-	.	gene_id "MSTRG.85"; transcript_id "MSTRG.85.3"; exon_number "4";
KV862210	StringTie	exon	52064	52691	1000	-	.	gene_id "MSTRG.85"; transcript_id "MSTRG.85.3"; exon_number "5";
KV862210	StringTie	exon	53243	54014	1000	-	.	gene_id "MSTRG.85"; transcript_id "MSTRG.85.3"; exon_number "6";
KV862210	StringTie	exon	55505	56112	1000	-	.	gene_id "MSTRG.85"; transcript_id "MSTRG.85.3"; exon_number "7";
KV862211	StringTie	transcript	4073	15238	1000	+	.	gene_id "MSTRG.86"; transcript_id "MSTRG.86.1";
KV862211	StringTie	exon	4073	5455	1000	+	.	gene_id "MSTRG.86"; transcript_id "MSTRG.86.1"; exon_number "1";
KV862211	StringTie	exon	5565	5702	1000	+	.	gene_id "MSTRG.86"; transcript_id "MSTRG.86.1"; exon_number "2";
KV862211	StringTie	exon	6921	7025	1000	+	.	gene_id "MSTRG.86"; transcript_id "MSTRG.86.1"; exon_number "3";
KV862211	StringTie	exon	7133	7318	1000	+	.	gene_id "MSTRG.86"; transcript_id "MSTRG.86.1"; exon_number "4";
KV862211	StringTie	exon	10193	10364	1000	+	.	gene_id "MSTRG.86"; transcript_id "MSTRG.86.1"; exon_number "5";
KV862211	StringTie	exon	11351	11592	1000	+	.	gene_id "MSTRG.86"; transcript_id "MSTRG.86.1"; exon_number "6";
KV862211	StringTie	exon	13838	14001	1000	+	.	gene_id "MSTRG.86"; transcript_id "MSTRG.86.1"; exon_number "7";
KV862211	StringTie	exon	14091	15238	1000	+	.	gene_id "MSTRG.86"; transcript_id "MSTRG.86.1"; exon_number "8";
KV862211	StringTie	transcript	4073	15230	1000	+	.	gene_id "MSTRG.86"; transcript_id "MSTRG.86.2";
KV862211	StringTie	exon	4073	5455	1000	+	.	gene_id "MSTRG.86"; transcript_id "MSTRG.86.2"; exon_number "1";
KV862211	StringTie	exon	5565	5702	1000	+	.	gene_id "MSTRG.86"; transcript_id "MSTRG.86.2"; exon_number "2";
KV862211	StringTie	exon	6921	7025	1000	+	.	gene_id "MSTRG.86"; transcript_id "MSTRG.86.2"; exon_number "3";
KV862211	StringTie	exon	7129	7318	1000	+	.	gene_id "MSTRG.86"; transcript_id "MSTRG.86.2"; exon_number "4";
KV862211	StringTie	exon	10193	10364	1000	+	.	gene_id "MSTRG.86"; transcript_id "MSTRG.86.2"; exon_number "5";
KV862211	StringTie	exon	11351	11592	1000	+	.	gene_id "MSTRG.86"; transcript_id "MSTRG.86.2"; exon_number "6";
KV862211	StringTie	exon	13838	14001	1000	+	.	gene_id "MSTRG.86"; transcript_id "MSTRG.86.2"; exon_number "7";
KV862211	StringTie	exon	14091	15230	1000	+	.	gene_id "MSTRG.86"; transcript_id "MSTRG.86.2"; exon_number "8";
KV862211	StringTie	transcript	4090	15230	1000	+	.	gene_id "MSTRG.86"; transcript_id "MSTRG.86.3";
KV862211	StringTie	exon	4090	5455	1000	+	.	gene_id "MSTRG.86"; transcript_id "MSTRG.86.3"; exon_number "1";
KV862211	StringTie	exon	5565	5702	1000	+	.	gene_id "MSTRG.86"; transcript_id "MSTRG.86.3"; exon_number "2";
KV862211	StringTie	exon	6921	7025	1000	+	.	gene_id "MSTRG.86"; transcript_id "MSTRG.86.3"; exon_number "3";
KV862211	StringTie	exon	7129	7318	1000	+	.	gene_id "MSTRG.86"; transcript_id "MSTRG.86.3"; exon_number "4";
KV862211	StringTie	exon	10193	11592	1000	+	.	gene_id "MSTRG.86"; transcript_id "MSTRG.86.3"; exon_number "5";
KV862211	StringTie	exon	13838	14001	1000	+	.	gene_id "MSTRG.86"; transcript_id "MSTRG.86.3"; exon_number "6";
KV862211	StringTie	exon	14091	15230	1000	+	.	gene_id "MSTRG.86"; transcript_id "MSTRG.86.3"; exon_number "7";
KV862211	StringTie	transcript	4388	14670	1000	+	.	gene_id "MSTRG.86"; transcript_id "OIV89926"; ref_gene_id "TanjilG_02117";
KV862211	StringTie	exon	4388	5455	1000	+	.	gene_id "MSTRG.86"; transcript_id "OIV89926"; exon_number "1"; ref_gene_id "TanjilG_02117";
KV862211	StringTie	exon	5565	5702	1000	+	.	gene_id "MSTRG.86"; transcript_id "OIV89926"; exon_number "2"; ref_gene_id "TanjilG_02117";
KV862211	StringTie	exon	6921	7025	1000	+	.	gene_id "MSTRG.86"; transcript_id "OIV89926"; exon_number "3"; ref_gene_id "TanjilG_02117";
KV862211	StringTie	exon	7133	7330	1000	+	.	gene_id "MSTRG.86"; transcript_id "OIV89926"; exon_number "4"; ref_gene_id "TanjilG_02117";
KV862211	StringTie	exon	10193	10364	1000	+	.	gene_id "MSTRG.86"; transcript_id "OIV89926"; exon_number "5"; ref_gene_id "TanjilG_02117";
KV862211	StringTie	exon	11351	11592	1000	+	.	gene_id "MSTRG.86"; transcript_id "OIV89926"; exon_number "6"; ref_gene_id "TanjilG_02117";
KV862211	StringTie	exon	13838	14001	1000	+	.	gene_id "MSTRG.86"; transcript_id "OIV89926"; exon_number "7"; ref_gene_id "TanjilG_02117";
KV862211	StringTie	exon	14091	14670	1000	+	.	gene_id "MSTRG.86"; transcript_id "OIV89926"; exon_number "8"; ref_gene_id "TanjilG_02117";
KV862211	StringTie	transcript	18456	19757	1000	+	.	gene_id "MSTRG.87"; transcript_id "OIV89927"; ref_gene_id "TanjilG_02118";
KV862211	StringTie	exon	18456	19757	1000	+	.	gene_id "MSTRG.87"; transcript_id "OIV89927"; exon_number "1"; ref_gene_id "TanjilG_02118";
KV862211	StringTie	transcript	22729	25131	1000	-	.	gene_id "MSTRG.88"; transcript_id "OIV89928"; ref_gene_id "TanjilG_02119";
KV862211	StringTie	exon	22729	22807	1000	-	.	gene_id "MSTRG.88"; transcript_id "OIV89928"; exon_number "1"; ref_gene_id "TanjilG_02119";
KV862211	StringTie	exon	22918	22973	1000	-	.	gene_id "MSTRG.88"; transcript_id "OIV89928"; exon_number "2"; ref_gene_id "TanjilG_02119";
KV862211	StringTie	exon	24003	24085	1000	-	.	gene_id "MSTRG.88"; transcript_id "OIV89928"; exon_number "3"; ref_gene_id "TanjilG_02119";
KV862211	StringTie	exon	24960	25131	1000	-	.	gene_id "MSTRG.88"; transcript_id "OIV89928"; exon_number "4"; ref_gene_id "TanjilG_02119";
KV862211	StringTie	transcript	29428	31446	1000	+	.	gene_id "MSTRG.89"; transcript_id "OIV89929"; ref_gene_id "TanjilG_02120";
KV862211	StringTie	exon	29428	29559	1000	+	.	gene_id "MSTRG.89"; transcript_id "OIV89929"; exon_number "1"; ref_gene_id "TanjilG_02120";
KV862211	StringTie	exon	30122	30217	1000	+	.	gene_id "MSTRG.89"; transcript_id "OIV89929"; exon_number "2"; ref_gene_id "TanjilG_02120";
KV862211	StringTie	exon	31156	31446	1000	+	.	gene_id "MSTRG.89"; transcript_id "OIV89929"; exon_number "3"; ref_gene_id "TanjilG_02120";
KV862212	StringTie	transcript	11879	17167	1000	-	.	gene_id "MSTRG.90"; transcript_id "OIV89915"; ref_gene_id "TanjilG_08292";
KV862212	StringTie	exon	11879	11962	1000	-	.	gene_id "MSTRG.90"; transcript_id "OIV89915"; exon_number "1"; ref_gene_id "TanjilG_08292";
KV862212	StringTie	exon	12146	12238	1000	-	.	gene_id "MSTRG.90"; transcript_id "OIV89915"; exon_number "2"; ref_gene_id "TanjilG_08292";
KV862212	StringTie	exon	12325	12387	1000	-	.	gene_id "MSTRG.90"; transcript_id "OIV89915"; exon_number "3"; ref_gene_id "TanjilG_08292";
KV862212	StringTie	exon	12493	12590	1000	-	.	gene_id "MSTRG.90"; transcript_id "OIV89915"; exon_number "4"; ref_gene_id "TanjilG_08292";
KV862212	StringTie	exon	14714	14779	1000	-	.	gene_id "MSTRG.90"; transcript_id "OIV89915"; exon_number "5"; ref_gene_id "TanjilG_08292";
KV862212	StringTie	exon	15721	15821	1000	-	.	gene_id "MSTRG.90"; transcript_id "OIV89915"; exon_number "6"; ref_gene_id "TanjilG_08292";
KV862212	StringTie	exon	15931	16003	1000	-	.	gene_id "MSTRG.90"; transcript_id "OIV89915"; exon_number "7"; ref_gene_id "TanjilG_08292";
KV862212	StringTie	exon	17101	17167	1000	-	.	gene_id "MSTRG.90"; transcript_id "OIV89915"; exon_number "8"; ref_gene_id "TanjilG_08292";
KV862212	StringTie	transcript	35689	40673	1000	+	.	gene_id "MSTRG.91"; transcript_id "MSTRG.91.1";
KV862212	StringTie	exon	35689	35879	1000	+	.	gene_id "MSTRG.91"; transcript_id "MSTRG.91.1"; exon_number "1";
KV862212	StringTie	exon	37535	37672	1000	+	.	gene_id "MSTRG.91"; transcript_id "MSTRG.91.1"; exon_number "2";
KV862212	StringTie	exon	37795	37823	1000	+	.	gene_id "MSTRG.91"; transcript_id "MSTRG.91.1"; exon_number "3";
KV862212	StringTie	exon	38277	38342	1000	+	.	gene_id "MSTRG.91"; transcript_id "MSTRG.91.1"; exon_number "4";
KV862212	StringTie	exon	38421	38528	1000	+	.	gene_id "MSTRG.91"; transcript_id "MSTRG.91.1"; exon_number "5";
KV862212	StringTie	exon	39438	39503	1000	+	.	gene_id "MSTRG.91"; transcript_id "MSTRG.91.1"; exon_number "6";
KV862212	StringTie	exon	39586	39706	1000	+	.	gene_id "MSTRG.91"; transcript_id "MSTRG.91.1"; exon_number "7";
KV862212	StringTie	exon	39819	39900	1000	+	.	gene_id "MSTRG.91"; transcript_id "MSTRG.91.1"; exon_number "8";
KV862212	StringTie	exon	40237	40673	1000	+	.	gene_id "MSTRG.91"; transcript_id "MSTRG.91.1"; exon_number "9";
KV862212	StringTie	transcript	35689	40536	1000	+	.	gene_id "MSTRG.91"; transcript_id "MSTRG.91.2";
KV862212	StringTie	exon	35689	35879	1000	+	.	gene_id "MSTRG.91"; transcript_id "MSTRG.91.2"; exon_number "1";
KV862212	StringTie	exon	36092	37672	1000	+	.	gene_id "MSTRG.91"; transcript_id "MSTRG.91.2"; exon_number "2";
KV862212	StringTie	exon	37795	37823	1000	+	.	gene_id "MSTRG.91"; transcript_id "MSTRG.91.2"; exon_number "3";
KV862212	StringTie	exon	38277	38342	1000	+	.	gene_id "MSTRG.91"; transcript_id "MSTRG.91.2"; exon_number "4";
KV862212	StringTie	exon	38421	38528	1000	+	.	gene_id "MSTRG.91"; transcript_id "MSTRG.91.2"; exon_number "5";
KV862212	StringTie	exon	39438	39503	1000	+	.	gene_id "MSTRG.91"; transcript_id "MSTRG.91.2"; exon_number "6";
KV862212	StringTie	exon	39586	39706	1000	+	.	gene_id "MSTRG.91"; transcript_id "MSTRG.91.2"; exon_number "7";
KV862212	StringTie	exon	39819	39900	1000	+	.	gene_id "MSTRG.91"; transcript_id "MSTRG.91.2"; exon_number "8";
KV862212	StringTie	exon	40237	40536	1000	+	.	gene_id "MSTRG.91"; transcript_id "MSTRG.91.2"; exon_number "9";
KV862212	StringTie	transcript	37537	48215	1000	+	.	gene_id "MSTRG.91"; transcript_id "OIV89916"; ref_gene_id "TanjilG_08293";
KV862212	StringTie	exon	37537	37672	1000	+	.	gene_id "MSTRG.91"; transcript_id "OIV89916"; exon_number "1"; ref_gene_id "TanjilG_08293";
KV862212	StringTie	exon	37795	37823	1000	+	.	gene_id "MSTRG.91"; transcript_id "OIV89916"; exon_number "2"; ref_gene_id "TanjilG_08293";
KV862212	StringTie	exon	38277	38342	1000	+	.	gene_id "MSTRG.91"; transcript_id "OIV89916"; exon_number "3"; ref_gene_id "TanjilG_08293";
KV862212	StringTie	exon	38421	38528	1000	+	.	gene_id "MSTRG.91"; transcript_id "OIV89916"; exon_number "4"; ref_gene_id "TanjilG_08293";
KV862212	StringTie	exon	39438	39503	1000	+	.	gene_id "MSTRG.91"; transcript_id "OIV89916"; exon_number "5"; ref_gene_id "TanjilG_08293";
KV862212	StringTie	exon	46425	46501	1000	+	.	gene_id "MSTRG.91"; transcript_id "OIV89916"; exon_number "6"; ref_gene_id "TanjilG_08293";
KV862212	StringTie	exon	46607	46694	1000	+	.	gene_id "MSTRG.91"; transcript_id "OIV89916"; exon_number "7"; ref_gene_id "TanjilG_08293";
KV862212	StringTie	exon	47146	47421	1000	+	.	gene_id "MSTRG.91"; transcript_id "OIV89916"; exon_number "8"; ref_gene_id "TanjilG_08293";
KV862212	StringTie	exon	47652	47837	1000	+	.	gene_id "MSTRG.91"; transcript_id "OIV89916"; exon_number "9"; ref_gene_id "TanjilG_08293";
KV862212	StringTie	exon	48132	48215	1000	+	.	gene_id "MSTRG.91"; transcript_id "OIV89916"; exon_number "10"; ref_gene_id "TanjilG_08293";
KV862212	StringTie	transcript	45089	48799	1000	+	.	gene_id "MSTRG.91"; transcript_id "MSTRG.91.4";
KV862212	StringTie	exon	45089	45366	1000	+	.	gene_id "MSTRG.91"; transcript_id "MSTRG.91.4"; exon_number "1";
KV862212	StringTie	exon	45610	45660	1000	+	.	gene_id "MSTRG.91"; transcript_id "MSTRG.91.4"; exon_number "2";
KV862212	StringTie	exon	46425	46501	1000	+	.	gene_id "MSTRG.91"; transcript_id "MSTRG.91.4"; exon_number "3";
KV862212	StringTie	exon	46607	46694	1000	+	.	gene_id "MSTRG.91"; transcript_id "MSTRG.91.4"; exon_number "4";
KV862212	StringTie	exon	47146	47421	1000	+	.	gene_id "MSTRG.91"; transcript_id "MSTRG.91.4"; exon_number "5";
KV862212	StringTie	exon	47652	47974	1000	+	.	gene_id "MSTRG.91"; transcript_id "MSTRG.91.4"; exon_number "6";
KV862212	StringTie	exon	48132	48799	1000	+	.	gene_id "MSTRG.91"; transcript_id "MSTRG.91.4"; exon_number "7";
KV862212	StringTie	transcript	45089	48215	1000	+	.	gene_id "MSTRG.91"; transcript_id "MSTRG.91.5";
KV862212	StringTie	exon	45089	45366	1000	+	.	gene_id "MSTRG.91"; transcript_id "MSTRG.91.5"; exon_number "1";
KV862212	StringTie	exon	45610	45660	1000	+	.	gene_id "MSTRG.91"; transcript_id "MSTRG.91.5"; exon_number "2";
KV862212	StringTie	exon	46425	46501	1000	+	.	gene_id "MSTRG.91"; transcript_id "MSTRG.91.5"; exon_number "3";
KV862212	StringTie	exon	46607	46694	1000	+	.	gene_id "MSTRG.91"; transcript_id "MSTRG.91.5"; exon_number "4";
KV862212	StringTie	exon	47146	47421	1000	+	.	gene_id "MSTRG.91"; transcript_id "MSTRG.91.5"; exon_number "5";
KV862212	StringTie	exon	47652	47848	1000	+	.	gene_id "MSTRG.91"; transcript_id "MSTRG.91.5"; exon_number "6";
KV862212	StringTie	exon	47939	48215	1000	+	.	gene_id "MSTRG.91"; transcript_id "MSTRG.91.5"; exon_number "7";
KV862212	StringTie	transcript	45108	48777	1000	+	.	gene_id "MSTRG.91"; transcript_id "MSTRG.91.6";
KV862212	StringTie	exon	45108	45366	1000	+	.	gene_id "MSTRG.91"; transcript_id "MSTRG.91.6"; exon_number "1";
KV862212	StringTie	exon	45610	45660	1000	+	.	gene_id "MSTRG.91"; transcript_id "MSTRG.91.6"; exon_number "2";
KV862212	StringTie	exon	46425	46501	1000	+	.	gene_id "MSTRG.91"; transcript_id "MSTRG.91.6"; exon_number "3";
KV862212	StringTie	exon	46607	46694	1000	+	.	gene_id "MSTRG.91"; transcript_id "MSTRG.91.6"; exon_number "4";
KV862212	StringTie	exon	47146	47421	1000	+	.	gene_id "MSTRG.91"; transcript_id "MSTRG.91.6"; exon_number "5";
KV862212	StringTie	exon	47652	47898	1000	+	.	gene_id "MSTRG.91"; transcript_id "MSTRG.91.6"; exon_number "6";
KV862212	StringTie	exon	48137	48777	1000	+	.	gene_id "MSTRG.91"; transcript_id "MSTRG.91.6"; exon_number "7";
KV862212	StringTie	transcript	67389	67859	1000	-	.	gene_id "MSTRG.92"; transcript_id "OIV89918"; ref_gene_id "TanjilG_08295";
KV862212	StringTie	exon	67389	67859	1000	-	.	gene_id "MSTRG.92"; transcript_id "OIV89918"; exon_number "1"; ref_gene_id "TanjilG_08295";
KV862212	StringTie	transcript	67659	75116	1000	+	.	gene_id "MSTRG.93"; transcript_id "MSTRG.93.1";
KV862212	StringTie	exon	67659	67752	1000	+	.	gene_id "MSTRG.93"; transcript_id "MSTRG.93.1"; exon_number "1";
KV862212	StringTie	exon	73539	75116	1000	+	.	gene_id "MSTRG.93"; transcript_id "MSTRG.93.1"; exon_number "2";
KV862212	StringTie	transcript	69765	75141	1000	+	.	gene_id "MSTRG.93"; transcript_id "MSTRG.93.2";
KV862212	StringTie	exon	69765	70296	1000	+	.	gene_id "MSTRG.93"; transcript_id "MSTRG.93.2"; exon_number "1";
KV862212	StringTie	exon	73398	73755	1000	+	.	gene_id "MSTRG.93"; transcript_id "MSTRG.93.2"; exon_number "2";
KV862212	StringTie	exon	74369	75141	1000	+	.	gene_id "MSTRG.93"; transcript_id "MSTRG.93.2"; exon_number "3";
KV862212	StringTie	transcript	69765	75116	1000	+	.	gene_id "MSTRG.93"; transcript_id "MSTRG.93.3";
KV862212	StringTie	exon	69765	70296	1000	+	.	gene_id "MSTRG.93"; transcript_id "MSTRG.93.3"; exon_number "1";
KV862212	StringTie	exon	73519	73755	1000	+	.	gene_id "MSTRG.93"; transcript_id "MSTRG.93.3"; exon_number "2";
KV862212	StringTie	exon	74369	75116	1000	+	.	gene_id "MSTRG.93"; transcript_id "MSTRG.93.3"; exon_number "3";
KV862212	StringTie	transcript	69766	75141	1000	+	.	gene_id "MSTRG.93"; transcript_id "MSTRG.93.4";
KV862212	StringTie	exon	69766	70296	1000	+	.	gene_id "MSTRG.93"; transcript_id "MSTRG.93.4"; exon_number "1";
KV862212	StringTie	exon	73539	73755	1000	+	.	gene_id "MSTRG.93"; transcript_id "MSTRG.93.4"; exon_number "2";
KV862212	StringTie	exon	74369	75141	1000	+	.	gene_id "MSTRG.93"; transcript_id "MSTRG.93.4"; exon_number "3";
KV862212	StringTie	transcript	71052	75141	1000	+	.	gene_id "MSTRG.93"; transcript_id "MSTRG.93.5";
KV862212	StringTie	exon	71052	71583	1000	+	.	gene_id "MSTRG.93"; transcript_id "MSTRG.93.5"; exon_number "1";
KV862212	StringTie	exon	73398	73755	1000	+	.	gene_id "MSTRG.93"; transcript_id "MSTRG.93.5"; exon_number "2";
KV862212	StringTie	exon	74369	75141	1000	+	.	gene_id "MSTRG.93"; transcript_id "MSTRG.93.5"; exon_number "3";
KV862212	StringTie	transcript	71052	75116	1000	+	.	gene_id "MSTRG.93"; transcript_id "MSTRG.93.6";
KV862212	StringTie	exon	71052	71583	1000	+	.	gene_id "MSTRG.93"; transcript_id "MSTRG.93.6"; exon_number "1";
KV862212	StringTie	exon	73519	73755	1000	+	.	gene_id "MSTRG.93"; transcript_id "MSTRG.93.6"; exon_number "2";
KV862212	StringTie	exon	74369	75116	1000	+	.	gene_id "MSTRG.93"; transcript_id "MSTRG.93.6"; exon_number "3";
KV862212	StringTie	transcript	71053	75141	1000	+	.	gene_id "MSTRG.93"; transcript_id "MSTRG.93.7";
KV862212	StringTie	exon	71053	71583	1000	+	.	gene_id "MSTRG.93"; transcript_id "MSTRG.93.7"; exon_number "1";
KV862212	StringTie	exon	73539	73755	1000	+	.	gene_id "MSTRG.93"; transcript_id "MSTRG.93.7"; exon_number "2";
KV862212	StringTie	exon	74369	75141	1000	+	.	gene_id "MSTRG.93"; transcript_id "MSTRG.93.7"; exon_number "3";
KV862212	StringTie	transcript	73420	74794	1000	+	.	gene_id "MSTRG.93"; transcript_id "OIV89919"; ref_gene_id "TanjilG_08296";
KV862212	StringTie	exon	73420	73755	1000	+	.	gene_id "MSTRG.93"; transcript_id "OIV89919"; exon_number "1"; ref_gene_id "TanjilG_08296";
KV862212	StringTie	exon	74369	74794	1000	+	.	gene_id "MSTRG.93"; transcript_id "OIV89919"; exon_number "2"; ref_gene_id "TanjilG_08296";
KV862212	StringTie	transcript	141798	144721	1000	+	.	gene_id "MSTRG.94"; transcript_id "MSTRG.94.1";
KV862212	StringTie	exon	141798	142073	1000	+	.	gene_id "MSTRG.94"; transcript_id "MSTRG.94.1"; exon_number "1";
KV862212	StringTie	exon	142441	144721	1000	+	.	gene_id "MSTRG.94"; transcript_id "MSTRG.94.1"; exon_number "2";
KV862212	StringTie	transcript	142589	144106	1000	+	.	gene_id "MSTRG.94"; transcript_id "OIV89920"; ref_gene_id "TanjilG_08297";
KV862212	StringTie	exon	142589	144106	1000	+	.	gene_id "MSTRG.94"; transcript_id "OIV89920"; exon_number "1"; ref_gene_id "TanjilG_08297";
KV862212	StringTie	transcript	151902	154150	1000	+	.	gene_id "MSTRG.95"; transcript_id "MSTRG.95.1";
KV862212	StringTie	exon	151902	152027	1000	+	.	gene_id "MSTRG.95"; transcript_id "MSTRG.95.1"; exon_number "1";
KV862212	StringTie	exon	152749	154150	1000	+	.	gene_id "MSTRG.95"; transcript_id "MSTRG.95.1"; exon_number "2";
KV862212	StringTie	transcript	152405	153928	1000	+	.	gene_id "MSTRG.95"; transcript_id "OIV89921"; ref_gene_id "TanjilG_08298";
KV862212	StringTie	exon	152405	153928	1000	+	.	gene_id "MSTRG.95"; transcript_id "OIV89921"; exon_number "1"; ref_gene_id "TanjilG_08298";
KV862212	StringTie	transcript	156026	161834	1000	-	.	gene_id "MSTRG.96"; transcript_id "MSTRG.96.1";
KV862212	StringTie	exon	156026	156377	1000	-	.	gene_id "MSTRG.96"; transcript_id "MSTRG.96.1"; exon_number "1";
KV862212	StringTie	exon	161650	161834	1000	-	.	gene_id "MSTRG.96"; transcript_id "MSTRG.96.1"; exon_number "2";
KV862212	StringTie	transcript	182186	184368	1000	-	.	gene_id "MSTRG.97"; transcript_id "MSTRG.97.1";
KV862212	StringTie	exon	182186	182754	1000	-	.	gene_id "MSTRG.97"; transcript_id "MSTRG.97.1"; exon_number "1";
KV862212	StringTie	exon	184033	184368	1000	-	.	gene_id "MSTRG.97"; transcript_id "MSTRG.97.1"; exon_number "2";
KV862212	StringTie	transcript	480557	481799	1000	-	.	gene_id "MSTRG.98"; transcript_id "OIV89923"; ref_gene_id "TanjilG_08300";
KV862212	StringTie	exon	480557	481160	1000	-	.	gene_id "MSTRG.98"; transcript_id "OIV89923"; exon_number "1"; ref_gene_id "TanjilG_08300";
KV862212	StringTie	exon	481337	481401	1000	-	.	gene_id "MSTRG.98"; transcript_id "OIV89923"; exon_number "2"; ref_gene_id "TanjilG_08300";
KV862212	StringTie	exon	481650	481799	1000	-	.	gene_id "MSTRG.98"; transcript_id "OIV89923"; exon_number "3"; ref_gene_id "TanjilG_08300";
KV862212	StringTie	transcript	486255	486326	1000	+	.	gene_id "MSTRG.99"; transcript_id "ENSRNA050028285-T1"; gene_name "tRNA-Asn"; ref_gene_id "ENSRNA050028285";
KV862212	StringTie	exon	486255	486326	1000	+	.	gene_id "MSTRG.99"; transcript_id "ENSRNA050028285-T1"; exon_number "1"; gene_name "tRNA-Asn"; ref_gene_id "ENSRNA050028285";
KV862212	StringTie	transcript	487231	487347	1000	-	.	gene_id "MSTRG.100"; transcript_id "ENSRNA050030361-T1"; gene_name "5S_rRNA"; ref_gene_id "ENSRNA050030361";
KV862212	StringTie	exon	487231	487347	1000	-	.	gene_id "MSTRG.100"; transcript_id "ENSRNA050030361-T1"; exon_number "1"; gene_name "5S_rRNA"; ref_gene_id "ENSRNA050030361";
KV862212	StringTie	transcript	487663	489144	1000	+	.	gene_id "MSTRG.101"; transcript_id "OIV89924"; ref_gene_id "TanjilG_08301";
KV862212	StringTie	exon	487663	487892	1000	+	.	gene_id "MSTRG.101"; transcript_id "OIV89924"; exon_number "1"; ref_gene_id "TanjilG_08301";
KV862212	StringTie	exon	488034	488106	1000	+	.	gene_id "MSTRG.101"; transcript_id "OIV89924"; exon_number "2"; ref_gene_id "TanjilG_08301";
KV862212	StringTie	exon	488544	488723	1000	+	.	gene_id "MSTRG.101"; transcript_id "OIV89924"; exon_number "3"; ref_gene_id "TanjilG_08301";
KV862212	StringTie	exon	488818	489144	1000	+	.	gene_id "MSTRG.101"; transcript_id "OIV89924"; exon_number "4"; ref_gene_id "TanjilG_08301";
KV862212	StringTie	transcript	488920	489316	1000	-	.	gene_id "MSTRG.102"; transcript_id "ENSRNA050030359-T1"; gene_name "LSU_rRNA_eukarya"; ref_gene_id "ENSRNA050030359";
KV862212	StringTie	exon	488920	489316	1000	-	.	gene_id "MSTRG.102"; transcript_id "ENSRNA050030359-T1"; exon_number "1"; gene_name "LSU_rRNA_eukarya"; ref_gene_id "ENSRNA050030359";
KV862212	StringTie	transcript	691516	694543	1000	-	.	gene_id "MSTRG.103"; transcript_id "MSTRG.103.1";
KV862212	StringTie	exon	691516	692053	1000	-	.	gene_id "MSTRG.103"; transcript_id "MSTRG.103.1"; exon_number "1";
KV862212	StringTie	exon	693984	694543	1000	-	.	gene_id "MSTRG.103"; transcript_id "MSTRG.103.1"; exon_number "2";
KV862212	StringTie	transcript	1022956	1028279	1000	+	.	gene_id "MSTRG.104"; transcript_id "MSTRG.104.1";
KV862212	StringTie	exon	1022956	1023172	1000	+	.	gene_id "MSTRG.104"; transcript_id "MSTRG.104.1"; exon_number "1";
KV862212	StringTie	exon	1026859	1028279	1000	+	.	gene_id "MSTRG.104"; transcript_id "MSTRG.104.1"; exon_number "2";
KV862212	StringTie	transcript	1022996	1026332	1000	+	.	gene_id "MSTRG.104"; transcript_id "MSTRG.104.2";
KV862212	StringTie	exon	1022996	1024601	1000	+	.	gene_id "MSTRG.104"; transcript_id "MSTRG.104.2"; exon_number "1";
KV862212	StringTie	exon	1026235	1026332	1000	+	.	gene_id "MSTRG.104"; transcript_id "MSTRG.104.2"; exon_number "2";
KV862212	StringTie	transcript	1023774	1027710	1000	+	.	gene_id "MSTRG.104"; transcript_id "OIV89925"; ref_gene_id "TanjilG_08302";
KV862212	StringTie	exon	1023774	1024601	1000	+	.	gene_id "MSTRG.104"; transcript_id "OIV89925"; exon_number "1"; ref_gene_id "TanjilG_08302";
KV862212	StringTie	exon	1026859	1027710	1000	+	.	gene_id "MSTRG.104"; transcript_id "OIV89925"; exon_number "2"; ref_gene_id "TanjilG_08302";
KV862213	StringTie	transcript	2420	4690	1000	-	.	gene_id "MSTRG.105"; transcript_id "MSTRG.105.1";
KV862213	StringTie	exon	2420	2846	1000	-	.	gene_id "MSTRG.105"; transcript_id "MSTRG.105.1"; exon_number "1";
KV862213	StringTie	exon	2933	3260	1000	-	.	gene_id "MSTRG.105"; transcript_id "MSTRG.105.1"; exon_number "2";
KV862213	StringTie	exon	3344	4690	1000	-	.	gene_id "MSTRG.105"; transcript_id "MSTRG.105.1"; exon_number "3";
KV862213	StringTie	transcript	2791	3095	1000	-	.	gene_id "MSTRG.105"; transcript_id "OIV89912"; ref_gene_id "TanjilG_08886";
KV862213	StringTie	exon	2791	2846	1000	-	.	gene_id "MSTRG.105"; transcript_id "OIV89912"; exon_number "1"; ref_gene_id "TanjilG_08886";
KV862213	StringTie	exon	2933	3095	1000	-	.	gene_id "MSTRG.105"; transcript_id "OIV89912"; exon_number "2"; ref_gene_id "TanjilG_08886";
KV862213	StringTie	transcript	4232	4690	1000	-	.	gene_id "MSTRG.105"; transcript_id "OIV89913"; ref_gene_id "TanjilG_08887";
KV862213	StringTie	exon	4232	4690	1000	-	.	gene_id "MSTRG.105"; transcript_id "OIV89913"; exon_number "1"; ref_gene_id "TanjilG_08887";
KV862213	StringTie	transcript	5925	10772	1000	+	.	gene_id "MSTRG.106"; transcript_id "MSTRG.106.1";
KV862213	StringTie	exon	5925	6161	1000	+	.	gene_id "MSTRG.106"; transcript_id "MSTRG.106.1"; exon_number "1";
KV862213	StringTie	exon	6251	6316	1000	+	.	gene_id "MSTRG.106"; transcript_id "MSTRG.106.1"; exon_number "2";
KV862213	StringTie	exon	7296	7384	1000	+	.	gene_id "MSTRG.106"; transcript_id "MSTRG.106.1"; exon_number "3";
KV862213	StringTie	exon	7533	7678	1000	+	.	gene_id "MSTRG.106"; transcript_id "MSTRG.106.1"; exon_number "4";
KV862213	StringTie	exon	7764	7888	1000	+	.	gene_id "MSTRG.106"; transcript_id "MSTRG.106.1"; exon_number "5";
KV862213	StringTie	exon	7980	8073	1000	+	.	gene_id "MSTRG.106"; transcript_id "MSTRG.106.1"; exon_number "6";
KV862213	StringTie	exon	10063	10772	1000	+	.	gene_id "MSTRG.106"; transcript_id "MSTRG.106.1"; exon_number "7";
KV862213	StringTie	transcript	5925	34494	1000	+	.	gene_id "MSTRG.106"; transcript_id "MSTRG.106.2";
KV862213	StringTie	exon	5925	6161	1000	+	.	gene_id "MSTRG.106"; transcript_id "MSTRG.106.2"; exon_number "1";
KV862213	StringTie	exon	6251	6316	1000	+	.	gene_id "MSTRG.106"; transcript_id "MSTRG.106.2"; exon_number "2";
KV862213	StringTie	exon	7296	7384	1000	+	.	gene_id "MSTRG.106"; transcript_id "MSTRG.106.2"; exon_number "3";
KV862213	StringTie	exon	7533	7678	1000	+	.	gene_id "MSTRG.106"; transcript_id "MSTRG.106.2"; exon_number "4";
KV862213	StringTie	exon	7764	7888	1000	+	.	gene_id "MSTRG.106"; transcript_id "MSTRG.106.2"; exon_number "5";
KV862213	StringTie	exon	7980	8073	1000	+	.	gene_id "MSTRG.106"; transcript_id "MSTRG.106.2"; exon_number "6";
KV862213	StringTie	exon	25257	25420	1000	+	.	gene_id "MSTRG.106"; transcript_id "MSTRG.106.2"; exon_number "7";
KV862213	StringTie	exon	25951	26112	1000	+	.	gene_id "MSTRG.106"; transcript_id "MSTRG.106.2"; exon_number "8";
KV862213	StringTie	exon	32131	32257	1000	+	.	gene_id "MSTRG.106"; transcript_id "MSTRG.106.2"; exon_number "9";
KV862213	StringTie	exon	32354	32539	1000	+	.	gene_id "MSTRG.106"; transcript_id "MSTRG.106.2"; exon_number "10";
KV862213	StringTie	exon	32630	32737	1000	+	.	gene_id "MSTRG.106"; transcript_id "MSTRG.106.2"; exon_number "11";
KV862213	StringTie	exon	34018	34494	1000	+	.	gene_id "MSTRG.106"; transcript_id "MSTRG.106.2"; exon_number "12";
KV862213	StringTie	transcript	5926	10772	1000	+	.	gene_id "MSTRG.106"; transcript_id "MSTRG.106.3";
KV862213	StringTie	exon	5926	6161	1000	+	.	gene_id "MSTRG.106"; transcript_id "MSTRG.106.3"; exon_number "1";
KV862213	StringTie	exon	6251	6316	1000	+	.	gene_id "MSTRG.106"; transcript_id "MSTRG.106.3"; exon_number "2";
KV862213	StringTie	exon	7296	7384	1000	+	.	gene_id "MSTRG.106"; transcript_id "MSTRG.106.3"; exon_number "3";
KV862213	StringTie	exon	7533	7678	1000	+	.	gene_id "MSTRG.106"; transcript_id "MSTRG.106.3"; exon_number "4";
KV862213	StringTie	exon	7764	7888	1000	+	.	gene_id "MSTRG.106"; transcript_id "MSTRG.106.3"; exon_number "5";
KV862213	StringTie	exon	7980	8073	1000	+	.	gene_id "MSTRG.106"; transcript_id "MSTRG.106.3"; exon_number "6";
KV862213	StringTie	exon	10063	10226	1000	+	.	gene_id "MSTRG.106"; transcript_id "MSTRG.106.3"; exon_number "7";
KV862213	StringTie	exon	10757	10772	1000	+	.	gene_id "MSTRG.106"; transcript_id "MSTRG.106.3"; exon_number "8";
KV862213	StringTie	transcript	5927	34470	1000	+	.	gene_id "MSTRG.106"; transcript_id "MSTRG.106.4";
KV862213	StringTie	exon	5927	6161	1000	+	.	gene_id "MSTRG.106"; transcript_id "MSTRG.106.4"; exon_number "1";
KV862213	StringTie	exon	6251	6316	1000	+	.	gene_id "MSTRG.106"; transcript_id "MSTRG.106.4"; exon_number "2";
KV862213	StringTie	exon	7296	7384	1000	+	.	gene_id "MSTRG.106"; transcript_id "MSTRG.106.4"; exon_number "3";
KV862213	StringTie	exon	7533	7683	1000	+	.	gene_id "MSTRG.106"; transcript_id "MSTRG.106.4"; exon_number "4";
KV862213	StringTie	exon	7764	7888	1000	+	.	gene_id "MSTRG.106"; transcript_id "MSTRG.106.4"; exon_number "5";
KV862213	StringTie	exon	7980	8073	1000	+	.	gene_id "MSTRG.106"; transcript_id "MSTRG.106.4"; exon_number "6";
KV862213	StringTie	exon	25257	25420	1000	+	.	gene_id "MSTRG.106"; transcript_id "MSTRG.106.4"; exon_number "7";
KV862213	StringTie	exon	25951	26112	1000	+	.	gene_id "MSTRG.106"; transcript_id "MSTRG.106.4"; exon_number "8";
KV862213	StringTie	exon	32131	32257	1000	+	.	gene_id "MSTRG.106"; transcript_id "MSTRG.106.4"; exon_number "9";
KV862213	StringTie	exon	32354	32539	1000	+	.	gene_id "MSTRG.106"; transcript_id "MSTRG.106.4"; exon_number "10";
KV862213	StringTie	exon	32630	32737	1000	+	.	gene_id "MSTRG.106"; transcript_id "MSTRG.106.4"; exon_number "11";
KV862213	StringTie	exon	34018	34470	1000	+	.	gene_id "MSTRG.106"; transcript_id "MSTRG.106.4"; exon_number "12";
KV862213	StringTie	transcript	6036	34113	1000	+	.	gene_id "MSTRG.106"; transcript_id "OIV89914"; ref_gene_id "TanjilG_08888";
KV862213	StringTie	exon	6036	6161	1000	+	.	gene_id "MSTRG.106"; transcript_id "OIV89914"; exon_number "1"; ref_gene_id "TanjilG_08888";
KV862213	StringTie	exon	6251	6316	1000	+	.	gene_id "MSTRG.106"; transcript_id "OIV89914"; exon_number "2"; ref_gene_id "TanjilG_08888";
KV862213	StringTie	exon	7296	7384	1000	+	.	gene_id "MSTRG.106"; transcript_id "OIV89914"; exon_number "3"; ref_gene_id "TanjilG_08888";
KV862213	StringTie	exon	7533	7678	1000	+	.	gene_id "MSTRG.106"; transcript_id "OIV89914"; exon_number "4"; ref_gene_id "TanjilG_08888";
KV862213	StringTie	exon	7764	7888	1000	+	.	gene_id "MSTRG.106"; transcript_id "OIV89914"; exon_number "5"; ref_gene_id "TanjilG_08888";
KV862213	StringTie	exon	7980	8073	1000	+	.	gene_id "MSTRG.106"; transcript_id "OIV89914"; exon_number "6"; ref_gene_id "TanjilG_08888";
KV862213	StringTie	exon	25257	25420	1000	+	.	gene_id "MSTRG.106"; transcript_id "OIV89914"; exon_number "7"; ref_gene_id "TanjilG_08888";
KV862213	StringTie	exon	25951	26112	1000	+	.	gene_id "MSTRG.106"; transcript_id "OIV89914"; exon_number "8"; ref_gene_id "TanjilG_08888";
KV862213	StringTie	exon	32131	32257	1000	+	.	gene_id "MSTRG.106"; transcript_id "OIV89914"; exon_number "9"; ref_gene_id "TanjilG_08888";
KV862213	StringTie	exon	32373	32539	1000	+	.	gene_id "MSTRG.106"; transcript_id "OIV89914"; exon_number "10"; ref_gene_id "TanjilG_08888";
KV862213	StringTie	exon	32630	32737	1000	+	.	gene_id "MSTRG.106"; transcript_id "OIV89914"; exon_number "11"; ref_gene_id "TanjilG_08888";
KV862213	StringTie	exon	34018	34113	1000	+	.	gene_id "MSTRG.106"; transcript_id "OIV89914"; exon_number "12"; ref_gene_id "TanjilG_08888";
KV862214	StringTie	transcript	3256	8837	1000	+	.	gene_id "MSTRG.107"; transcript_id "OIV89905"; ref_gene_id "TanjilG_09580";
KV862214	StringTie	exon	3256	3278	1000	+	.	gene_id "MSTRG.107"; transcript_id "OIV89905"; exon_number "1"; ref_gene_id "TanjilG_09580";
KV862214	StringTie	exon	3982	4104	1000	+	.	gene_id "MSTRG.107"; transcript_id "OIV89905"; exon_number "2"; ref_gene_id "TanjilG_09580";
KV862214	StringTie	exon	5435	5596	1000	+	.	gene_id "MSTRG.107"; transcript_id "OIV89905"; exon_number "3"; ref_gene_id "TanjilG_09580";
KV862214	StringTie	exon	6388	6466	1000	+	.	gene_id "MSTRG.107"; transcript_id "OIV89905"; exon_number "4"; ref_gene_id "TanjilG_09580";
KV862214	StringTie	exon	6723	6836	1000	+	.	gene_id "MSTRG.107"; transcript_id "OIV89905"; exon_number "5"; ref_gene_id "TanjilG_09580";
KV862214	StringTie	exon	7857	8033	1000	+	.	gene_id "MSTRG.107"; transcript_id "OIV89905"; exon_number "6"; ref_gene_id "TanjilG_09580";
KV862214	StringTie	exon	8763	8837	1000	+	.	gene_id "MSTRG.107"; transcript_id "OIV89905"; exon_number "7"; ref_gene_id "TanjilG_09580";
KV862214	StringTie	transcript	3699	9182	1000	+	.	gene_id "MSTRG.107"; transcript_id "MSTRG.107.2";
KV862214	StringTie	exon	3699	3877	1000	+	.	gene_id "MSTRG.107"; transcript_id "MSTRG.107.2"; exon_number "1";
KV862214	StringTie	exon	3982	4104	1000	+	.	gene_id "MSTRG.107"; transcript_id "MSTRG.107.2"; exon_number "2";
KV862214	StringTie	exon	5435	5596	1000	+	.	gene_id "MSTRG.107"; transcript_id "MSTRG.107.2"; exon_number "3";
KV862214	StringTie	exon	6388	6466	1000	+	.	gene_id "MSTRG.107"; transcript_id "MSTRG.107.2"; exon_number "4";
KV862214	StringTie	exon	6723	6836	1000	+	.	gene_id "MSTRG.107"; transcript_id "MSTRG.107.2"; exon_number "5";
KV862214	StringTie	exon	7857	8033	1000	+	.	gene_id "MSTRG.107"; transcript_id "MSTRG.107.2"; exon_number "6";
KV862214	StringTie	exon	8763	9182	1000	+	.	gene_id "MSTRG.107"; transcript_id "MSTRG.107.2"; exon_number "7";
KV862214	StringTie	transcript	12353	21018	1000	+	.	gene_id "MSTRG.108"; transcript_id "MSTRG.108.1";
KV862214	StringTie	exon	12353	12534	1000	+	.	gene_id "MSTRG.108"; transcript_id "MSTRG.108.1"; exon_number "1";
KV862214	StringTie	exon	12978	13052	1000	+	.	gene_id "MSTRG.108"; transcript_id "MSTRG.108.1"; exon_number "2";
KV862214	StringTie	exon	16672	17519	1000	+	.	gene_id "MSTRG.108"; transcript_id "MSTRG.108.1"; exon_number "3";
KV862214	StringTie	exon	18060	18318	1000	+	.	gene_id "MSTRG.108"; transcript_id "MSTRG.108.1"; exon_number "4";
KV862214	StringTie	exon	19028	19151	1000	+	.	gene_id "MSTRG.108"; transcript_id "MSTRG.108.1"; exon_number "5";
KV862214	StringTie	exon	20558	21018	1000	+	.	gene_id "MSTRG.108"; transcript_id "MSTRG.108.1"; exon_number "6";
KV862214	StringTie	transcript	12353	20651	1000	+	.	gene_id "MSTRG.108"; transcript_id "MSTRG.108.2";
KV862214	StringTie	exon	12353	12534	1000	+	.	gene_id "MSTRG.108"; transcript_id "MSTRG.108.2"; exon_number "1";
KV862214	StringTie	exon	12978	13052	1000	+	.	gene_id "MSTRG.108"; transcript_id "MSTRG.108.2"; exon_number "2";
KV862214	StringTie	exon	13938	14785	1000	+	.	gene_id "MSTRG.108"; transcript_id "MSTRG.108.2"; exon_number "3";
KV862214	StringTie	exon	15326	15584	1000	+	.	gene_id "MSTRG.108"; transcript_id "MSTRG.108.2"; exon_number "4";
KV862214	StringTie	exon	16294	16417	1000	+	.	gene_id "MSTRG.108"; transcript_id "MSTRG.108.2"; exon_number "5";
KV862214	StringTie	exon	16672	16743	1000	+	.	gene_id "MSTRG.108"; transcript_id "MSTRG.108.2"; exon_number "6";
KV862214	StringTie	exon	16808	17519	1000	+	.	gene_id "MSTRG.108"; transcript_id "MSTRG.108.2"; exon_number "7";
KV862214	StringTie	exon	18060	18318	1000	+	.	gene_id "MSTRG.108"; transcript_id "MSTRG.108.2"; exon_number "8";
KV862214	StringTie	exon	19028	19151	1000	+	.	gene_id "MSTRG.108"; transcript_id "MSTRG.108.2"; exon_number "9";
KV862214	StringTie	exon	20558	20651	1000	+	.	gene_id "MSTRG.108"; transcript_id "MSTRG.108.2"; exon_number "10";
KV862214	StringTie	transcript	12357	20873	1000	+	.	gene_id "MSTRG.108"; transcript_id "MSTRG.108.3";
KV862214	StringTie	exon	12357	12534	1000	+	.	gene_id "MSTRG.108"; transcript_id "MSTRG.108.3"; exon_number "1";
KV862214	StringTie	exon	12978	13052	1000	+	.	gene_id "MSTRG.108"; transcript_id "MSTRG.108.3"; exon_number "2";
KV862214	StringTie	exon	13938	14785	1000	+	.	gene_id "MSTRG.108"; transcript_id "MSTRG.108.3"; exon_number "3";
KV862214	StringTie	exon	15326	15584	1000	+	.	gene_id "MSTRG.108"; transcript_id "MSTRG.108.3"; exon_number "4";
KV862214	StringTie	exon	18178	18318	1000	+	.	gene_id "MSTRG.108"; transcript_id "MSTRG.108.3"; exon_number "5";
KV862214	StringTie	exon	19028	19151	1000	+	.	gene_id "MSTRG.108"; transcript_id "MSTRG.108.3"; exon_number "6";
KV862214	StringTie	exon	20558	20873	1000	+	.	gene_id "MSTRG.108"; transcript_id "MSTRG.108.3"; exon_number "7";
KV862214	StringTie	transcript	14000	20651	1000	+	.	gene_id "MSTRG.108"; transcript_id "OIV89906"; ref_gene_id "TanjilG_09581";
KV862214	StringTie	exon	14000	14785	1000	+	.	gene_id "MSTRG.108"; transcript_id "OIV89906"; exon_number "1"; ref_gene_id "TanjilG_09581";
KV862214	StringTie	exon	15326	15584	1000	+	.	gene_id "MSTRG.108"; transcript_id "OIV89906"; exon_number "2"; ref_gene_id "TanjilG_09581";
KV862214	StringTie	exon	16294	16417	1000	+	.	gene_id "MSTRG.108"; transcript_id "OIV89906"; exon_number "3"; ref_gene_id "TanjilG_09581";
KV862214	StringTie	exon	16672	16743	1000	+	.	gene_id "MSTRG.108"; transcript_id "OIV89906"; exon_number "4"; ref_gene_id "TanjilG_09581";
KV862214	StringTie	exon	16808	17519	1000	+	.	gene_id "MSTRG.108"; transcript_id "OIV89906"; exon_number "5"; ref_gene_id "TanjilG_09581";
KV862214	StringTie	exon	18060	18318	1000	+	.	gene_id "MSTRG.108"; transcript_id "OIV89906"; exon_number "6"; ref_gene_id "TanjilG_09581";
KV862214	StringTie	exon	19028	19151	1000	+	.	gene_id "MSTRG.108"; transcript_id "OIV89906"; exon_number "7"; ref_gene_id "TanjilG_09581";
KV862214	StringTie	exon	20558	20651	1000	+	.	gene_id "MSTRG.108"; transcript_id "OIV89906"; exon_number "8"; ref_gene_id "TanjilG_09581";
KV862214	StringTie	transcript	29801	47469	1000	-	.	gene_id "MSTRG.109"; transcript_id "MSTRG.109.1";
KV862214	StringTie	exon	29801	30509	1000	-	.	gene_id "MSTRG.109"; transcript_id "MSTRG.109.1"; exon_number "1";
KV862214	StringTie	exon	32542	32932	1000	-	.	gene_id "MSTRG.109"; transcript_id "MSTRG.109.1"; exon_number "2";
KV862214	StringTie	exon	41619	41881	1000	-	.	gene_id "MSTRG.109"; transcript_id "MSTRG.109.1"; exon_number "3";
KV862214	StringTie	exon	43885	44111	1000	-	.	gene_id "MSTRG.109"; transcript_id "MSTRG.109.1"; exon_number "4";
KV862214	StringTie	exon	46812	47469	1000	-	.	gene_id "MSTRG.109"; transcript_id "MSTRG.109.1"; exon_number "5";
KV862214	StringTie	transcript	30084	44085	1000	-	.	gene_id "MSTRG.109"; transcript_id "OIV89908"; ref_gene_id "TanjilG_09583";
KV862214	StringTie	exon	30084	30509	1000	-	.	gene_id "MSTRG.109"; transcript_id "OIV89908"; exon_number "1"; ref_gene_id "TanjilG_09583";
KV862214	StringTie	exon	32542	32911	1000	-	.	gene_id "MSTRG.109"; transcript_id "OIV89908"; exon_number "2"; ref_gene_id "TanjilG_09583";
KV862214	StringTie	exon	41619	41881	1000	-	.	gene_id "MSTRG.109"; transcript_id "OIV89908"; exon_number "3"; ref_gene_id "TanjilG_09583";
KV862214	StringTie	exon	43885	44085	1000	-	.	gene_id "MSTRG.109"; transcript_id "OIV89908"; exon_number "4"; ref_gene_id "TanjilG_09583";
KV862214	StringTie	transcript	63902	68198	1000	+	.	gene_id "MSTRG.110"; transcript_id "MSTRG.110.1";
KV862214	StringTie	exon	63902	64114	1000	+	.	gene_id "MSTRG.110"; transcript_id "MSTRG.110.1"; exon_number "1";
KV862214	StringTie	exon	66008	66155	1000	+	.	gene_id "MSTRG.110"; transcript_id "MSTRG.110.1"; exon_number "2";
KV862214	StringTie	exon	66248	66398	1000	+	.	gene_id "MSTRG.110"; transcript_id "MSTRG.110.1"; exon_number "3";
KV862214	StringTie	exon	66495	66620	1000	+	.	gene_id "MSTRG.110"; transcript_id "MSTRG.110.1"; exon_number "4";
KV862214	StringTie	exon	66719	66799	1000	+	.	gene_id "MSTRG.110"; transcript_id "MSTRG.110.1"; exon_number "5";
KV862214	StringTie	exon	67056	67248	1000	+	.	gene_id "MSTRG.110"; transcript_id "MSTRG.110.1"; exon_number "6";
KV862214	StringTie	exon	67326	67596	1000	+	.	gene_id "MSTRG.110"; transcript_id "MSTRG.110.1"; exon_number "7";
KV862214	StringTie	exon	67930	68198	1000	+	.	gene_id "MSTRG.110"; transcript_id "MSTRG.110.1"; exon_number "8";
KV862214	StringTie	transcript	63902	68198	1000	+	.	gene_id "MSTRG.110"; transcript_id "OIV89909"; ref_gene_id "TanjilG_09584";
KV862214	StringTie	exon	63902	64114	1000	+	.	gene_id "MSTRG.110"; transcript_id "OIV89909"; exon_number "1"; ref_gene_id "TanjilG_09584";
KV862214	StringTie	exon	66008	66155	1000	+	.	gene_id "MSTRG.110"; transcript_id "OIV89909"; exon_number "2"; ref_gene_id "TanjilG_09584";
KV862214	StringTie	exon	66248	66398	1000	+	.	gene_id "MSTRG.110"; transcript_id "OIV89909"; exon_number "3"; ref_gene_id "TanjilG_09584";
KV862214	StringTie	exon	66495	66620	1000	+	.	gene_id "MSTRG.110"; transcript_id "OIV89909"; exon_number "4"; ref_gene_id "TanjilG_09584";
KV862214	StringTie	exon	66719	66799	1000	+	.	gene_id "MSTRG.110"; transcript_id "OIV89909"; exon_number "5"; ref_gene_id "TanjilG_09584";
KV862214	StringTie	exon	67056	67248	1000	+	.	gene_id "MSTRG.110"; transcript_id "OIV89909"; exon_number "6"; ref_gene_id "TanjilG_09584";
KV862214	StringTie	exon	67326	67596	1000	+	.	gene_id "MSTRG.110"; transcript_id "OIV89909"; exon_number "7"; ref_gene_id "TanjilG_09584";
KV862214	StringTie	exon	67927	68198	1000	+	.	gene_id "MSTRG.110"; transcript_id "OIV89909"; exon_number "8"; ref_gene_id "TanjilG_09584";
KV862214	StringTie	transcript	74617	81317	1000	+	.	gene_id "MSTRG.111"; transcript_id "MSTRG.111.1";
KV862214	StringTie	exon	74617	74785	1000	+	.	gene_id "MSTRG.111"; transcript_id "MSTRG.111.1"; exon_number "1";
KV862214	StringTie	exon	75412	75519	1000	+	.	gene_id "MSTRG.111"; transcript_id "MSTRG.111.1"; exon_number "2";
KV862214	StringTie	exon	76552	76737	1000	+	.	gene_id "MSTRG.111"; transcript_id "MSTRG.111.1"; exon_number "3";
KV862214	StringTie	exon	76831	76942	1000	+	.	gene_id "MSTRG.111"; transcript_id "MSTRG.111.1"; exon_number "4";
KV862214	StringTie	exon	77163	77197	1000	+	.	gene_id "MSTRG.111"; transcript_id "MSTRG.111.1"; exon_number "5";
KV862214	StringTie	exon	77283	77435	1000	+	.	gene_id "MSTRG.111"; transcript_id "MSTRG.111.1"; exon_number "6";
KV862214	StringTie	exon	77585	80049	1000	+	.	gene_id "MSTRG.111"; transcript_id "MSTRG.111.1"; exon_number "7";
KV862214	StringTie	exon	80650	80724	1000	+	.	gene_id "MSTRG.111"; transcript_id "MSTRG.111.1"; exon_number "8";
KV862214	StringTie	exon	80867	81317	1000	+	.	gene_id "MSTRG.111"; transcript_id "MSTRG.111.1"; exon_number "9";
KV862214	StringTie	transcript	75449	80934	1000	+	.	gene_id "MSTRG.111"; transcript_id "OIV89910"; ref_gene_id "TanjilG_09585";
KV862214	StringTie	exon	75449	75519	1000	+	.	gene_id "MSTRG.111"; transcript_id "OIV89910"; exon_number "1"; ref_gene_id "TanjilG_09585";
KV862214	StringTie	exon	76552	76737	1000	+	.	gene_id "MSTRG.111"; transcript_id "OIV89910"; exon_number "2"; ref_gene_id "TanjilG_09585";
KV862214	StringTie	exon	76831	76942	1000	+	.	gene_id "MSTRG.111"; transcript_id "OIV89910"; exon_number "3"; ref_gene_id "TanjilG_09585";
KV862214	StringTie	exon	77145	77197	1000	+	.	gene_id "MSTRG.111"; transcript_id "OIV89910"; exon_number "4"; ref_gene_id "TanjilG_09585";
KV862214	StringTie	exon	77283	77435	1000	+	.	gene_id "MSTRG.111"; transcript_id "OIV89910"; exon_number "5"; ref_gene_id "TanjilG_09585";
KV862214	StringTie	exon	77585	80049	1000	+	.	gene_id "MSTRG.111"; transcript_id "OIV89910"; exon_number "6"; ref_gene_id "TanjilG_09585";
KV862214	StringTie	exon	80650	80724	1000	+	.	gene_id "MSTRG.111"; transcript_id "OIV89910"; exon_number "7"; ref_gene_id "TanjilG_09585";
KV862214	StringTie	exon	80867	80934	1000	+	.	gene_id "MSTRG.111"; transcript_id "OIV89910"; exon_number "8"; ref_gene_id "TanjilG_09585";
KV862214	StringTie	transcript	83848	84207	1000	+	.	gene_id "MSTRG.112"; transcript_id "OIV89911"; ref_gene_id "TanjilG_09586";
KV862214	StringTie	exon	83848	84207	1000	+	.	gene_id "MSTRG.112"; transcript_id "OIV89911"; exon_number "1"; ref_gene_id "TanjilG_09586";
KV862217	StringTie	transcript	6467	14354	1000	+	.	gene_id "MSTRG.113"; transcript_id "MSTRG.113.1";
KV862217	StringTie	exon	6467	6605	1000	+	.	gene_id "MSTRG.113"; transcript_id "MSTRG.113.1"; exon_number "1";
KV862217	StringTie	exon	7110	7176	1000	+	.	gene_id "MSTRG.113"; transcript_id "MSTRG.113.1"; exon_number "2";
KV862217	StringTie	exon	8761	8832	1000	+	.	gene_id "MSTRG.113"; transcript_id "MSTRG.113.1"; exon_number "3";
KV862217	StringTie	exon	8958	9034	1000	+	.	gene_id "MSTRG.113"; transcript_id "MSTRG.113.1"; exon_number "4";
KV862217	StringTie	exon	9219	9297	1000	+	.	gene_id "MSTRG.113"; transcript_id "MSTRG.113.1"; exon_number "5";
KV862217	StringTie	exon	9584	9707	1000	+	.	gene_id "MSTRG.113"; transcript_id "MSTRG.113.1"; exon_number "6";
KV862217	StringTie	exon	10094	10158	1000	+	.	gene_id "MSTRG.113"; transcript_id "MSTRG.113.1"; exon_number "7";
KV862217	StringTie	exon	10249	10298	1000	+	.	gene_id "MSTRG.113"; transcript_id "MSTRG.113.1"; exon_number "8";
KV862217	StringTie	exon	10438	10479	1000	+	.	gene_id "MSTRG.113"; transcript_id "MSTRG.113.1"; exon_number "9";
KV862217	StringTie	exon	10578	10629	1000	+	.	gene_id "MSTRG.113"; transcript_id "MSTRG.113.1"; exon_number "10";
KV862217	StringTie	exon	10735	10792	1000	+	.	gene_id "MSTRG.113"; transcript_id "MSTRG.113.1"; exon_number "11";
KV862217	StringTie	exon	10888	10901	1000	+	.	gene_id "MSTRG.113"; transcript_id "MSTRG.113.1"; exon_number "12";
KV862217	StringTie	exon	11797	11904	1000	+	.	gene_id "MSTRG.113"; transcript_id "MSTRG.113.1"; exon_number "13";
KV862217	StringTie	exon	11989	12132	1000	+	.	gene_id "MSTRG.113"; transcript_id "MSTRG.113.1"; exon_number "14";
KV862217	StringTie	exon	13488	14354	1000	+	.	gene_id "MSTRG.113"; transcript_id "MSTRG.113.1"; exon_number "15";
KV862217	StringTie	transcript	7852	13877	1000	+	.	gene_id "MSTRG.113"; transcript_id "OIV89901"; ref_gene_id "TanjilG_13570";
KV862217	StringTie	exon	7852	8088	1000	+	.	gene_id "MSTRG.113"; transcript_id "OIV89901"; exon_number "1"; ref_gene_id "TanjilG_13570";
KV862217	StringTie	exon	8761	8832	1000	+	.	gene_id "MSTRG.113"; transcript_id "OIV89901"; exon_number "2"; ref_gene_id "TanjilG_13570";
KV862217	StringTie	exon	8958	9034	1000	+	.	gene_id "MSTRG.113"; transcript_id "OIV89901"; exon_number "3"; ref_gene_id "TanjilG_13570";
KV862217	StringTie	exon	9219	9297	1000	+	.	gene_id "MSTRG.113"; transcript_id "OIV89901"; exon_number "4"; ref_gene_id "TanjilG_13570";
KV862217	StringTie	exon	9584	9707	1000	+	.	gene_id "MSTRG.113"; transcript_id "OIV89901"; exon_number "5"; ref_gene_id "TanjilG_13570";
KV862217	StringTie	exon	10094	10158	1000	+	.	gene_id "MSTRG.113"; transcript_id "OIV89901"; exon_number "6"; ref_gene_id "TanjilG_13570";
KV862217	StringTie	exon	10249	10298	1000	+	.	gene_id "MSTRG.113"; transcript_id "OIV89901"; exon_number "7"; ref_gene_id "TanjilG_13570";
KV862217	StringTie	exon	10438	10479	1000	+	.	gene_id "MSTRG.113"; transcript_id "OIV89901"; exon_number "8"; ref_gene_id "TanjilG_13570";
KV862217	StringTie	exon	10578	10629	1000	+	.	gene_id "MSTRG.113"; transcript_id "OIV89901"; exon_number "9"; ref_gene_id "TanjilG_13570";
KV862217	StringTie	exon	10735	10792	1000	+	.	gene_id "MSTRG.113"; transcript_id "OIV89901"; exon_number "10"; ref_gene_id "TanjilG_13570";
KV862217	StringTie	exon	11341	11405	1000	+	.	gene_id "MSTRG.113"; transcript_id "OIV89901"; exon_number "11"; ref_gene_id "TanjilG_13570";
KV862217	StringTie	exon	11797	11904	1000	+	.	gene_id "MSTRG.113"; transcript_id "OIV89901"; exon_number "12"; ref_gene_id "TanjilG_13570";
KV862217	StringTie	exon	11989	12132	1000	+	.	gene_id "MSTRG.113"; transcript_id "OIV89901"; exon_number "13"; ref_gene_id "TanjilG_13570";
KV862217	StringTie	exon	13488	13877	1000	+	.	gene_id "MSTRG.113"; transcript_id "OIV89901"; exon_number "14"; ref_gene_id "TanjilG_13570";
KV862218	StringTie	transcript	57501	64239	1000	-	.	gene_id "MSTRG.114"; transcript_id "OIV89893"; ref_gene_id "TanjilG_14031";
KV862218	StringTie	exon	57501	57685	1000	-	.	gene_id "MSTRG.114"; transcript_id "OIV89893"; exon_number "1"; ref_gene_id "TanjilG_14031";
KV862218	StringTie	exon	58266	58343	1000	-	.	gene_id "MSTRG.114"; transcript_id "OIV89893"; exon_number "2"; ref_gene_id "TanjilG_14031";
KV862218	StringTie	exon	59528	59741	1000	-	.	gene_id "MSTRG.114"; transcript_id "OIV89893"; exon_number "3"; ref_gene_id "TanjilG_14031";
KV862218	StringTie	exon	62000	62381	1000	-	.	gene_id "MSTRG.114"; transcript_id "OIV89893"; exon_number "4"; ref_gene_id "TanjilG_14031";
KV862218	StringTie	exon	62569	63103	1000	-	.	gene_id "MSTRG.114"; transcript_id "OIV89893"; exon_number "5"; ref_gene_id "TanjilG_14031";
KV862218	StringTie	exon	63872	63978	1000	-	.	gene_id "MSTRG.114"; transcript_id "OIV89893"; exon_number "6"; ref_gene_id "TanjilG_14031";
KV862218	StringTie	exon	64208	64239	1000	-	.	gene_id "MSTRG.114"; transcript_id "OIV89893"; exon_number "7"; ref_gene_id "TanjilG_14031";
KV862218	StringTie	transcript	60543	60691	1000	-	.	gene_id "MSTRG.115"; transcript_id "ENSRNA050030678-T1"; gene_name "Intron_gpII"; ref_gene_id "ENSRNA050030678";
KV862218	StringTie	exon	60543	60691	1000	-	.	gene_id "MSTRG.115"; transcript_id "ENSRNA050030678-T1"; exon_number "1"; gene_name "Intron_gpII"; ref_gene_id "ENSRNA050030678";
KV862218	StringTie	transcript	76672	76814	1000	+	.	gene_id "MSTRG.116"; transcript_id "ENSRNA050030679-T1"; gene_name "Intron_gpII"; ref_gene_id "ENSRNA050030679";
KV862218	StringTie	exon	76672	76814	1000	+	.	gene_id "MSTRG.116"; transcript_id "ENSRNA050030679-T1"; exon_number "1"; gene_name "Intron_gpII"; ref_gene_id "ENSRNA050030679";
KV862218	StringTie	transcript	78471	78851	1000	+	.	gene_id "MSTRG.117"; transcript_id "OIV89895"; ref_gene_id "TanjilG_14033";
KV862218	StringTie	exon	78471	78851	1000	+	.	gene_id "MSTRG.117"; transcript_id "OIV89895"; exon_number "1"; ref_gene_id "TanjilG_14033";
KV862218	StringTie	transcript	106658	108652	1000	-	.	gene_id "MSTRG.118"; transcript_id "OIV89898"; ref_gene_id "TanjilG_14036";
KV862218	StringTie	exon	106658	107281	1000	-	.	gene_id "MSTRG.118"; transcript_id "OIV89898"; exon_number "1"; ref_gene_id "TanjilG_14036";
KV862218	StringTie	exon	107819	108652	1000	-	.	gene_id "MSTRG.118"; transcript_id "OIV89898"; exon_number "2"; ref_gene_id "TanjilG_14036";
KV862218	StringTie	transcript	137948	141686	1000	+	.	gene_id "MSTRG.119"; transcript_id "MSTRG.119.1";
KV862218	StringTie	exon	137948	140011	1000	+	.	gene_id "MSTRG.119"; transcript_id "MSTRG.119.1"; exon_number "1";
KV862218	StringTie	exon	141123	141686	1000	+	.	gene_id "MSTRG.119"; transcript_id "MSTRG.119.1"; exon_number "2";
KV862218	StringTie	transcript	139765	141734	1000	+	.	gene_id "MSTRG.119"; transcript_id "MSTRG.119.2";
KV862218	StringTie	exon	139765	141734	1000	+	.	gene_id "MSTRG.119"; transcript_id "MSTRG.119.2"; exon_number "1";
KV862218	StringTie	transcript	139864	141638	1000	+	.	gene_id "MSTRG.119"; transcript_id "MSTRG.119.3";
KV862218	StringTie	exon	139864	140011	1000	+	.	gene_id "MSTRG.119"; transcript_id "MSTRG.119.3"; exon_number "1";
KV862218	StringTie	exon	140857	141638	1000	+	.	gene_id "MSTRG.119"; transcript_id "MSTRG.119.3"; exon_number "2";
KV862218	StringTie	transcript	236692	242461	1000	+	.	gene_id "MSTRG.121"; transcript_id "MSTRG.121.1";
KV862218	StringTie	exon	236692	236857	1000	+	.	gene_id "MSTRG.121"; transcript_id "MSTRG.121.1"; exon_number "1";
KV862218	StringTie	exon	236949	237226	1000	+	.	gene_id "MSTRG.121"; transcript_id "MSTRG.121.1"; exon_number "2";
KV862218	StringTie	exon	237961	238158	1000	+	.	gene_id "MSTRG.121"; transcript_id "MSTRG.121.1"; exon_number "3";
KV862218	StringTie	exon	238458	238976	1000	+	.	gene_id "MSTRG.121"; transcript_id "MSTRG.121.1"; exon_number "4";
KV862218	StringTie	exon	239062	239167	1000	+	.	gene_id "MSTRG.121"; transcript_id "MSTRG.121.1"; exon_number "5";
KV862218	StringTie	exon	239325	242461	1000	+	.	gene_id "MSTRG.121"; transcript_id "MSTRG.121.1"; exon_number "6";
KV862218	StringTie	transcript	236692	242445	1000	+	.	gene_id "MSTRG.121"; transcript_id "MSTRG.121.2";
KV862218	StringTie	exon	236692	237226	1000	+	.	gene_id "MSTRG.121"; transcript_id "MSTRG.121.2"; exon_number "1";
KV862218	StringTie	exon	237961	238158	1000	+	.	gene_id "MSTRG.121"; transcript_id "MSTRG.121.2"; exon_number "2";
KV862218	StringTie	exon	238328	238976	1000	+	.	gene_id "MSTRG.121"; transcript_id "MSTRG.121.2"; exon_number "3";
KV862218	StringTie	exon	239062	239167	1000	+	.	gene_id "MSTRG.121"; transcript_id "MSTRG.121.2"; exon_number "4";
KV862218	StringTie	exon	239325	242445	1000	+	.	gene_id "MSTRG.121"; transcript_id "MSTRG.121.2"; exon_number "5";
KV862218	StringTie	transcript	236692	242445	1000	+	.	gene_id "MSTRG.121"; transcript_id "MSTRG.121.3";
KV862218	StringTie	exon	236692	236857	1000	+	.	gene_id "MSTRG.121"; transcript_id "MSTRG.121.3"; exon_number "1";
KV862218	StringTie	exon	236949	237226	1000	+	.	gene_id "MSTRG.121"; transcript_id "MSTRG.121.3"; exon_number "2";
KV862218	StringTie	exon	237961	238158	1000	+	.	gene_id "MSTRG.121"; transcript_id "MSTRG.121.3"; exon_number "3";
KV862218	StringTie	exon	238458	238976	1000	+	.	gene_id "MSTRG.121"; transcript_id "MSTRG.121.3"; exon_number "4";
KV862218	StringTie	exon	239062	239167	1000	+	.	gene_id "MSTRG.121"; transcript_id "MSTRG.121.3"; exon_number "5";
KV862218	StringTie	exon	239325	240170	1000	+	.	gene_id "MSTRG.121"; transcript_id "MSTRG.121.3"; exon_number "6";
KV862218	StringTie	exon	240914	242445	1000	+	.	gene_id "MSTRG.121"; transcript_id "MSTRG.121.3"; exon_number "7";
KV862218	StringTie	transcript	236692	242445	1000	+	.	gene_id "MSTRG.121"; transcript_id "MSTRG.121.4";
KV862218	StringTie	exon	236692	236857	1000	+	.	gene_id "MSTRG.121"; transcript_id "MSTRG.121.4"; exon_number "1";
KV862218	StringTie	exon	236949	237226	1000	+	.	gene_id "MSTRG.121"; transcript_id "MSTRG.121.4"; exon_number "2";
KV862218	StringTie	exon	237961	238158	1000	+	.	gene_id "MSTRG.121"; transcript_id "MSTRG.121.4"; exon_number "3";
KV862218	StringTie	exon	238328	238976	1000	+	.	gene_id "MSTRG.121"; transcript_id "MSTRG.121.4"; exon_number "4";
KV862218	StringTie	exon	239062	239167	1000	+	.	gene_id "MSTRG.121"; transcript_id "MSTRG.121.4"; exon_number "5";
KV862218	StringTie	exon	239325	240170	1000	+	.	gene_id "MSTRG.121"; transcript_id "MSTRG.121.4"; exon_number "6";
KV862218	StringTie	exon	240914	242445	1000	+	.	gene_id "MSTRG.121"; transcript_id "MSTRG.121.4"; exon_number "7";
KV862218	StringTie	transcript	236692	240746	1000	+	.	gene_id "MSTRG.121"; transcript_id "MSTRG.121.5";
KV862218	StringTie	exon	236692	236857	1000	+	.	gene_id "MSTRG.121"; transcript_id "MSTRG.121.5"; exon_number "1";
KV862218	StringTie	exon	236949	237226	1000	+	.	gene_id "MSTRG.121"; transcript_id "MSTRG.121.5"; exon_number "2";
KV862218	StringTie	exon	237448	238158	1000	+	.	gene_id "MSTRG.121"; transcript_id "MSTRG.121.5"; exon_number "3";
KV862218	StringTie	exon	238458	238976	1000	+	.	gene_id "MSTRG.121"; transcript_id "MSTRG.121.5"; exon_number "4";
KV862218	StringTie	exon	239062	239167	1000	+	.	gene_id "MSTRG.121"; transcript_id "MSTRG.121.5"; exon_number "5";
KV862218	StringTie	exon	239325	240746	1000	+	.	gene_id "MSTRG.121"; transcript_id "MSTRG.121.5"; exon_number "6";
KV862218	StringTie	transcript	236692	239746	1000	+	.	gene_id "MSTRG.121"; transcript_id "OIV89900"; ref_gene_id "TanjilG_14038";
KV862218	StringTie	exon	236692	236857	1000	+	.	gene_id "MSTRG.121"; transcript_id "OIV89900"; exon_number "1"; ref_gene_id "TanjilG_14038";
KV862218	StringTie	exon	236949	237226	1000	+	.	gene_id "MSTRG.121"; transcript_id "OIV89900"; exon_number "2"; ref_gene_id "TanjilG_14038";
KV862218	StringTie	exon	237958	238158	1000	+	.	gene_id "MSTRG.121"; transcript_id "OIV89900"; exon_number "3"; ref_gene_id "TanjilG_14038";
KV862218	StringTie	exon	238458	238976	1000	+	.	gene_id "MSTRG.121"; transcript_id "OIV89900"; exon_number "4"; ref_gene_id "TanjilG_14038";
KV862218	StringTie	exon	239062	239167	1000	+	.	gene_id "MSTRG.121"; transcript_id "OIV89900"; exon_number "5"; ref_gene_id "TanjilG_14038";
KV862218	StringTie	exon	239325	239746	1000	+	.	gene_id "MSTRG.121"; transcript_id "OIV89900"; exon_number "6"; ref_gene_id "TanjilG_14038";
KV862219	StringTie	transcript	12820	46066	1000	-	.	gene_id "MSTRG.122"; transcript_id "MSTRG.122.1";
KV862219	StringTie	exon	12820	13575	1000	-	.	gene_id "MSTRG.122"; transcript_id "MSTRG.122.1"; exon_number "1";
KV862219	StringTie	exon	19595	19685	1000	-	.	gene_id "MSTRG.122"; transcript_id "MSTRG.122.1"; exon_number "2";
KV862219	StringTie	exon	19758	19928	1000	-	.	gene_id "MSTRG.122"; transcript_id "MSTRG.122.1"; exon_number "3";
KV862219	StringTie	exon	20842	21040	1000	-	.	gene_id "MSTRG.122"; transcript_id "MSTRG.122.1"; exon_number "4";
KV862219	StringTie	exon	21115	21266	1000	-	.	gene_id "MSTRG.122"; transcript_id "MSTRG.122.1"; exon_number "5";
KV862219	StringTie	exon	22181	22238	1000	-	.	gene_id "MSTRG.122"; transcript_id "MSTRG.122.1"; exon_number "6";
KV862219	StringTie	exon	22318	22433	1000	-	.	gene_id "MSTRG.122"; transcript_id "MSTRG.122.1"; exon_number "7";
KV862219	StringTie	exon	22538	22637	1000	-	.	gene_id "MSTRG.122"; transcript_id "MSTRG.122.1"; exon_number "8";
KV862219	StringTie	exon	22714	22936	1000	-	.	gene_id "MSTRG.122"; transcript_id "MSTRG.122.1"; exon_number "9";
KV862219	StringTie	exon	23031	23098	1000	-	.	gene_id "MSTRG.122"; transcript_id "MSTRG.122.1"; exon_number "10";
KV862219	StringTie	exon	24417	24593	1000	-	.	gene_id "MSTRG.122"; transcript_id "MSTRG.122.1"; exon_number "11";
KV862219	StringTie	exon	24725	25384	1000	-	.	gene_id "MSTRG.122"; transcript_id "MSTRG.122.1"; exon_number "12";
KV862219	StringTie	exon	26037	26228	1000	-	.	gene_id "MSTRG.122"; transcript_id "MSTRG.122.1"; exon_number "13";
KV862219	StringTie	exon	26377	27562	1000	-	.	gene_id "MSTRG.122"; transcript_id "MSTRG.122.1"; exon_number "14";
KV862219	StringTie	exon	27641	27804	1000	-	.	gene_id "MSTRG.122"; transcript_id "MSTRG.122.1"; exon_number "15";
KV862219	StringTie	exon	28742	29055	1000	-	.	gene_id "MSTRG.122"; transcript_id "MSTRG.122.1"; exon_number "16";
KV862219	StringTie	exon	29331	29432	1000	-	.	gene_id "MSTRG.122"; transcript_id "MSTRG.122.1"; exon_number "17";
KV862219	StringTie	exon	46060	46066	1000	-	.	gene_id "MSTRG.122"; transcript_id "MSTRG.122.1"; exon_number "18";
KV862219	StringTie	transcript	19531	46066	1000	-	.	gene_id "MSTRG.122"; transcript_id "OIV89887"; ref_gene_id "TanjilG_14343";
KV862219	StringTie	exon	19531	19685	1000	-	.	gene_id "MSTRG.122"; transcript_id "OIV89887"; exon_number "1"; ref_gene_id "TanjilG_14343";
KV862219	StringTie	exon	19758	19928	1000	-	.	gene_id "MSTRG.122"; transcript_id "OIV89887"; exon_number "2"; ref_gene_id "TanjilG_14343";
KV862219	StringTie	exon	20842	21040	1000	-	.	gene_id "MSTRG.122"; transcript_id "OIV89887"; exon_number "3"; ref_gene_id "TanjilG_14343";
KV862219	StringTie	exon	21115	21266	1000	-	.	gene_id "MSTRG.122"; transcript_id "OIV89887"; exon_number "4"; ref_gene_id "TanjilG_14343";
KV862219	StringTie	exon	22181	22238	1000	-	.	gene_id "MSTRG.122"; transcript_id "OIV89887"; exon_number "5"; ref_gene_id "TanjilG_14343";
KV862219	StringTie	exon	22318	22433	1000	-	.	gene_id "MSTRG.122"; transcript_id "OIV89887"; exon_number "6"; ref_gene_id "TanjilG_14343";
KV862219	StringTie	exon	22538	22637	1000	-	.	gene_id "MSTRG.122"; transcript_id "OIV89887"; exon_number "7"; ref_gene_id "TanjilG_14343";
KV862219	StringTie	exon	22714	22936	1000	-	.	gene_id "MSTRG.122"; transcript_id "OIV89887"; exon_number "8"; ref_gene_id "TanjilG_14343";
KV862219	StringTie	exon	23031	23098	1000	-	.	gene_id "MSTRG.122"; transcript_id "OIV89887"; exon_number "9"; ref_gene_id "TanjilG_14343";
KV862219	StringTie	exon	24417	24593	1000	-	.	gene_id "MSTRG.122"; transcript_id "OIV89887"; exon_number "10"; ref_gene_id "TanjilG_14343";
KV862219	StringTie	exon	24725	25384	1000	-	.	gene_id "MSTRG.122"; transcript_id "OIV89887"; exon_number "11"; ref_gene_id "TanjilG_14343";
KV862219	StringTie	exon	26037	26228	1000	-	.	gene_id "MSTRG.122"; transcript_id "OIV89887"; exon_number "12"; ref_gene_id "TanjilG_14343";
KV862219	StringTie	exon	26377	27562	1000	-	.	gene_id "MSTRG.122"; transcript_id "OIV89887"; exon_number "13"; ref_gene_id "TanjilG_14343";
KV862219	StringTie	exon	27641	27804	1000	-	.	gene_id "MSTRG.122"; transcript_id "OIV89887"; exon_number "14"; ref_gene_id "TanjilG_14343";
KV862219	StringTie	exon	28742	29055	1000	-	.	gene_id "MSTRG.122"; transcript_id "OIV89887"; exon_number "15"; ref_gene_id "TanjilG_14343";
KV862219	StringTie	exon	29331	29432	1000	-	.	gene_id "MSTRG.122"; transcript_id "OIV89887"; exon_number "16"; ref_gene_id "TanjilG_14343";
KV862219	StringTie	exon	46060	46066	1000	-	.	gene_id "MSTRG.122"; transcript_id "OIV89887"; exon_number "17"; ref_gene_id "TanjilG_14343";
KV862219	StringTie	transcript	80030	82839	1000	+	.	gene_id "MSTRG.123"; transcript_id "OIV89888"; ref_gene_id "TanjilG_14344";
KV862219	StringTie	exon	80030	80071	1000	+	.	gene_id "MSTRG.123"; transcript_id "OIV89888"; exon_number "1"; ref_gene_id "TanjilG_14344";
KV862219	StringTie	exon	80435	81243	1000	+	.	gene_id "MSTRG.123"; transcript_id "OIV89888"; exon_number "2"; ref_gene_id "TanjilG_14344";
KV862219	StringTie	exon	81960	82839	1000	+	.	gene_id "MSTRG.123"; transcript_id "OIV89888"; exon_number "3"; ref_gene_id "TanjilG_14344";
KV862219	StringTie	transcript	83675	88433	1000	-	.	gene_id "MSTRG.124"; transcript_id "MSTRG.124.1";
KV862219	StringTie	exon	83675	84413	1000	-	.	gene_id "MSTRG.124"; transcript_id "MSTRG.124.1"; exon_number "1";
KV862219	StringTie	exon	84488	84610	1000	-	.	gene_id "MSTRG.124"; transcript_id "MSTRG.124.1"; exon_number "2";
KV862219	StringTie	exon	84729	84871	1000	-	.	gene_id "MSTRG.124"; transcript_id "MSTRG.124.1"; exon_number "3";
KV862219	StringTie	exon	85001	85035	1000	-	.	gene_id "MSTRG.124"; transcript_id "MSTRG.124.1"; exon_number "4";
KV862219	StringTie	exon	85322	85437	1000	-	.	gene_id "MSTRG.124"; transcript_id "MSTRG.124.1"; exon_number "5";
KV862219	StringTie	exon	85521	85589	1000	-	.	gene_id "MSTRG.124"; transcript_id "MSTRG.124.1"; exon_number "6";
KV862219	StringTie	exon	85720	85823	1000	-	.	gene_id "MSTRG.124"; transcript_id "MSTRG.124.1"; exon_number "7";
KV862219	StringTie	exon	85925	86016	1000	-	.	gene_id "MSTRG.124"; transcript_id "MSTRG.124.1"; exon_number "8";
KV862219	StringTie	exon	86199	86300	1000	-	.	gene_id "MSTRG.124"; transcript_id "MSTRG.124.1"; exon_number "9";
KV862219	StringTie	exon	86387	86440	1000	-	.	gene_id "MSTRG.124"; transcript_id "MSTRG.124.1"; exon_number "10";
KV862219	StringTie	exon	86535	86612	1000	-	.	gene_id "MSTRG.124"; transcript_id "MSTRG.124.1"; exon_number "11";
KV862219	StringTie	exon	86717	86754	1000	-	.	gene_id "MSTRG.124"; transcript_id "MSTRG.124.1"; exon_number "12";
KV862219	StringTie	exon	86946	87055	1000	-	.	gene_id "MSTRG.124"; transcript_id "MSTRG.124.1"; exon_number "13";
KV862219	StringTie	exon	87157	87200	1000	-	.	gene_id "MSTRG.124"; transcript_id "MSTRG.124.1"; exon_number "14";
KV862219	StringTie	exon	88191	88433	1000	-	.	gene_id "MSTRG.124"; transcript_id "MSTRG.124.1"; exon_number "15";
KV862219	StringTie	transcript	84320	87192	1000	-	.	gene_id "MSTRG.124"; transcript_id "OIV89889"; ref_gene_id "TanjilG_14345";
KV862219	StringTie	exon	84320	84413	1000	-	.	gene_id "MSTRG.124"; transcript_id "OIV89889"; exon_number "1"; ref_gene_id "TanjilG_14345";
KV862219	StringTie	exon	84488	84610	1000	-	.	gene_id "MSTRG.124"; transcript_id "OIV89889"; exon_number "2"; ref_gene_id "TanjilG_14345";
KV862219	StringTie	exon	84729	84871	1000	-	.	gene_id "MSTRG.124"; transcript_id "OIV89889"; exon_number "3"; ref_gene_id "TanjilG_14345";
KV862219	StringTie	exon	85001	85035	1000	-	.	gene_id "MSTRG.124"; transcript_id "OIV89889"; exon_number "4"; ref_gene_id "TanjilG_14345";
KV862219	StringTie	exon	85322	85437	1000	-	.	gene_id "MSTRG.124"; transcript_id "OIV89889"; exon_number "5"; ref_gene_id "TanjilG_14345";
KV862219	StringTie	exon	85521	85589	1000	-	.	gene_id "MSTRG.124"; transcript_id "OIV89889"; exon_number "6"; ref_gene_id "TanjilG_14345";
KV862219	StringTie	exon	85720	85823	1000	-	.	gene_id "MSTRG.124"; transcript_id "OIV89889"; exon_number "7"; ref_gene_id "TanjilG_14345";
KV862219	StringTie	exon	85925	86016	1000	-	.	gene_id "MSTRG.124"; transcript_id "OIV89889"; exon_number "8"; ref_gene_id "TanjilG_14345";
KV862219	StringTie	exon	86199	86300	1000	-	.	gene_id "MSTRG.124"; transcript_id "OIV89889"; exon_number "9"; ref_gene_id "TanjilG_14345";
KV862219	StringTie	exon	86387	86440	1000	-	.	gene_id "MSTRG.124"; transcript_id "OIV89889"; exon_number "10"; ref_gene_id "TanjilG_14345";
KV862219	StringTie	exon	86535	86612	1000	-	.	gene_id "MSTRG.124"; transcript_id "OIV89889"; exon_number "11"; ref_gene_id "TanjilG_14345";
KV862219	StringTie	exon	86717	86754	1000	-	.	gene_id "MSTRG.124"; transcript_id "OIV89889"; exon_number "12"; ref_gene_id "TanjilG_14345";
KV862219	StringTie	exon	86946	87055	1000	-	.	gene_id "MSTRG.124"; transcript_id "OIV89889"; exon_number "13"; ref_gene_id "TanjilG_14345";
KV862219	StringTie	exon	87157	87192	1000	-	.	gene_id "MSTRG.124"; transcript_id "OIV89889"; exon_number "14"; ref_gene_id "TanjilG_14345";
KV862220	StringTie	transcript	35668	40735	1000	+	.	gene_id "MSTRG.125"; transcript_id "OIV89883"; ref_gene_id "TanjilG_14405";
KV862220	StringTie	exon	35668	36271	1000	+	.	gene_id "MSTRG.125"; transcript_id "OIV89883"; exon_number "1"; ref_gene_id "TanjilG_14405";
KV862220	StringTie	exon	36778	37106	1000	+	.	gene_id "MSTRG.125"; transcript_id "OIV89883"; exon_number "2"; ref_gene_id "TanjilG_14405";
KV862220	StringTie	exon	37719	37921	1000	+	.	gene_id "MSTRG.125"; transcript_id "OIV89883"; exon_number "3"; ref_gene_id "TanjilG_14405";
KV862220	StringTie	exon	40411	40735	1000	+	.	gene_id "MSTRG.125"; transcript_id "OIV89883"; exon_number "4"; ref_gene_id "TanjilG_14405";
KV862220	StringTie	transcript	52166	69830	1000	+	.	gene_id "MSTRG.126"; transcript_id "MSTRG.126.1";
KV862220	StringTie	exon	52166	52377	1000	+	.	gene_id "MSTRG.126"; transcript_id "MSTRG.126.1"; exon_number "1";
KV862220	StringTie	exon	52491	52658	1000	+	.	gene_id "MSTRG.126"; transcript_id "MSTRG.126.1"; exon_number "2";
KV862220	StringTie	exon	53437	53691	1000	+	.	gene_id "MSTRG.126"; transcript_id "MSTRG.126.1"; exon_number "3";
KV862220	StringTie	exon	54298	54442	1000	+	.	gene_id "MSTRG.126"; transcript_id "MSTRG.126.1"; exon_number "4";
KV862220	StringTie	exon	56361	56420	1000	+	.	gene_id "MSTRG.126"; transcript_id "MSTRG.126.1"; exon_number "5";
KV862220	StringTie	exon	56530	56625	1000	+	.	gene_id "MSTRG.126"; transcript_id "MSTRG.126.1"; exon_number "6";
KV862220	StringTie	exon	56946	57335	1000	+	.	gene_id "MSTRG.126"; transcript_id "MSTRG.126.1"; exon_number "7";
KV862220	StringTie	exon	57471	57611	1000	+	.	gene_id "MSTRG.126"; transcript_id "MSTRG.126.1"; exon_number "8";
KV862220	StringTie	exon	59316	59486	1000	+	.	gene_id "MSTRG.126"; transcript_id "MSTRG.126.1"; exon_number "9";
KV862220	StringTie	exon	59826	60083	1000	+	.	gene_id "MSTRG.126"; transcript_id "MSTRG.126.1"; exon_number "10";
KV862220	StringTie	exon	60179	60318	1000	+	.	gene_id "MSTRG.126"; transcript_id "MSTRG.126.1"; exon_number "11";
KV862220	StringTie	exon	67369	67911	1000	+	.	gene_id "MSTRG.126"; transcript_id "MSTRG.126.1"; exon_number "12";
KV862220	StringTie	exon	68053	68323	1000	+	.	gene_id "MSTRG.126"; transcript_id "MSTRG.126.1"; exon_number "13";
KV862220	StringTie	exon	68459	69830	1000	+	.	gene_id "MSTRG.126"; transcript_id "MSTRG.126.1"; exon_number "14";
KV862220	StringTie	transcript	52166	69903	1000	+	.	gene_id "MSTRG.126"; transcript_id "MSTRG.126.2";
KV862220	StringTie	exon	52166	52377	1000	+	.	gene_id "MSTRG.126"; transcript_id "MSTRG.126.2"; exon_number "1";
KV862220	StringTie	exon	52491	52658	1000	+	.	gene_id "MSTRG.126"; transcript_id "MSTRG.126.2"; exon_number "2";
KV862220	StringTie	exon	53437	53691	1000	+	.	gene_id "MSTRG.126"; transcript_id "MSTRG.126.2"; exon_number "3";
KV862220	StringTie	exon	54298	54442	1000	+	.	gene_id "MSTRG.126"; transcript_id "MSTRG.126.2"; exon_number "4";
KV862220	StringTie	exon	56361	56420	1000	+	.	gene_id "MSTRG.126"; transcript_id "MSTRG.126.2"; exon_number "5";
KV862220	StringTie	exon	56530	56625	1000	+	.	gene_id "MSTRG.126"; transcript_id "MSTRG.126.2"; exon_number "6";
KV862220	StringTie	exon	56946	57335	1000	+	.	gene_id "MSTRG.126"; transcript_id "MSTRG.126.2"; exon_number "7";
KV862220	StringTie	exon	57471	57611	1000	+	.	gene_id "MSTRG.126"; transcript_id "MSTRG.126.2"; exon_number "8";
KV862220	StringTie	exon	59316	59486	1000	+	.	gene_id "MSTRG.126"; transcript_id "MSTRG.126.2"; exon_number "9";
KV862220	StringTie	exon	59826	60083	1000	+	.	gene_id "MSTRG.126"; transcript_id "MSTRG.126.2"; exon_number "10";
KV862220	StringTie	exon	60179	60318	1000	+	.	gene_id "MSTRG.126"; transcript_id "MSTRG.126.2"; exon_number "11";
KV862220	StringTie	exon	67369	67911	1000	+	.	gene_id "MSTRG.126"; transcript_id "MSTRG.126.2"; exon_number "12";
KV862220	StringTie	exon	68053	68323	1000	+	.	gene_id "MSTRG.126"; transcript_id "MSTRG.126.2"; exon_number "13";
KV862220	StringTie	exon	68459	68781	1000	+	.	gene_id "MSTRG.126"; transcript_id "MSTRG.126.2"; exon_number "14";
KV862220	StringTie	exon	69143	69903	1000	+	.	gene_id "MSTRG.126"; transcript_id "MSTRG.126.2"; exon_number "15";
KV862220	StringTie	transcript	52513	68623	1000	+	.	gene_id "MSTRG.126"; transcript_id "OIV89885"; ref_gene_id "TanjilG_14407";
KV862220	StringTie	exon	52513	52658	1000	+	.	gene_id "MSTRG.126"; transcript_id "OIV89885"; exon_number "1"; ref_gene_id "TanjilG_14407";
KV862220	StringTie	exon	53437	53691	1000	+	.	gene_id "MSTRG.126"; transcript_id "OIV89885"; exon_number "2"; ref_gene_id "TanjilG_14407";
KV862220	StringTie	exon	54298	54442	1000	+	.	gene_id "MSTRG.126"; transcript_id "OIV89885"; exon_number "3"; ref_gene_id "TanjilG_14407";
KV862220	StringTie	exon	56361	56420	1000	+	.	gene_id "MSTRG.126"; transcript_id "OIV89885"; exon_number "4"; ref_gene_id "TanjilG_14407";
KV862220	StringTie	exon	56530	56625	1000	+	.	gene_id "MSTRG.126"; transcript_id "OIV89885"; exon_number "5"; ref_gene_id "TanjilG_14407";
KV862220	StringTie	exon	56946	57335	1000	+	.	gene_id "MSTRG.126"; transcript_id "OIV89885"; exon_number "6"; ref_gene_id "TanjilG_14407";
KV862220	StringTie	exon	57471	57611	1000	+	.	gene_id "MSTRG.126"; transcript_id "OIV89885"; exon_number "7"; ref_gene_id "TanjilG_14407";
KV862220	StringTie	exon	59316	59486	1000	+	.	gene_id "MSTRG.126"; transcript_id "OIV89885"; exon_number "8"; ref_gene_id "TanjilG_14407";
KV862220	StringTie	exon	59826	60083	1000	+	.	gene_id "MSTRG.126"; transcript_id "OIV89885"; exon_number "9"; ref_gene_id "TanjilG_14407";
KV862220	StringTie	exon	60179	60318	1000	+	.	gene_id "MSTRG.126"; transcript_id "OIV89885"; exon_number "10"; ref_gene_id "TanjilG_14407";
KV862220	StringTie	exon	67369	67911	1000	+	.	gene_id "MSTRG.126"; transcript_id "OIV89885"; exon_number "11"; ref_gene_id "TanjilG_14407";
KV862220	StringTie	exon	68053	68323	1000	+	.	gene_id "MSTRG.126"; transcript_id "OIV89885"; exon_number "12"; ref_gene_id "TanjilG_14407";
KV862220	StringTie	exon	68459	68623	1000	+	.	gene_id "MSTRG.126"; transcript_id "OIV89885"; exon_number "13"; ref_gene_id "TanjilG_14407";
KV862220	StringTie	transcript	63621	69903	1000	+	.	gene_id "MSTRG.126"; transcript_id "MSTRG.126.4";
KV862220	StringTie	exon	63621	67110	1000	+	.	gene_id "MSTRG.126"; transcript_id "MSTRG.126.4"; exon_number "1";
KV862220	StringTie	exon	67369	67911	1000	+	.	gene_id "MSTRG.126"; transcript_id "MSTRG.126.4"; exon_number "2";
KV862220	StringTie	exon	68053	68323	1000	+	.	gene_id "MSTRG.126"; transcript_id "MSTRG.126.4"; exon_number "3";
KV862220	StringTie	exon	68459	68781	1000	+	.	gene_id "MSTRG.126"; transcript_id "MSTRG.126.4"; exon_number "4";
KV862220	StringTie	exon	69147	69903	1000	+	.	gene_id "MSTRG.126"; transcript_id "MSTRG.126.4"; exon_number "5";
KV862220	StringTie	transcript	70481	75387	1000	-	.	gene_id "MSTRG.127"; transcript_id "MSTRG.127.1";
KV862220	StringTie	exon	70481	71045	1000	-	.	gene_id "MSTRG.127"; transcript_id "MSTRG.127.1"; exon_number "1";
KV862220	StringTie	exon	71306	71434	1000	-	.	gene_id "MSTRG.127"; transcript_id "MSTRG.127.1"; exon_number "2";
KV862220	StringTie	exon	71517	71603	1000	-	.	gene_id "MSTRG.127"; transcript_id "MSTRG.127.1"; exon_number "3";
KV862220	StringTie	exon	71720	71911	1000	-	.	gene_id "MSTRG.127"; transcript_id "MSTRG.127.1"; exon_number "4";
KV862220	StringTie	exon	72142	72318	1000	-	.	gene_id "MSTRG.127"; transcript_id "MSTRG.127.1"; exon_number "5";
KV862220	StringTie	exon	72404	72647	1000	-	.	gene_id "MSTRG.127"; transcript_id "MSTRG.127.1"; exon_number "6";
KV862220	StringTie	exon	72771	72880	1000	-	.	gene_id "MSTRG.127"; transcript_id "MSTRG.127.1"; exon_number "7";
KV862220	StringTie	exon	72971	73071	1000	-	.	gene_id "MSTRG.127"; transcript_id "MSTRG.127.1"; exon_number "8";
KV862220	StringTie	exon	73146	73209	1000	-	.	gene_id "MSTRG.127"; transcript_id "MSTRG.127.1"; exon_number "9";
KV862220	StringTie	exon	73595	73684	1000	-	.	gene_id "MSTRG.127"; transcript_id "MSTRG.127.1"; exon_number "10";
[truncated: 505,746 more rows]
